# Supplementary material for: Genome-Wide Identification of miRNAs Responsive to Drought in Peach (Prunus persica) by High-Throughput Deep Sequencing
Source: PLoS One. 2012 Dec 5;7(12):e50298. doi: 10.1371/journal.pone.0050298 (PMC3515591; doi:10.1371/journal.pone.0050298)
Supplement: Table S2 — Summary of known (conserved and non-conserved) miRNAs in libraries. (XLSX) [file pone.0050298.s003.xlsx]

## Sheet: Sayfa1
Summary of known (conserved and non-conserved) miRNAs in LC Library					Summary of known (conserved and non-conserved) miRNAs in LS Library					Summary of known (conserved and non-conserved) miRNAs in RC Library					Summary of known (conserved and non-conserved) miRNAs in RS Library
miRNA family	Count	Percent (%)	Sequence		miRNA family	Count	Percent (%)	Sequence		miRNA family	Count	Percent (%)	Sequence		miRNA family	Count	Percent (%)	Sequence
miR535	989554	33.887	UGACGACGAGAGAGAGCACGC		miR535	1438413	36.7962	UGACGACGAGAGAGAGCACGC		miR157	606233	30.3471	UUGACAGAAGAUAGAGAGCAC		miR535	277182	25.8649	UGACGACGAGAGAGAGCACGC
miR156	934112	31.9884	UUGACGACGAGAGAGAGCACG		miR156	1346985	34.4573	UUGACGACGAGAGAGAGCACG		miR535	604358	30.2533	UGACGACGAGAGAGAGCACGC		miR2911	129833	12.1152	GCCGGCCGGGGGACGGACUGGGA
miR157	262981	9.00572	UUGACAGAAGAUAGAGAGCAC		miR157	465762	11.9147	UUGACAGAAGAUAGAGAGCAC		miR166	158327	7.92561	UCGGACCAGGCUUCAUUCCCC		miR166	109345	10.2034	UCGGACCAGGCUUCAUUCCCC
miR166	144793	4.9584	UCGGACCAGGCUUCAUUCCCC		miR166	176391	4.51227	UCGGACCAGGCUUCAUUCCCC		miR167	83715	4.19065	UGAAGCUGCCAGCAUGAUCUG		miR157	87444	8.15972	UUGACAGAAGAUAGAGAGCAC
miR1509	109042	3.73412	UUAUAUAAUGAAAUCACGGCCG		miR1509	100043	2.55921	UUAUAUAAUGAAAUCACGGCCG		miR1509	76360	3.82247	UAAUACAAUGAAAUCACGGCCG		miR156	81033	7.56148	UGACAGAAGAGAGUGAGCAC
miR167	92812	3.17832	UGAAGCUGCCAGCAUGAUCUG		miR167	71576	1.83099	UGAAGCUGCCAGCAUGAUCUG		miR408	71947	3.60156	ACAGGGAACAGGUAGAGCAUG		miR1509	44171	4.12176	UAAUACAAUGAAAUCACGGCCG
miR408	77621	2.65811	ACAGGGAACAGGUAGAGCAUG		miR408	55268	1.41382	ACAGGGAACAGGUAGAGCAUG		miR156	68360	3.422	UGACAGAAGAGAGUGAGCAC		miR1028	39173	3.65537	UGGCGAAUUGUAGUUUAGAGAAGC
miR2911	29088	0.996111	GCCGGCCGGGGGACGGACUGGGA		miR2911	47052	1.20364	GCCGGCCGGGGGACGGACUGGGA		miR2911	47742	2.38989	GCCGGCCGGGGGACGGACUGGGA		miR408	34715	3.23938	ACAGGGAACAGGUAGAGCAUG
miR5052	27086	0.927553	UCCGGGGACGUAGGCAUA		miR168	21168	0.541501	UCGCUUGGUGCAGGUCGGGAA		miR397	36291	1.81667	UCAUUGAGUGCAGCGUUGAUG		miR1077	23206	2.16544	UUGAAGUGUUCGGAUCGCGGC
miR5298	20213	0.692189	UGAUGAGAUGAUUGUAAGAAGAAG		miR5298	13529	0.346087	UGAUGAGAUGAUUGUAAGAAGAAG		miR1869	28748	1.43908	UGGAACAAUGUAGGCAAGGGAAGUA		miR168	16549	1.54425	UCGCUUGGUGCAGGUCGGGAA
miR168	20085	0.687806	UCGCUUGGUGCAGGUCGGGAA		miR164	13085	0.334729	UGGAGAAGCAGGGCACGUGCA		miR5052	27353	1.36925	UCCGGGGACGUAGGCAUA		miR160	13332	1.24406	GCGUACGAGGAGCCAAGCAUA
miR164	13187	0.451585	UGGAGAAGCAGGGCACGUGCA		miR397	11428	0.292341	UCAUUGAGUGCAGCGUUGAUG		miR168	14751	0.738413	UCGCUUGGUGCAGGUCGGGAA		miR844	11291	1.0536	GAGAAGAACUAGAUGAUGGCU
miR397	10464	0.358337	UCAUUGAGUGCAGCGUUGAUG		miR402	8091	0.206977	AGGAGUUCGUAGACACGG		miR398	10259	0.51355	UGUGUUCUCAGGUCGCCCCUG		miR2916	10371	0.967755	GGGGGCUCGAAGACGAUCAGA
miR402	8062	0.276081	AAAGGAGUUCGUAGACACGG		miR5020	7589	0.194135	UGGCAGGAAAGAAUGUGAUGA		miR164	9571	0.47911	UGGAGAAGCAGGGCACGUGCA		miR5671	9716	0.906635	CAUGGUGGUGACGGGUGAC
miR5020	7877	0.269746	AUGGCAGGAAAGAAUGUGAUGAG		miR1520	5753	0.147168	AUCAGACAUGGGACACGUGGCACA		miR1077	9409	0.471	UUGAAGUGUUCGGAUCGCGGC		miR2199	7825	0.730179	UGAUAACUCGACGGAUCGC
miR1077	6844	0.234371	GUGAAAUGUUCGGAUCGCGGC		miR390	5471	0.139954	AAGCUCAGGAGGGAUAGCGCC		miR2199	6914	0.346104	UGAUAACUCGACGGAUCGC		miR894	7286	0.679883	GUUCGUUUCACGUCGGGUUCACCA
miR3509	6429	0.220159	AUACUGUGGAGCCGUUGGAUCGUA		miR5245	4566	0.116803	CCUCGUAGAGCAGCAGCAGUA		miR894	5777	0.289188	GUUUCACGUCGGGUUCACCA		miR3706	6834	0.637705	UUUAGGAGAUGGAUAGAGA
miR1067	6070	0.207866	ACAUACUAACUUUGAGGACCA		miR1067	4219	0.107927	ACAUACUAACUUUGAGGACCA		miR2118	4343	0.217404	CUACCGAUUCCACCCAUUCCGA		miR482	5959	0.556056	GGAAUGGGCUGUUUGGGAUG
miR5290	5955	0.203927	GAGGAGAGAGAUAGACACAUA		miR5371	4015	0.102708	UCUUCAGUGACUAAAUUCAGC		miR2628	3876	0.194027	CAGGAAAGAAUGUGAUGAGUA		miR167	5571	0.51985	UGAAGCUGCCAGCAUGAUCUUA
miR1520	5479	0.187627	AUCAGACAUGGGACACGUGGCACA		miR2948	3252	0.0831897	AGUGGGAGAGUGGGAAAAU		miR3706	3876	0.194027	UUUAGGAGAUGGAUAGAGA		miR5479	4825	0.450238	GACGAAUGAUUAAGAGGGACAG
miR5371	4353	0.149067	UCUUCAGUGACUAAAUUCGGA		miR396	3033	0.0775875	GCUCAAGAAAGCUGUGGGAGA		miR1520	3451	0.172752	AUCAGACAUGGGACACGUGGCACA		miR5266	4210	0.39285	CGGGGGACGGACUGGGAGCG
miR2092	4280	0.146568	CCAGAAGUCGGGGUUUACU		miR894	2933	0.0750293	GUUUCACGUCGGGUUCACCA		miR396	3388	0.169598	GCUCAAGAAAGCUGUGGGAGA		miR397	4151	0.387345	UCAUUGAGUGCAGCGUUGAUG
miR390	4098	0.140335	AAGCUCAGGAGGGAUAGCGCC		miR2912	2932	0.0750038	UCUAGAAAGUAGAAUAUGGGC		miR5371	3241	0.16224	UCUUCAGUGACUAAAUUCGA		miR5562	4009	0.374094	AGUGGGAGAAGGCUGACAA
miR2912	3568	0.122185	UCUAGAAAGUCGAAUAUGGGA		miR5502	2322	0.0593993	ACACGGAUACGGAUACGGCGAUAC		miR3509	3110	0.155682	AUACUGUGGAGCCGUUGGAUCGUA		miR1032	3705	0.345727	AGGACUCCCUGGAAUUGGC
miR1028	3507	0.120096	UGACUGUAGAUCCUAAGUGC		miR1063	2265	0.0579412	CAUCUUGGGUUCGUGGAUCUU		miR948	2845	0.142416	UCAGAGUUCUGAUGGGAUCCGG		miR5482	3471	0.323892	CAUAGAUCGACGACGCCAUU
miR5644	3231	0.110645	GUGGGUUGUGGUAUAUAUGGUA		miR160	2235	0.0571737	GCGUACGAGGAGCCAAGCAUA		miR5495	2782	0.139263	AGCAGGUCCGGAGACGUAG		miR3951	3302	0.308122	UAGGAUAAAGAGAGGAGAAGAA
miR894	3070	0.105131	GUUUCACGUCGGGUUCACCA		miR4413	2191	0.0560482	CUAAGAGAUUUGUGGUCACU		miR402	2711	0.135709	AAGGAGUUCGUAGACACGG		miR164	3088	0.288152	UGGAGAAGCAGGGCACGUGCA
miR159	3033	0.103864	UUUGGAUUGAAGGGAGCUCUA		miR5293	2111	0.0540017	GAUGAGAUUGAGAAGGAAGAUGA		miR5298	2662	0.133256	GUGAUGAGAUGAUUGUAAGAAGAA		miR1114	3007	0.280594	AAGUGGACAAAAGAUGAGUAG
miR5663	3002	0.102803	CAGGUAAGAUGUUGCAUUCUCA		miR1091	2069	0.0529273	GGAGUGAGUGGAGGAUGUUGC		miR5644	2541	0.127199	AGUGGGUUGUGGUAUGAACGGUA		miR3639	2930	0.273409	AGUACUUCUGGAAGGGCUAAAAGC
miR396	2993	0.102495	GCUCAAGAAAGCUGUGGGAGA		miR1114	2051	0.0524668	AAGUGGACAAAAGAUGAGUAG		miR482	2431	0.121692	GGAAUGGGCUGUUUGGGAUG		miR1520	2768	0.258292	AUCAGACAUGGGACACGUGGCACA
miR160	2969	0.101673	GCGUACGAGGAGCCAAGCAUA		miR1094	1965	0.0502668	AUACUUCUCCGUGGACGUA		miR1067	2384	0.119339	ACAUACUAACUUUGAGGACCA		miR390	2659	0.248121	AAGCUCAGGAGGGAUAGCGCC
miR172	2874	0.0984194	AGAAUCUUGAUGAUGCUGCAU		miR172	1891	0.0483738	AGAAUCUUGAUGAUGCUGCAU		miR2912	2333	0.116786	UCUAGAAAGUAGAAUAUGGGC		miR391	2587	0.241402	UGUCGUAGGAGAGAUGGCGCCA
miR5507	2625	0.0898925	AAUGAUGAAUAGAUAGAACCGGUG		miR159	1889	0.0483227	UUUGGAUUGAAGGGAGCUCUA		miR4413	2208	0.110529	UUAAGAGAUUUGUGGUCACU		miR946	2568	0.239629	GUGGGGAUGGAGAAGGGUAGU
miR2199	2392	0.0819134	UGAUAACUCGACGGAUCGC		miR5663	1869	0.0478111	AGCGGGUAAGAUGUUGCAUUCUCA		miR159	2176	0.108927	UUUGGAUUGAAGGGAGCUCUA		miR851	2536	0.236643	UGGGCUGGCAACUAGACGAC
miR5495	2339	0.0800985	AGCAGGUCCGGAGACGUAG		miR5290	1846	0.0472227	UGAGGAGAGAGAUAGACACAUGA		miR3446	2155	0.107876	CUCGGAAGCGCGUGUGGAGAG		miR5290	2498	0.233097	GAGGAGAGAGAUAGACACAUA
miR5502	2314	0.0792423	ACACGGAUACGGAUACGGCGAUAC		miR5644	1819	0.046532	GUGGGUUGUGGUAUAGACGGUUA		miR160	2118	0.106024	GCGUACGAGGAGCCAAGCAUA		miR5656	2379	0.221993	ACGUGAAGGGAGAUUGGGCUU
miR482	2127	0.0728386	UCUUUCCUACUCCACCCAUUCC		miR5556	1688	0.0431809	UGAUUGACGGAAGAUAGCAAA		miR1110	2094	0.104822	GCUAUUGGCAGUGGAAGGA		miR4395	2275	0.212288	UGGAUAGGGAGUAUGGUUUGAGUU
miR5138	2121	0.0726331	AAAAACUCUGUUAGGCUGCUG		miR5495	1645	0.0420809	AGCAGGUCCGGAGACGUAG		miR5565	1945	0.0973638	UGUGUUUGGUGAUGUUUCGGA		miR5255	2173	0.20277	UGAUUGAUAGGGACAGUUGG
miR2674	2083	0.0713318	CACUGGCUUUGGAGUCGUAGG		miR2199	1606	0.0410832	UGAUAACUCGACGGAUCGC		miR390	1862	0.0932089	AAGCUCAGGAGGGAUAGCGCC		miR5291	1989	0.185601	GUUUGGAUGGUGGAAUUGGUAGAU
miR5139	2078	0.0711606	AACCUGGCUCUGAUACCA		miR398	1569	0.0401367	CGUGUUCUCAGGUCGCCCCUG		miR5290	1846	0.092408	GAGGAGAGAGAUAGACACAUA		miR2118	1897	0.177016	CUACCGAUUCCACCCAUUCCGA
miR1063	1841	0.0630446	CAUCUUGGGUUCGUGGAUCUU		miR851	1527	0.0390623	UGGGCUGGCAACUAGACGAC		miR2916	1830	0.091607	GGGGCUCGAAGACGAUCAGAU		miR5565	1676	0.156394	AUGUUUGGUGCUGUGUCGGA
miR5542	1755	0.0600995	GUUGAGAAGGAUGAUGAGCAU		miR2092	1490	0.0381158	CCAGAAGUCGGGGUUUACU		miR5671	1819	0.0910564	CAUGGUGGUGACGGGUGAC		miR1511	1628	0.151915	ACCUGGCUCUGAUACCAUAA
miR398	1741	0.0596201	CGUGUUCUCAGGUCGCCCCUG		miR3446	1372	0.0350973	CUCGGAAGCGCGUGUGGAGAG		miR1114	1799	0.0900552	AAGUGGACAAAAGAUGAGUAG		miR1067	1565	0.146036	ACAUACUAACUUUGAGGACCA
miR844	1619	0.0554422	AGAAGGACUUAAGCAUGGCA		miR2118	1345	0.0344066	CUACCGAUUCCACCCAUUCCGA		miR172	1719	0.0860506	AGAAUCUUGAUGAUGCUGCAU		miR5158	1480	0.138104	UGAGAACGGGAGUGAGGAUGAGAU
miR829	1479	0.050648	AUGCUCUGAUACCAUGAAGGAAGU		miR482	1310	0.0335112	UCUUUCCUACUCCACCCAUUCC		miR5540	1489	0.0745371	UUGUGCGAAUCAACGGUUCUA		miR5495	1423	0.132785	AGCAGGUCCGGAGACGUAG
miR4376	1424	0.0487645	UACGCAGGAGAGAUGGCGCCGU		miR1032	1075	0.0274997	AGGACUCCCUGGAAUUGGC		miR1063	1487	0.074437	CAUCUUGGGUUCGUGGAUCUU		miR1310	1372	0.128026	GAGGCAUCGGGGGCGCAACGCCCU
miR851	1423	0.0487303	UGGGCUGGCAACUAGACGAC		miR844	1055	0.0269881	AGAAGGACUUAAGCAUGGC		miR2674	1443	0.0722344	CACUGGCUUUGGAGUCGUAGG		miR5140	1341	0.125134	GUUGGUGUAGAUUUUGGUGG
miR391	1405	0.0481139	UACGCAGGAGAGAUGGCGCC		miR829	1046	0.0267578	AUGCUCUGAUACCAUGAAGGAAGU		miR169	1420	0.0710831	UGAGCCAAGAAUGACUUGCUG		miR1875	1322	0.123361	AUCAAGGGAGUGUAAGUGCACAAA
miR2118	1358	0.0465044	CUACCGAUUCCACCCAUUCCGA		miR2628	970	0.0248137	CAGGAAAGAAUGUGAUGAGUA		miR851	1411	0.0706325	UGGGCUGGCAACUAGACGAC		miR4342	1228	0.114589	AAUGAGUUAGAAUUAGGAUAGGUG
miR1511	1317	0.0451003	ACCUGGCUCUGAUACCAUA		miR3627	905	0.0231509	AUGUCGCAGGAGAGAUGGCAC		miR472	1408	0.0704824	UCUUUCCCAAUCCACCCAUGCC		miR172	1212	0.113096	GCGGCAUCAUCAAGAUUCACA
miR2628	1302	0.0445867	CAGGAAAGAAUGUGAUGAGUA		miR4397	905	0.0231509	CUAGUCGUUGACGGCUACUGUAGCG		miR1310	1356	0.0678793	AGGCAUCGGGGGCGCAACGCCC		miR5301	1171	0.10927	UGUGGGUAGGGGUGAAAGGCU
miR4342	1157	0.0396212	AAUGAGUUAGAAUUAGGAUAGGUG		miR4379	905	0.0231509	UAAGUUAUACUGUAAAAGGCCUA		miR5663	1338	0.0669783	AGCGGGUAAGAUGUUGCAUUCUCA		miR474	1060	0.0989124	CAAAGUUUUUGGGUUCUGGGGGG
miR2916	1096	0.0375322	GGGGCUCGAAGACGAUCAGAU		miR533	873	0.0223323	GAGCUCGGACCAGCUGUGAGUGGA		miR5293	1328	0.0664777	GAUGAGAUUGAGAAGGAAGAUGA		miR5058	1046	0.097606	AAGCAGUUGAGGAUGAGAAUAGACA
miR5071	1095	0.037498	UCAAGCAUAACACGUGGACAA		miR1853	871	0.0222811	UAAGUUGGGGAUAAUAUCGGUGCU		miR2950	1172	0.0586686	UUCCGAUCUCUUGGACCACAGGA		miR1855	1043	0.0973261	ACCACAGGAGUCCAAGAGA
miR2604	1077	0.0368816	GUAGAAUUUUUAUGUGGGACUGUU		miR4406	857	0.021923	AUCGAUUUGAAGAGAACGGUGUC		miR3627	1134	0.0567663	AUGUCGCAGGAGAGAUGGCAC		miR2933	1035	0.0965796	GAGAAUCGGAAAGGAGAUUGCC
miR1439	1046	0.03582	CUUUUGGACGGAGUUGACGGUAUU		miR4376	841	0.0215137	UACGCAGGAGAGAUGGCGCCGU		miR1150	1120	0.0560655	AAGGGACAUUGGAUGCGCGCA		miR5559	990	0.0923805	UACUUGGUGAAUCUGUCGAC
miR860	1025	0.0351009	UCAAUAGAAGGGGACUAUAUAUA		miR2119	829	0.0212067	UCAAAGGAAGGUGUGGCAGAA		miR3443	1118	0.0559654	UUGACUUGUAGAUUAGAGGUU		miR4413	987	0.0921005	AAGAGAUUUGUAGUCACUCA
miR1853	959	0.0328407	UAAGUUGGGGAUAAUAUCGGUGCU		miR391	825	0.0211044	UACGCAGGAGAGAUGGCGCC		miR1511	1110	0.0555649	ACCUGGCUCUGAUACCAUA		miR847	972	0.0907008	UCUGAUGAAGAGGACGAGGAA
miR169	907	0.03106	UGAGCCAAGAAUGACUUGCUG		miR169	804	0.0205672	UGAGCCAAGAAUGACUUGCUG		miR5077	1044	0.0522611	UUCACGUCGGGUUCACCA		miR394	971	0.0906075	AGGUGGGAGACUGUGAAGCU
miR5661	905	0.0309915	AGAGUACACUCACUGAUAGUCUGA		miR5039	778	0.0199021	CCCUAUCUUUUAAUCGUUGGAUC		miR5266	982	0.0491574	CGGGGGACGGACUGGGGG		miR2628	957	0.0893011	CAGGAAAGAAUGUGAUGAGUA
miR5151	898	0.0307518	UAAUUGAUGUGGCGUAUGAUAUGA		miR2916	772	0.0197486	UGGGGGCUCGAAGACGAUCAGA		miR2119	940	0.047055	UCAGAGGAAGGUGUGGCAGAG		miR5542	937	0.0874349	UAUUGAGAAGGAUGAUGAGCAU
miR533	882	0.0302039	GUAGCUCGGACCAGCUGUGAGUGG		miR1511	771	0.019723	ACCUGGCUCUGAUACCAUA		miR829	879	0.0440014	UGCUCUGAUACCAUGAAGGAAGU		miR3627	924	0.0862218	AUGUCGCAGGAGAGAUGGCAC
miR1032	880	0.0301354	AGGACUCCCUGGAAUUGGC		miR2604	769	0.0196719	GUAGAAUUUUUAUGUGGGACUGUU		miR1032	870	0.0435509	AGGACUCCCUGGAAUUGGC		miR4376	922	0.0860352	UCGCAGGAGAGAUGGCACUGUC
miR1886	855	0.0292793	UGUGAGAAUGUGAAGAUGAAAUG		miR5158	734	0.0187765	UGAGAACGGGAGUGAGGAUGAGAU		miR5055	824	0.0412482	GCUCGCGUGACUGAGCUCGGCAU		miR5077	920	0.0858485	GAUUCACGUCGGGUUCACCA
miR472	837	0.0286629	UCUUUCCCAAUCCACCCAUGCC		miR5260	722	0.0184695	UUAGUUUGUUGACGUGGCAUU		miR4397	813	0.0406976	CAGCUGUUGACGGCUACUGUAGCG		miR5652	894	0.0834224	UUGAAUGUGGAGAAUGGGG
miR3627	829	0.0283889	AUGUCGCAGGAGAGAUGGCAC		miR1873	719	0.0183928	UAACAUGGUAUCAGAGCGGGCAGG		miR4376	792	0.0396463	UACGCAGGAGAGAUGGCGCCGU		miR948	877	0.081836	UCAGAGUUCUGAUGGGAUCCGG
miR5562	818	0.0280122	UAUGUGGACACAGGCUGCAGC		miR5380	717	0.0183416	GAAAAUGAGAGUGAGGAUGGGAGA		miR844	774	0.0387453	AGAAGGACUUAAGCAUGGC		miR1858	846	0.0789433	GAGAGGAGAACGGAGUGAGGAUC
miR415	806	0.0276013	GAGACAGACAGACAGACAGAGCAG		miR472	676	0.0172928	UCUUUCCCAAUCCACCCAUGCC		miR391	771	0.0385951	UACGCAGGAGAGAUGGCGCC		miR5142	824	0.0768904	AGUAAUGAUUGAUAGGGAU
miR1846	794	0.0271903	AGUAGGAGGCCGCGGCGGU		miR3443	652	0.0166789	UGACUUGUAGAUUAGAGGUU		miR2938	742	0.0371434	GAUCUUCUGAGAAGGGUUCGA		miR5037	822	0.0767038	AAUGAGAACUUUGAGGACUG
miR1150	792	0.0271218	AAAGGGACAUUGGAUGCGCGC		miR4342	640	0.0163719	AAUGAGUUAGAAUUAGGAUAGGUG		miR1858	736	0.0368431	GAGCGGAGGACUGUAGUGGGG		miR4387	808	0.0753974	ACAAGACGUGAGAGUGGACACC
miR3704	746	0.0255466	GGUUAGGUGAGUUGGACAA		miR869	628	0.0160649	UCAAGUGUUGAGAAUAGUGAC		miR5039	732	0.0366428	CCCUAUCUUUUAAUCGUUGGAUC		miR5225	803	0.0749308	CAUGUCGCAGGAGAGAUGGCA
miR3460	733	0.0251014	GGGAACUGGACAGCUUGUAGAGGU		miR1150	612	0.0156556	AAGGGACAUUGGAUGCGCGCA		miR4350	720	0.0360421	UCAAUAUUGUUGAGUCGUUGG		miR5029	791	0.0738111	AAUCAGGAGAGAACACGCAA
miR401	726	0.0248617	CGAAUACUGCUGUCGACGCCA		miR5238	611	0.01563	UUAGAAAGAGAACAAAGUGGCUAA		miR5542	719	0.0359921	GUUGAGAAGGAUGAUGAGCAU		miR4371	780	0.0727846	AAGGAUGACAUGCAAGACAGAGU
miR529	697	0.0238686	UGAAGAGAGAGAUAGAGCCAU		miR529	607	0.0155277	UGAAGAGAGAGAUAGAGCCAU		miR1211	658	0.0329385	AGGAGGGAAUGGUUGUGGAAG		miR3515	776	0.0724114	AAUGUAGAGAAGAACUGGUGU
miR3626	679	0.0232522	CUUCAAUUUCGUCAGGACAC		miR5562	606	0.0155021	UAUGUGGACACAGGCUGCAGC		miR1853	656	0.0328384	UAAGUUGGGGAUAAUAUCGGUGCU		miR1153	772	0.0720381	GGGUGAUAAUGGAUGGCUC
miR4221	666	0.022807	AAGUGUUGAGAAGAGUAGUGAAGA		miR5288	566	0.0144789	CAGAUUGAAGAAACUUAGGCAUA		miR4379	622	0.0311364	UAAGUUAUACUGUAAAAGGCCUU		miR1163	770	0.0718515	AGGCAUCUGCGUGCUCCUGG
miR1873	661	0.0226358	AACAUGGUAUCAGAGCGGGCAGG		miR4355	546	0.0139673	ACUGUUGGAUGGCUGGCUGUACCA		miR5502	609	0.0304856	AUACGGAUACGGGUACGGCGAUA		miR5369	766	0.0714782	GUGUAUAUAAGGAGGAUGUCA
miR835	661	0.0226358	GUGGAGAAGAUAGCAGAGAACAG		miR5229	534	0.0136603	UGACAGGAGAGAGUGACCAUG		miR5562	586	0.0293343	UAUGUGGACACAGGCUGCAGC		miR1150	756	0.0705451	AAAGGGACAUUGGAUGCGCGC
miR5238	646	0.0221221	UUAGAAAGAGAACAAAGUGGCUAA		miR415	516	0.0131998	GAGACAGACAGACAGACAGAGCAG		miR5140	550	0.0275322	GAAUGGUGAAGAUCUUGGUA		miR1873	694	0.0647596	AACAUGGUAUCAGAGCGGGCAGG
miR4372	643	0.0220194	UAAUAAAUAGUGACAUGUGGCAAC		miR1211	514	0.0131487	AGGAGGGAAUGGUUGUGGAAG		miR5158	514	0.0257301	UGAGAACGGGAGUGAGGAUGAGAU		miR5502	693	0.0646663	AUACGGAUACGGGUACGGCGAUA
miR5158	634	0.0217112	UGAGAACGGGAGUGAGGAUGAGAU		miR5170	508	0.0129952	UAAACAAGUUGGUGACCGUA		miR5059	504	0.0252295	UCGUUCCUGGGCAGCAACACCA		miR5020	690	0.0643864	AGGAAGAAAGAAGGUGAGUA
miR2597	623	0.0213345	UUUGGUACUUCGUCGGACUAAGA		miR5266	496	0.0126882	CGGGGGACGGACUGGGGG		miR4221	504	0.0252295	AAGUGUUGAGAAGAGUAGUGAAGA		miR529	688	0.0641998	UGAAGAGAGAGAUAGAGCCAU
miR5504	621	0.021266	AGUGACGGGGUAGAGACGCAAGGA		miR5137	495	0.0126626	AGCUGGAGAAGACGAAGUGGGUU		miR5020	486	0.0243284	ACUUGGCAUGAGAAGAAGGGAGAA		miR5238	687	0.0641065	UUAGAAAGAGAACAAAGUGGCUAA
miR854	573	0.0196222	GGGGAGGAUGGGAGGAAGGAG		miR4221	477	0.0122022	AAGUGUUGAGAAGAGUAGUGAAGA		miR5559	480	0.0240281	UACUUGGUGAAUCUGUCGAC		miR5059	668	0.0623335	UCGUUCCUGGGCAGCAACACCA
miR1428	541	0.0185264	UAAGAUAUGAGCAGAUGAAUUUG		miR952	470	0.0120231	AACGAGGAUCCAUUGGAG		miR5491	474	0.0237277	UGAAAUAGGAGGCUGCAGUGUGUC		miR5039	638	0.0595341	CCCUAUCUUUUAAUCGUUGGAUC
miR5230	533	0.0182524	CAAGAUUUGAAAGUCGAUUGGGCA		miR1869	469	0.0119975	UGAGAAAAUAGGACAGGAGGUA		miR5225	437	0.0218756	CAUGUCGCAGGAGAGAUGGCAC		miR815	636	0.0593475	AAGGGGAGUGGUAGAUGGG
miR5080	521	0.0178415	AAAAGAUCAUCCCGUGACAGA		miR5504	463	0.011844	AGUGACGGGGUAGAGACGCAAGGA		miR5526	422	0.0211247	ACAGGUGGUCAGGUAGAG		miR1048	634	0.0591608	GAGAAGAUGAGUGGACGAC
miR5137	517	0.0177045	AGCGACAGAGAGAGAUGGGCU		miR5559	459	0.0117417	UACUUGGUGAAUCUGUCGAC		miR165	405	0.0202737	UCGGACCAGGCUUCCCCCC		miR5138	625	0.058321	AAAAAUCCGUUCGGGGCUCA
miR5070	504	0.0172594	AACUAGGAUGGGGUCAGAGGU		miR5656	445	0.0113836	ACGUGAAGGGAGAUUGGGCUU		miR1875	387	0.0193726	ACUAAGGGAGUGUAAGUGCACAAA		miR1211	599	0.0558949	AGGAGGGAAUGGUUGUGGAAG
miR5167	499	0.0170881	UCACUUUGGGUUCGUUUGGUA		miR5648	432	0.011051	UUUGGAAAUAUUCUGGCAGUUGGU		miR2096	380	0.0190222	CCUGAGGGGAACUUCGGAGGGA		miR1886	587	0.0547751	UGUGAGAAUGUGAAGAUGAAAUG
miR165	476	0.0163005	UCGGACCAGGCUUCAUCCCCC		miR3460	430	0.0109999	GGGAACUGGACAGCUUGUAGAGGU		miR1507	371	0.0185717	AGAGGUGGUAUGGAGCGGAAAAGAU		miR398	586	0.0546818	CGUGUUCUCAGGUCGCCCCUG
miR1211	459	0.0157183	AGGAGGGAAUGGUUGUGGAAG		miR5071	418	0.0106929	UCAAGCAUAACACGUGGACAA		miR1171	342	0.01712	UUGGAGUGGAGUGCAGUGGGUAGG		miR806	586	0.0546818	AUGGUUAGAAAAGCUCAAACGGUG
miR3951	447	0.0153074	UAGGAUAAAGAGAGGAGAAGAA		miR5077	414	0.0105906	UUCACGUCGGGUUCACCA		miR1886	337	0.0168697	UGUGAGAAUGUGAAGAUGAAAUG		miR1877	585	0.0545885	AGAGUGAAUGAGAAUGAGAGGGAG
miR5655	445	0.0152389	AGAGAGAUAGACACAUAAGAAGAG		miR5222	412	0.0105394	UAUAAGGAGAAGAAUUUGUAUGGA		miR5071	337	0.0168697	UCAAGCAUAACACGUGGACAA		miR5293	573	0.0534687	GAGAGAAGAGGAAGAGAAGGAAGA
miR3449	438	0.0149992	AGAAGAACGCAAUCUGAUAA		miR1439	408	0.0104371	UUUUGGAGACGACGGAGUAUU		miR5648	331	0.0165694	UUUGGAAAUAUUCUGGCAGUUGGU		miR5070	570	0.0531888	AGCUAGAGUACGGUAGAGGGU
miR5205	424	0.0145198	ACAUUCAAUUUGGAGACGACGGAG		miR5063	398	0.0101813	UCCAGUGGAAAAGGGUUUUGACU		miR1873	330	0.0165193	AACAUGGUAUCAGAGCGGGCAGG		miR5519	566	0.0528155	GGGCAGAAGUGGCUGGACUUGAG
miR3948	421	0.014417	GAGUGGGAAUGGGAGUGAGGAUG		miR2597	389	0.00995105	UUUGGUACUUCGUCGGACUAAGA		miR860	329	0.0164692	AUACAGUCCCAUUCUAUUGAG		miR829	555	0.0517891	UAGCUCUGAUACCAUGAAGGAAGU
miR442	416	0.0142458	UGACGUGCUGUAAUUGGAGACGAA		miR5519	379	0.00969523	GGGCAGAAGUGGCUGGACUUGAG		miR2604	313	0.0156683	GUAGAAUUUUUAUGUGGGACUGUU		miR860	550	0.0513225	UCAAUAGAAGGGGACUAUAUA
miR5059	410	0.0140403	UCGUUCCUGGGCAGCAACACCA		miR5655	368	0.00941384	AGAGAGAUAGACACAUAAGAAGAG		miR917	313	0.0156683	UUUCACGGUUCGUAUUCGAA		miR5646	549	0.0512292	GUUUGAUCAGUUGGGAGG
miR1881	409	0.0140061	AAGUUGAUUGUAGCAUGGUGGAU		miR1074	352	0.00900454	AGGGUGUAGGUUAGUUGGUUGAGU		miR2930	311	0.0155682	UUCUCUCUCUCUCUCCCGUCGGCC		miR396	539	0.050296	GCUCAAGAAAGCUGUGGGAGA
miR3522	406	0.0139034	UGAGACCAAAUGAGACUUGCAUGA		miR5491	349	0.0089278	UGAAAUAGGAGGCUGCAGUGUGUC		miR5072	308	0.015418	CGUUCCCCAGCAGAGUCGCCA		miR5023	526	0.049083	UUGGAGUGGAUAAGGGGA
miR4346	406	0.0139034	GAAAGAUAAAGAGAAGGCUGCAU		miR3707	348	0.00890222	AUAUCUGCCAAUUGAUCCUCUGAC		miR4225	303	0.0151677	AGAAGCGAUGGUCUAAACUACAC		miR5375	515	0.0480565	ACUGAGAAGACUGGUGGAGC
miR4385	405	0.0138691	AAUACGAUGUAGAGAAGUUUGU		miR5059	336	0.00859525	UCGUUCCUGGGCAGCAACACCA		miR2616	296	0.0148173	AUGUGGUCGUUUGGUACGGCGGAU		miR2938	513	0.0478699	AUCUUCUGAGAAGGGUUCGAG
miR2663	404	0.0138349	UUGAGAGGGACGAUACAAUAU		miR4361	318	0.00813479	CCUGAAGAGCGACUUACGGAUCAU		miR1074	294	0.0147172	AGGGUGUUAGUUGGAUUGA		miR4221	509	0.0474966	AAGUGUUGAGAAGAGUAGUGAAGA
miR5077	403	0.0138006	UUCACGUCGGGUUCACCA		miR162	310	0.00793014	UCGAUAAACCUCUGCAUCCAG		miR854	292	0.0146171	GAUGAGAGGAUGGGAGGGAGGAGU		miR533	495	0.0461902	GAGCUCGGACCAGCUGUGAGUGG
miR5479	402	0.0137664	GAGAUGAUUGAGAUGAUGGAAAGG		miR1886	310	0.00793014	UGUGAGAAUGUGAAGAUGAAAUG		miR1126	290	0.014517	CCAACUAGACUACAACGGAA		miR837	491	0.045817	AACUGAACAACAAAACUGUGG
miR5656	401	0.0137321	ACGUGAAGGGAGAUUGGGCUU		miR4400	310	0.00793014	UUCUGGAGAAAAUUCGGCAGAGUC		miR1514	286	0.0143167	UUCAUUUUCAAAAUCAGACAUG		miR159	489	0.0456304	UUUGGAUUGAAGGGAGCUCUA
miR5671	393	0.0134582	CAUGGUGGUGACGGGUGAC		miR1858	307	0.0078534	GAGAGGAGAACGGAGUGAGGAUC		miR2609	285	0.0142667	UGGAAGGUAAUAGGUCGUCAU		miR1088	475	0.044324	AGAGGAAAGAGAGUCAGGCAU
miR5519	372	0.012739	UGGGCAGAAGUGGCUGGACUUGAG		miR5254	306	0.00782781	AGGAACGGUAUGGAACAUUUGUGA		miR5244	275	0.0137661	UGUCGCAUGAAGAUUGUUGGU		miR5501	457	0.0426443	ACUUGUGGCUAGGGGUGAA
miR1162	371	0.0127048	UGUUGCUAGUAGUGAGCCGCUGAC		miR1023	305	0.00780223	AGAGGAAUUGAAGAGACGUACA		miR5234	275	0.0137661	UUUUGUUGUGAAGGCAUGUAG		miR3705	448	0.0418045	GUAGUGGUUGUGAUGGAC
miR5266	367	0.0125678	CGGGGGACGGACUGGGGG		miR916	305	0.00780223	CAAGGUCCUGGGUUCGAGUCC		miR827	273	0.013666	UUAGAUGACCAUCAACAAACA		miR3440	447	0.0417112	UGUGAUUGGUCAGGGAUAGCAU
miR948	364	0.0124651	UCAGAGUUCUGAUGGGAUCCGG		miR5225	291	0.0074441	CAUGUCGCAGGAGAGAUGGCA		miR5137	273	0.013666	AGCUGGAGAAGACGAAGUGGGUU		miR442	447	0.0417112	UGACGUGCUGUAAUUGGAGACGAA
miR1023	363	0.0124308	AGAGGAAUUGAAGAGACGUACA		miR5080	291	0.0074441	AAAGAUCAUCCCGUGACAA		miR5369	266	0.0133156	AUGAGAAGAAGGGAGGAUGUC		miR5526	432	0.0403115	ACAGGUGGUCAGGUAGAG
miR4388	356	0.0121911	AAUUUAGGGACCAAAAUGUACAUC		miR1877	286	0.00731619	AGAGUGAAUGAGAAUGAGAGGGAG		miR5561	264	0.0132154	GAUUUGGAGAGAAUACGCACAA		miR479	428	0.0399382	UGUGAUAUUGGUUCGGUUCAUA
miR916	351	0.0120199	CAAGGUCCUGGGUUCGAGUCC		miR442	283	0.00723945	UGACGUGCUGUAAUUGGAGACGAA		miR1163	264	0.0132154	AGGCAUCUGCGUGCUCCUGG		miR2104	395	0.0368589	GCGGCGGGGAGCGAGCGGG
miR5491	349	0.0119514	UGAAAUAGGAGGCUGCAGUGUGUC		miR5205	281	0.00718829	ACAUCCAAUUUGGAGACGACGGAG		miR162	261	0.0130653	UCGAUAAACCUCUGCAUCCAG		miR171	393	0.0366722	CGAGCCGAAUCAAUAUCACUC
miR5559	333	0.0114035	UACUUGGUGAAUCUGUCGAC		miR5671	279	0.00713713	CAUGGUGGUGACGGGUGAC		miR529	260	0.0130152	UGAAGAGAGAGAUAGAGCCAU		miR5207	391	0.0364856	CAUUAGUGUAGUGGUUUGGAGUU
miR4361	330	0.0113008	CCUGAAGAGAGACUUACGGAUCAU		miR1870	275	0.0070348	UGUGAGUUAGACCAGUUGGCCAU		miR1850	257	0.012865	UUGUUCUGUGAACCAAACGGG		miR831	390	0.0363923	GGAGAGGUACAAGGAGAUGAUAAG
miR5242	324	0.0110953	UUGUAGAACACAAUUAGAUGUCA		miR948	265	0.00677899	UCAGAGUUCUGAUGGGAUCCGG		miR1881	255	0.0127649	AAGUUGAUUGUAGCAUGGUGGAU		miR3460	388	0.0362057	GGGAACUGGACAGCUUGUAGAGGU
miR5383	323	0.0110611	ACGAAAGCUCACGGCAGAGACUAU		miR165	261	0.00667667	UCGGACCAGGCUUCAUCCCCC		miR5205	254	0.0127149	ACAUUCAAUUUGGAGACGACGGAG		miR3443	386	0.0360191	UUGACUUGUAGAUUAGAGGUU
miR162	321	0.0109926	UCGAUAAACCUCUGCAUCCAG		miR5244	258	0.00659992	UGUCGCAUGAAGAUUGUUGGU		miR477	246	0.0123144	CGAAGCCUUUGGGGAGAGUAA		miR774	376	0.0350859	CAGAGACGAAGAUGAUGGGAAUGC
miR4393	320	0.0109583	UGUAGAAACGCGUGCAGAAAAGCC		miR854	247	0.00631853	GAUGAGAGGAUGGGAGGGAGGAGU		miR1142	246	0.0123144	AAGGUGUGGUGCGGUUGGC		miR5256	369	0.0344327	UUAAUGGAUUAUGGAAGCAUGUAA
miR3437	317	0.0108556	CAAAAAAACAAGGACCAUCGGAU		miR5140	246	0.00629295	GAAUGGUGAAGAUCUUGGUA		miR5483	245	0.0122643	AUUAUUUUAUGCGUCGUGAUAUA		miR842	366	0.0341528	UCAUCCGUCGAUCCGUCACCC
miR3459	311	0.0106501	UCUCAUGAACCAAACGGGACCUC		miR3522	239	0.00611388	UGAGACCAAAUGAGACUUGCAUGA		miR3460	244	0.0122143	GGGAACUGGACAGCUUGUAGAGGU		miR5137	357	0.033313	AGCUGGAGAAGACGAAGUGGGUU
miR1312	302	0.0103419	GUUUGGACAGAAGAAUGGCGUCAU		miR835	232	0.00593481	UGGAGAAGAUAGCAGAGAACAA		miR1870	229	0.0114634	UGUGAGUUAGACCAGUUGGCCAU		miR4379	344	0.0320999	UAAGUUAUACUGUAAAAGGCCUA
miR4399	299	0.0102392	UUAACGAAAAAGGAAACGAAA		miR5646	228	0.00583249	GUUUGAUCAGUUGGGAGG		miR1023	228	0.0114133	AGAGGAAUUGAAGAGACGUACA		miR5634	317	0.0295804	AGGGAUUGUGAAUUUGGGU
miR2949	292	0.00999947	UGCAAAUCGGGUCAAAGUUCA		miR4993	223	0.00570458	GGCGGGGGCGGUGGAGGA		miR1872	225	0.0112632	GAACUGUAAGUUGGAGGGCUCAA		miR2099	308	0.0287406	ACAGAGACUGCGAGCGUUAUUC
miR5076	287	0.00982824	AAAUGGCAGCAGAGUUCUAGGUUU		miR5233	219	0.00560226	GAGCAUGUAUGGCCGUUGGAC		miR5635	213	0.0106625	UGUUAAGGGUGUGUAAGGGU		miR5176	307	0.0286473	UAUGGAUAUGUGGCAUAGUAU
miR1098	284	0.00972551	UGGAUGGACUUUGUGCGUGACAAU		miR5242	214	0.00547435	UUGUAGAAUACAAUUGGAUGUCA		miR2611	207	0.0103621	UAAUUGUCAGCUGUUUAUGCA		miR1171	305	0.0284607	UUGGAGUGGAGUGCAGUGGGUAGG
miR2922	277	0.00948579	AAUAAGUGAUUGACUCGGGAUU		miR2079	210	0.00537203	GUAGAGAUUCGAUGUUGAGACGCA		miR5068	204	0.0102119	UGGGUAGAGCGAAGUAGUGGGUAU		miR5080	302	0.0281807	AAAGAUCAUCCCGUGACAGA
miR1870	276	0.00945155	UGUGAGUUAGACCAGUUGGCCAU		miR2674	206	0.00526971	UCACUAGCUUCGGAGUCAUGG		miR5284	193	0.00966129	GAGGGACAAAAGUGGUAGGGAGU		miR4406	300	0.0279941	AGUUGAUUCGAAGAGAACGGUGU
miR4993	275	0.00941731	GGCGGGGGCGGUGGAGGA		miR5029	204	0.00521854	AGAUAGAGAUGACACACUGCACAA		miR1862	191	0.00956117	UGAGGUUGGGUGUAUUUGGG		miR5223	295	0.0275275	CUGGAAUCUUACUUGAAGGCAUG
miR852	274	0.00938306	AGAACACAACGGCGCAUUAUCUUU		miR4403	203	0.00519296	AGGACACGGAAACAAGACACGGC		miR5652	182	0.00911065	UUGAAUGUAAGAAGAACGGGC		miR3476	294	0.0274342	UGAAGUGGGUGUUGUUGGUGA
miR5140	268	0.00917759	GAAUGGUGAAGAUCUUGGUA		miR5141	194	0.00496273	AGACAGACUGCGACUGAGAGAUA		miR1153	181	0.00906059	GGGUGAUAAUGGAUGGCUC		miR3458	294	0.0274342	GGACUUUCGUUGGGGCAUU
miR2089	264	0.00904061	AGGUUGUGGUGUAGAUAGGUACAA		miR2631	178	0.00455343	UGACAUCCUCGUCGGCACACU		miR3454	177	0.00886035	CUUCCAGUUGGAGCUGGCGUA		miR5476	284	0.0265011	UGUAGCCGAGCGGCUAUACUCUUU
miR171	262	0.00897212	UUGAGCCGCGUCAAUAUCUCC		miR2666	178	0.00455343	CAGGAAGUGACGGAUAUCAAGAA		miR444	176	0.00881029	GGUUGUCUCAAGAUUGUCUCC		miR1869	278	0.0259412	UGGGAAAAUAGGAUAAGGAGGUA
miR5141	259	0.00886939	AGACAGACUGCGACUGAGAGAUA		miR4393	177	0.00452785	UGUAGAAACGCGUGCAGAAAAGCC		miR5646	174	0.00871018	GUUUGAUCAGUUGGGAGG		miR5641	276	0.0257546	UGGAAGAAGAUGAGGGAUAUAUA
miR2119	256	0.00876665	AAUCAAAGGGAGUGUAGGUGGAUA		miR1872	175	0.00447669	GAACUGUAAGUUGGAGGGCUCAA		miR847	172	0.00861006	UCAUUGAUGAAGAUGAAGGAC		miR2594	269	0.0251014	CCAUGGCCAGGCUGAAGAG
miR5213	255	0.00873241	CAGGGGCAGAUAACGCAUA		miR3946	173	0.00442553	UUGAAGAACAAAGAGAAGGAGCA		miR5080	163	0.00815953	AAAGAUCAUCCCGUGACAGA		miR1854	263	0.0245415	UGGGGAAAUUUGUGACUGGCA
miR5234	250	0.00856119	UUUUGUUGUGAAGGCAUGUAG		miR4346	173	0.00442553	GAAAGACAAACAGAAGGCUGGACU		miR3459	159	0.0079593	UCAUGAACCAAACGGGACCUC		miR5072	257	0.0239816	UCGUUCCCCAGCAGAGUCGCCA
miR1877	247	0.00845845	AGAGUGAAUGAGAAUGAGAGGGAG		miR5210	164	0.0041953	UUAAUUGUUGGAACUUCAGGUU		miR5655	156	0.00780912	AGAGAGAUAGACACAUAAGAAGAG		miR4393	257	0.0239816	UUGAAAAGGAAGCAGUAGAAGAG
miR5028	247	0.00845845	AAUUAGGGAGUAUGGCUAGAGUU		miR3459	162	0.00414414	UCUCAUGAACCAAACGGAGCCUC		miR5339	156	0.00780912	CAGUAGAGGAUCGUUCUCAGU		miR1132	256	0.0238883	CAUUGAUUGUAACGGAAGAG
miR5225	245	0.00838996	CAUGUCGCAGGAGAGAUGGCA		miR4249	160	0.00409297	UGUGAAUGCUUGAGAAGUUGAGGU		miR3631	147	0.0073586	UAUAUAAGGAGGAUGUCACAA		miR4397	255	0.023795	UAGUCGUUGACGGCUACUGUAGCG
miR5068	242	0.00828723	UGGGUAGAGCGAAGUAGUGGGUAU		miR1312	156	0.00399065	GUUUGGACAGAAAAAUGGCGUCAU		miR5368	144	0.00720842	AGGGACAGUCUCAGGUAGA		miR5540	254	0.0237017	UUGACUGCGAGAUCGACGGAU
miR5244	229	0.00784205	UGUCGCAUGAAGAUUGUUGGU		miR1514	152	0.00388833	UUGCAUUUUCAGAUAUAUAGGCAUU		miR1877	143	0.00715836	AGAGUGAAUGAGAAUGAGAGGGAG		miR2949	249	0.0232351	UGCAAAUCGGGUCAAAGUUCA
miR5210	227	0.00777356	UUAAUUGUUGGAACUUCAGGUU		miR2930	150	0.00383716	UUCUCUCUCUCUCUCCCGUCGGCC		miR442	143	0.00715836	UGACGUGCUGUAAUUGGAGACGAA		miR2098	246	0.0229551	UCCUCGGGAGGCAGACGUG
miR5270	226	0.00773931	GAGGAGGCAGAGUUGUUAGAUCUU		miR444	149	0.00381158	GGUUGUCUCAAGAUUGUCUCC		miR3637	139	0.00695813	ACAUGCUAUUGUGUUAUUGUCGGA		miR2097	227	0.0211822	AGAGAUGACGGGAGGGAAGA
miR847	221	0.00756809	UCUGAUGAAGAGGACAAGGAUA		miR1507	147	0.00376042	GAGGGUAGUUUGGGAAGAGAGUA		miR4400	136	0.00680796	UUCUGGAGAAAAUUCGGCAGAGUC		miR1441	223	0.0208089	ACGGACGUGGAGAAAGGUUU
miR1872	219	0.0074996	GAACUGUAAGUUGGAGGGCUCAA		miR1862	146	0.00373484	UGAGGUUGGGUGUAUUUGGG		miR5510	135	0.0067579	AGGCUGAUCUUCUCCAAGA		miR5021	221	0.0206223	UGAAGACAGAAGAAGCAAGAACAA
miR1919	215	0.00736262	ACAGAGCAGCUGAUGACAGG		miR403	144	0.00368368	UUAGAUUCACGCACAAACUCG		miR3946	129	0.00645755	UUGAAGAACAAAGAGAAGGAGCA		miR5298	220	0.020529	GUGAUGGAUGAUGGAUGAAGAUGA
miR1317	213	0.00729413	GAAAUGAUCAUGUGACUAAUAUA		miR5284	141	0.00360693	GAGGGACAAAAGUGGUAGGGAGU		miR4399	128	0.00640749	UUGACGAAAAAGGAAACGAA		miR5170	220	0.020529	UAAACAAGUUGGUGACCGUAA
miR3979	212	0.00725989	UCUCUCUCUCUCUGACGGCC		miR418	138	0.00353019	UCUGUGAUGAUGAAUGACGC		miR845	126	0.00630737	UAAUGCUCUGAUACCAAGUUGACA		miR822	217	0.0202491	AUGCUAACGCAAUGUGAUUUCU
miR5029	200	0.00684895	AGAUAGAGAUGACACACUGCACAA		miR1092	138	0.00353019	UGAAAUGGAAUGAUUGGUGUU		miR5029	116	0.00580679	AGAUAGAGAUGACACACUGCACAA		miR854	216	0.0201557	GAUGAGGAAGAGAGGAUAGAG
miR5483	200	0.00684895	AUUAUUUUAUGCGUCGUGAUAUA		miR4414	135	0.00345345	AGCUGCUGACUCGUUGGUUCA		miR5242	114	0.00570667	UUGUAGAAUACAAUUGGAUGUCA		miR5205	215	0.0200624	ACAUUCAAUUUGGAGACGACGGAG
miR5176	200	0.00684895	UAAUGAUGAUGUGGCAUGGACAU		miR5175	135	0.00345345	UCAGAGAAUUUAGGAAUCGGAGGA		miR5021	113	0.00565661	UAGAGAAGAACGAAGAAGAAGAG		miR1432	213	0.0198758	GGGUGUCGAGUCUCGAAUGAAGCAG
miR2079	196	0.00671197	GUAGAGAUUCGAUGUUGAGACGCA		miR2936	132	0.0033767	CACUGCAGAGAGAGAACGACAGAG		miR1312	111	0.00555649	GUUUGGACAGAAGAAUGGCGUCAU		miR163	213	0.0198758	GAAGAGGAAUUCGAACUCGGAUGC
miR5667	190	0.0065065	AAACAGAUCGUGAAUCGGAGUUCC		miR5068	131	0.00335112	UGGGUAGAGCGAAGUAGUGGGUAU		miR4393	111	0.00555649	UGUAGAAACGCGUGCAGAAAAGCC		miR2930	208	0.0194092	UUCUCUCUCUCUCUCCCGUCGGCC
miR2936	186	0.00636952	CACUGCAGAGAGAGAACGACAGAG		miR171	128	0.00327438	UUGAGCCGCGUCAAUAUCUCC		miR2586	110	0.00550643	CGUGUCGUGUCGUGUCGGAC		miR5640	207	0.0193159	UGAGGUAGAAUUAGAUUGCA
miR5036	184	0.00630103	GAAGCCUUUGGGGAGAGUAA		miR161	126	0.00322322	UCAACGAUUGACAGUGACUCA		miR403	109	0.00545638	UUAGAUUCACGCACAAACUCG		miR3979	206	0.0192226	AUCGGAGGGAGGAGAGAAGA
miR3637	181	0.0061983	ACAUGCUAUUGUGUUAUUGUCGGA		miR3637	125	0.00319764	ACAUGCUAUUGUGUUAUUGUCGGA		miR5255	108	0.00540632	UGACUUGAUGGAGCACUUAUGGG		miR5339	204	0.019036	CAGUAGAGGAUCGUUCUCAG
miR5175	180	0.00616405	UCAGAGAAUUUAGGAAUCGGAGGA		miR5286	125	0.00319764	ACUAAACUCGGAUGCAAGGGACGG		miR3522	106	0.0053062	UGAGACCAAAUGAGACUUGCAUGA		miR5230	195	0.0181962	CAAGAUUUGAAAGUCGAUUGGGCA
miR5477	180	0.00616405	AAGAAAUUGAAGACUUUGUAAACC		miR1171	124	0.00317206	UUGGAGUGGAGUGCAGUGGGUAGG		miR3510	105	0.00525614	UUGUACCAUUGUCUUGGAGACUGA		miR5485	189	0.0176363	UGAAAACUGGUAGAGAAGUAA
miR1883	176	0.00602708	CAUUGAUGGGCCGAGAAAUGGAA		miR1513	124	0.00317206	UUCAAAUGUGUAGAAGGUCUGGUC		miR1523	100	0.00500585	GGGGAUAAAGUGAGAUCA		miR477	184	0.0171697	ACUCUCCCUCAAAGGCUUCUAG
miR5380	175	0.00599283	GAAAAAUGAGAUUUGAGGAUGGGA		miR319	124	0.00317206	UUGGACUGAAGGGAGCUCCC		miR4384	99	0.00495579	AACGACACUGCACUCAAAGAUCGC		miR5376	183	0.0170764	AGAAGAUUAGGAAGAAUUUGGAGA
miR5561	173	0.00592434	CAUGAUGAGAGAGACAGAGACAA		miR4389	120	0.00306973	UCGUGGACCAAUCUAUAUCGGAA		miR909	97	0.00485567	UUCUGAGGGUCAGUUUGGCAUUGC		miR3631	178	0.0166098	UAUAUAAGGAGGAUGUCACAA
miR2929	172	0.0058901	CCUCAAGGAUGUUUUGUGAUAUA		miR5072	119	0.00304415	CGUUCCCCAGCAGAGUCGCCA		miR5656	96	0.00480562	UCGAAAUAGGAUUGGGUUU		miR1876	178	0.0166098	AUUAAGUGGUUUGUGGGUAUGGCC
miR5646	171	0.00585585	GUUUGAUCAGUUGGGAGG		miR5369	117	0.00299299	GUGUAUAUAAGGAGGAUGUCA		miR2105	91	0.00455532	UCUGUGAUGAUGAAUGAUGCU		miR2661	177	0.0165165	UAGGUGGAGAAAAAUGGGCGG
miR5522	170	0.00582161	AACAAAAGGCAAUGGGAGGCAA		miR3951	112	0.00286508	UAGGAUAAAGAGAGGAGAAGAA		miR171	90	0.00450526	UUGAGCCGCGUCAAUAUCUCC		miR5222	177	0.0165165	ACAGGAGAAGAAUGUUUUGC
miR418	163	0.00558189	UUCUGUGAUGAUGAAUGACGC		miR441	107	0.00273718	ACCAUCAAUAUAAUGUGUCGGGAGA		miR1883	89	0.00445521	CAUUGAUGGGCCGAGAAAUGGAA		miR5175	174	0.0162366	UCAGAGAAUUUAGGAAUCGGAGGA
miR5286	158	0.00541067	ACUAAACUCGGAUGCAAGGGACGG		miR5280	107	0.00273718	UAAUAAACGGGCCGUGUUGGG		miR842	89	0.00445521	UCAUCCGUCGAUCCGUCACCC		miR839	174	0.0162366	GAACGGAUGAGAGAGUUGGAUGAC
miR5675	157	0.00537643	AGUGACGACGACAAUGAAA		miR5291	106	0.0027116	GUUUUGGAUGGAGUUGGUGGCAU		miR1043	88	0.00440515	CUACGUGAAUUUGAAGGCU		miR4244	174	0.0162366	UUGUGGAUUUUGGAGAUGG
miR827	156	0.00534218	UUAGAUGACCAUCAACAAACA		miR4395	104	0.00266043	UAGGAUAGGAGUUUGGAGUCUUGG		miR5286	87	0.00435509	ACUAAACUCGGAUGCAAGGGACGG		miR4403	173	0.0161433	AGGACACGGAAACAAGACACGGC
miR1171	152	0.0052052	UUGGAGUGGAGUGCAGUGGGUAGG		miR5296	99	0.00253253	AUUUUGUUGGGUUGGGAGAGGUU		miR2936	86	0.00430503	CACUGCAGAGAGAGAACGACAGAG		miR852	173	0.0161433	AGAACACAACGGCGCAUUAUCUUU
miR5258	151	0.00517096	UCAAGUGACGAGAGAUAGAUACAUU		miR3517	98	0.00250695	CUGGAACCACUUGUGAUCGCCGGA		miR1098	86	0.00430503	UGGAUGGACGUUUUGCGUGACAAU		miR5655	169	0.01577	AGAGAGAUAGACACAUAAGAAGAG
miR5056	147	0.00503398	AGGAAGAACCAGGUAAUGAGCCAU		miR5234	97	0.00248137	UUUUCUUUGGAUGGCGGAAGG		miR3951	85	0.00425497	UAGGAUAAAGAGAGGAGAAGAA		miR2643	165	0.0153967	UUUGGGAGCAGAGAAUUGAGGAGA
miR477	144	0.00493124	ACUCUCCCUCAAAGGCUUCUAG		miR4385	97	0.00248137	AAUACGAUGUAGAGAAGUUUGU		miR2607	85	0.00425497	AAGAUGAUUAUGUGAUGGUGU		miR3437	164	0.0153034	AAACAAACAAAUCCACGGCU
miR1051	142	0.00486275	GGUUCAAAGUGAACUUGAGGAAGA		miR2607	96	0.00245578	AAGAUGAUUAUGUGAUGGUGU		miR393	83	0.00415485	UCCAAAGGGAUCGCAUUGAUC		miR5161	162	0.0151168	AUCUGGAUAGUGGGAGUUA
miR403	140	0.00479426	UUAGAUUCACGCACAAACUCG		miR5482	94	0.00240462	ACAGUAGGACGUCGCCAG		miR319	83	0.00415485	UUGGACUGAAGGGAGCUCCC		miR5180	152	0.0141837	UUAGUGGUCUCAGGUUUGAAU
miR2083	137	0.00469153	AGAUUGAACUCGAAUGCAAGAAGA		miR815	93	0.00237904	AGGGGAAUGGGAGGAUUGGG		miR5169	83	0.00415485	UUUGGCCAAGUUUGCUAGAACGGA		miR1109	151	0.0140904	UAGUGGGGAAUUUUGUGUA
miR5169	137	0.00469153	UUUGGCCAAGUUUGCUAGAACGGA		miR5211	93	0.00237904	UCGAGAGGAGUCGAUCGGGACCGG		miR1847	81	0.00405474	UGCAGAUGAGGUGUGGCAC		miR5491	148	0.0138104	UGAAAUAGGAGGCUGCAGUGUGUC
miR5072	136	0.00465729	UUCGUUCCCCAGCAGAGUCGCCA		miR5056	92	0.00235346	AGGAAGAACCAGAUAAUGAGCCA		miR1103	81	0.00405474	UGGAACAAAUGAGGCUGCAUUCUU		miR4414	148	0.0138104	UGUGAAUGAAGCGGGAGAU
miR473	136	0.00465729	ACUCUCCCUCAAAGGCUUCUA		miR399	91	0.00232788	CUGCCAAAGGAGAUCUGCUCAG		miR902	78	0.00390456	AAAGAAGGUCUGCAUUCACAGC		miR5544	146	0.0136238	AGAACACGGAUGUAUAAUUGGA
miR5673	133	0.00455455	UGUGGAGAUUCGACGGUAAGACAU		miR5673	90	0.0023023	GUGGAGAUUCGACGGUAAGACAU		miR1168	78	0.00390456	AGACGACGAAGGCGAAGAC		miR2919	144	0.0134372	GAGGGGGUGGGGGGAAGA
miR839	132	0.00452031	GAACGGAUGAGAGAGUUGGAUGAC		miR5483	90	0.0023023	AUUUUUUUGGAUCACGGAUAU		miR4997	77	0.0038545	GUCGUCAAGCGCGGAGUUGAGGA		miR2666	142	0.0132505	CAAAAGUGAGGAAUGAGGA
miR5236	130	0.00445182	UGAAUAGUUCCGGGCAGAUUUGAU		miR2863	88	0.00225114	UUGGAGGACUAAAUGGCCAAAU		miR1861	74	0.00370433	AGAAGCUUGUGGCAUGGGAGCUGAG		miR5284	140	0.0130639	GAGGGACAAAAGUGGUAGGGAGU
miR5283	130	0.00445182	UCGUGUAACGGGUUGUAUCGGAA		miR5630	87	0.00222556	GGUAAGGCGGAUUGUGAUGGA		miR4995	65	0.0032538	GCAGUGGCUUGGUUAAGGGA		miR5141	139	0.0129706	AGACAGACUGCGACUGAGAGAUA
miR3933	130	0.00445182	AGAAGCAAAGAUGAGCCUCUG		miR4223	84	0.00214881	AUGAGAAUUUGAACAUAAGACCAC		miR5675	65	0.0032538	CAAGAGGACAACAGAUGGAAA		miR5243	136	0.0126907	UGGGCAGAGAAAUGGAAGU
miR2930	125	0.00428059	UUCUCUCUCUCUCUCCCGUCGGCC		miR2643	82	0.00209765	UUUGGGAGCAGAGAAUUGAGGAGA		miR5630	65	0.0032538	GGUAAGGCGGAUUGUGAUGGA		miR5242	129	0.0120375	UUGUAGAACACAAUUGGAUGUCA
miR1513	125	0.00428059	UUCAAAUGUGUAGAAGGUCUGGUC		miR5253	82	0.00209765	GAUGAAAAUAGCGUUGUUGGA		miR1521	65	0.0032538	ACUUGACACGUGUCCAUAAGCAUA		miR4997	128	0.0119441	GUCGUCUAGCGCGGAGAUGAGGAA
miR5536	125	0.00428059	AACGGUAGUGGCAUUAGUAG		miR1166	82	0.00209765	AGGUAGAUGACUCAUGGG		miR3711	63	0.00315369	AGGCGCUAGAAGGAGGGCAU		miR3459	127	0.0118508	UCUCAUGAACCAAACGGAGCCUC
miR1074	121	0.00414361	AAGGGUUGUUAGUUUUGGUAU		miR5561	79	0.00202091	CAUGAUGAGAGAGACAGAGACAA		miR819	62	0.00310363	UACUGAAUGUGGAAGUGCUUGAA		miR5227	126	0.0117575	UGAAUGAGGAAGAGAGUGAUGAUA
miR395	120	0.00410937	CUGAAGUGUUUGGGGGAACUC		miR4368	78	0.00199533	AGAGACGGACUAUCAGUAACA		miR447	61	0.00305357	ACUCUCCCUCAAGGGCUUCUAG		miR5204	125	0.0116642	GCUUGGAAUGGUUUGUGUAGGAUAG
miR5224	120	0.00410937	GUCGAGGACAUAGCAGACGUGUAU		miR1126	78	0.00199533	UCCACUAUGGAAUCUACGUCGAAG		miR1317	61	0.00305357	GAAAUGAUCUUGUGGCUAAUAUG		miR4385	123	0.0114776	AAUACGAUGUAGAGAAGUUUGU
miR2643	119	0.00407512	UUUGGGAGCAGAGAAUUGAGGAGA		miR860	77	0.00196974	UCAAUAGACGGGGACUAUAUAUC		miR4239	61	0.00305357	UUCUGUUAUUUCGCAUUCUCAC		miR1312	121	0.0112909	UUGGACAGAAGAAUGGCGUCAU
miR855	119	0.00407512	AGCAAAAGGUAGGAAAUAGUGAA		miR5383	75	0.00191858	ACGAAAGCUCACGGCAGAGACUAU		miR2670	60	0.00300351	AAUGAGUCUGUAAGGUUGGAGGA		miR5536	121	0.0112909	AGGUGGUAGUGACGGAUUAUGUAG
miR5265	116	0.00397239	AAGUGAUUUUAGAUGGUAUA		miR5376	75	0.00191858	AGAAGAUUAGGAAGAAUUUGGAGA		miR2862	60	0.00300351	UCAACAGCUGAGAAUCGUCCA		miR1870	121	0.0112909	UGUGAGUUAGACCAGUUGGCCAU
miR5376	116	0.00397239	AGAAGAUUAGGAAGAAUUUGGAGA		miR477	73	0.00186742	ACUCUCCCUCAAAGGCUUCUAG		miR2079	59	0.00295345	GUAGAGAUUCGAUGUUGAGACGCA		miR165	119	0.0111043	UCGGACCAGGCUUCCCCCC
miR5503	115	0.00393815	UUUCGGGAUCUUUGUAGAGGUCAU		miR473	72	0.00184184	ACUCUCCCUCAAAGGCUUCUAGU		miR5213	59	0.00295345	CAGGGGCAGAUAACGCAUA		miR5383	119	0.0111043	ACGAAAGCUCACGGCAGAGACUAU
miR866	114	0.0039039	CAGAGGAACGGAUUUUUGAUUCAA		miR4371	71	0.00181626	UAUGAUGACGUGGUAGAGGUGUU		miR5380	58	0.00290339	GAAAAAUGAGAUUUGAGGAUGGGA		miR5561	117	0.0109177	CUUUGGAGAGAAAAGCAA
miR5369	112	0.00383541	UGUAUAUAAGGAGGAUGUCAC		miR1854	70	0.00179068	UGGGGAAAUUUGUGACUGGCA		miR1854	58	0.00290339	UGGGGAAAUUUGUGACUGGCA		miR5244	116	0.0108244	UGUCGCAUGAAGAUUGUUGGU
miR4223	111	0.00380117	AUGAGAAUUUGAACAUAAGACCAC		miR2938	68	0.00173951	GAUCUUCUGAGAAGGGUUCGA		miR414	58	0.00290339	GCAUCCUCAUCAUCAUCGU		miR823	115	0.0107311	UGGGAUGGUGUAUAAUAAGAU
miR5067	109	0.00373268	UCUGCGACACACUGAAUAUGGAA		miR5368	64	0.00163719	AGGGACAGUCUCAGGUAGA		miR5383	57	0.00285333	ACGAAAGCUCACGGCAGAGACUAU		miR2664	114	0.0106378	AAUUUUGGUGGUGGUUGACAGGUUC
miR946	109	0.00373268	GUGGAUAGAGAAUGUGGUUGGAGU		miR1310	63	0.00161161	GAGGCAUCGGGGGCGCAACGCCCU		miR5141	56	0.00280328	AGACAGACUGCGACUGAGAGAUA		miR5233	114	0.0106378	GAGCAUGUAUGGCCGUUGGAC
miR4395	108	0.00369843	UAGGAUAGGAGUUUGGAGUCUUGG		miR866	63	0.00161161	CAGAGGAACGGAUUUUUGAUUCAA		miR774	55	0.00275322	UGAGAUGAAGGAUCUAGAUGGAC		miR1317	114	0.0106378	GAAAUGAUCUUGUGGCUAAUAUG
miR1445	107	0.00366419	ACCCCUGUAGCUAGAAACAA		miR808	62	0.00158603	AGUAGAAUGUGGGAACAUGAAGAC		miR2643	55	0.00275322	UUUGGGAGCAGAGAAUUGAGGAGA		miR3625	113	0.0105444	CGGAAGACUGACUACUGCGAAAGCA
miR319	106	0.00362994	UUGGACUGAAGGGAGCUCCUC		miR5669	62	0.00158603	CAAGUGGUAGGUGGUAGGUGGCUC		miR869	55	0.00275322	UCUGUUGUUUGAGAUAGUCUGGC		miR5055	112	0.0104511	UCGCGUGACUGAGCUCGGCAU
miR5039	106	0.00362994	CCCUUUAUUAAUCGUCGCAU		miR5532	61	0.00156045	AUGGAGAAAUAUGACAAGGAGUGG		miR419	54	0.00270316	UGAUGAUGCUGACGAUGACGA		miR3704	111	0.0103578	GGAUGUAGGUGGGUUGGAAAAGA
miR399	103	0.00352721	CUGCCAAAGGAGAUCUGCUCAG		miR2083	60	0.00153487	AGAUUGAACUCGAAUGCAAGAAGA		miR2602	54	0.00270316	UGACAGUUGAGUGCCACGCAU		miR1039	109	0.0101712	AGGGAGAAGGCUCAAUGGAUC
miR5630	103	0.00352721	GGUAAGGCGGAUUGUGAUGGA		miR5169	60	0.00153487	UUUGACACAAGUUUUGACACA		miR5268	53	0.0026531	AGAGUGGAAGUGCAGAUAUGGGUU		miR4368	107	0.00998456	AAGGACGGUACAUACUAACGACA
miR5239	98	0.00335599	AUGGGUAGAAAGAUAGAAUUGUGC		miR5176	59	0.00150928	AAUGUGAUGAUGUGGCAUGGAUAU		miR5198	53	0.0026531	UGGGGAAAUAGAAUAUGAGGGUAG		miR5198	106	0.00989124	UGGGGAAAUAGAAUAUGAGGGUAG
miR3515	95	0.00325325	AACGUGUUGUAAAAUGAACGGUAU		miR2862	59	0.00150928	UCAACAGCUGAGAAUCGUCCA		miR5522	53	0.0026531	AAAAUAGGAGUGGGGCAGGCAU		miR2616	101	0.00942467	AUUGGGUUUGGGCGGCGGAG
miR4387	95	0.00325325	AACAAGAAGAUCACGUGACACUC		miR5198	58	0.0014837	UGGGGAAAUAGAAUAUGAGGGUAG		miR5532	52	0.00260304	AUGGAGAAAUAUGACAAGGAGUGG		miR5644	101	0.00942467	UGGGUGGGGGAUAACGGU
miR5641	95	0.00325325	UGCAAGAAGAUAGGUAGAAUUCA		miR5037	57	0.00145812	AUGGAACUUUCGAGACCUGCA		miR5376	52	0.00260304	AGAAGAUUAGGAAGAAUUUGGAGA		miR472	99	0.00923805	UCUUUCCCAAUCCACCCAUGCC
miR5241	94	0.00321901	GACUGGAAACUGGAAGAGUGUCAU		miR1121	57	0.00145812	AGUAGGAUACCAAACAGGCUCUUA		miR5504	50	0.00250292	AGAGACGGGAGCUACUGAAGG		miR3635	99	0.00923805	AGGUAUGUUGGGGAUAAUAG
miR808	93	0.00318476	AGUAGAAUGUGGGAACAUGAAGAC		miR4387	57	0.00145812	GAACAAGAAGAUCACGUGACACU		miR1158	50	0.00250292	ACUUAGAGGAGGCCUUCUGG		miR5516	99	0.00923805	UUCAUUGGUCGGUAGGCGG
miR782	93	0.00318476	AACAAAACCAUGUGGAUGUUCAUU		miR5557	57	0.00145812	AACAAGUAAUAAGGAAGACGAUA		miR5208	47	0.00235275	AACAUGGUUUGUUGUGAGUCGUUG		miR1111	98	0.00914473	GCACAUAGACUAAGAGGGCCAG
miR393	91	0.00311627	UCCAAAGGGAUCGCAUUGAUC		miR2661	56	0.00143254	UAGGUGGAGAAAAAUGGGCGG		miR5037	47	0.00235275	ACAUGGAACUUUCGAGACCUGC		miR1033	97	0.00905142	UAACGGGUCGUGUAUGGGUCAAU
miR3946	91	0.00311627	UUUAGUAGAAAGAAGAAAGAGCA		miR3510	55	0.00140696	UUAUACCAUUGUCUUGGAGACUGC		miR5274	46	0.00230269	AUAUAUGGAGUGUCAAAUGC		miR2936	96	0.00895811	CACUGCAGAGAGAGAACGACAGAG
miR3630	91	0.00311627	UGGAAGAGACAGAUGAUCAGACA		miR5157	55	0.00140696	AGAAGUUGAGGUACAAAGAAGUUG		miR3516	45	0.00225263	GUUGGAUAGAUUUGACAGAAG		miR1126	96	0.00895811	CAACUAGACUACAACGGAA
miR5296	91	0.00311627	AUUUUGUUGGGUUGGGAGAGGUU		miR3515	54	0.00138138	AACGUGUUGUAAAAUGAACGGUAU		miR2929	44	0.00220257	CCUCAAGGAUGUUUUGUGAUAUA		miR5259	96	0.00895811	AGUGGUAUUGGCGGAGGAUA
miR5021	89	0.00304778	UGUGAAGACAGAAGAUAGAAGAA		miR1153	54	0.00138138	GGGUGAUAAUGGAUGGCUC		miR2867	44	0.00220257	GCAGGAGUGUAGGGAUGGA		miR5660	95	0.00886479	CAGGUGGUUAGAGCAGUGG
miR1168	89	0.00304778	UGUGGACAAAGGCAAGCCGAA		miR3476	54	0.00138138	UGAAGUGGGUGUUGUUGGUGA		miR1878	42	0.00210246	AUUGUAGGUGCUUCAGAUUGGUGU		miR169	94	0.00877148	UGAGCCAAGAAUGACUUGCUG
miR5198	88	0.00301354	UGGGGAAAUAGAAUAUGAGGGUAG		miR819	52	0.00133022	UACUGAAUGUGGAAGUGCUUGAA		miR5641	42	0.00210246	UGGAAGAAGAUGUAGUAGUUA		miR5254	94	0.00877148	AGGGGGUGGUAGAUUUGUGAU
miR5303	88	0.00301354	UUCUUGGAAGAGUUCGACUAC		miR782	52	0.00133022	AACAAAACCAUGUGGAUGUUCAUU		miR3444	41	0.0020524	UUGGGAGCUCAAUAGAUUCGGA		miR162	92	0.00858485	UCGAUAAACCUCUGCAUCCAG
miR1514	86	0.00294505	UUCAUUUUCAAAAUAAGACAUGGUG		miR2619	52	0.00133022	CUCAAAGAAUCACAUAAUAGGG		miR2592	40	0.00200234	UGGAACAUUGGAAUACGGUC		miR5060	92	0.00858485	CAGGCUACUUGAGACCGGCAA
miR1072	84	0.00287656	UCAUUGUGUUAUUGGCUGUGA		miR827	51	0.00130464	UUAGAUGACCAUCAACAAACA		miR2108	39	0.00195228	UUAGAUGGUUGUGUUUUGA		miR5268	89	0.00830491	AGAGUGGAAGUGCAGAUAUGGGUU
miR1874	84	0.00287656	UAUGAGAGGAGGUGAACAGGAUG		miR1878	51	0.00130464	AUUGUAGGUGCUUCAGAUUGGUGU		miR5662	39	0.00195228	AGAGGCUGCAAGUUGGAGAUG		miR1151	89	0.00830491	AGGGGUUGUGGGACGCGG
miR1310	83	0.00284231	GAGGCAUCGGGGGCGCAACGCCCU		miR5268	51	0.00130464	AGAGUGGAAGUGCAGAUAUGGGUU		miR4403	38	0.00190222	ACACGACAUGAACACGACACGGAC		miR3630	88	0.0082116	GCAAGUGACGAUAAACAGACA
miR5227	82	0.00280807	UGAAUGAGGAAGAGAGUGAUGAUA		miR1168	51	0.00130464	UGUGGACAAGGGCAAGCUGAA		miR5161	38	0.00190222	UCUGGAUAGAGGGCGUUAU		miR2055	87	0.00811828	UUUCUUGGAUGAGAGGUGGUAUUC
miR5490	81	0.00277382	UUGGAUUUUUUAGAGAGACGG		miR5058	49	0.00125347	AAACAGGUGAGGGAUGAACAACCA		miR4371	37	0.00185216	UAUGAUGACGUGGUAGAGGUGUU		miR5494	85	0.00793166	GUAAGGAGUAUAGAAGGUA
miR2862	79	0.00270533	UCAACAGCUGAGAAUCGUCCA		miR3933	49	0.00125347	AGAAGCAAAAGUGGCGACUUCCGG		miR5241	37	0.00185216	GACUGGAAACUGGAAGAGUGUCAU		miR5234	85	0.00793166	GGUUGUUGGGAUGGCAGAA
miR1121	79	0.00270533	AGUAGGAUACCAAACAGGCUCUUA		miR393	48	0.00122789	UCCAAAGGGAUCGCAUUGAUC		miR399	36	0.00180211	UGCCAAAGAAGAGUUGCCCUA		miR1023	84	0.00783834	AAGAAUUGAAAAGAAUGCAUG
miR4368	78	0.00267109	AAGGACGGUACAUACUAACAACGU		miR5241	47	0.00120231	UGACUGGAAACUGGAAGAGUGUCA		miR839	36	0.00180211	GAACGAAUGAGAGAGUUGGAUGAC		miR3700	84	0.00783834	GCGACCAAGACUGAAGGCA
miR2938	78	0.00267109	GAUCUUCUGAGAAGGGUUCGA		miR3633	47	0.00120231	GGAUUGGAUUGGUUAGGUAGGAG		miR5237	36	0.00180211	UUUCAAAAGAUGAGAUGGGAU		miR2876	84	0.00783834	AAUGGUGGCUGCGACUGUUUA
miR5281	77	0.00263685	UCUUGUAAAUGGGUCGGAGAUGGA		miR395	42	0.00107441	CUGAAGUGUUUGGGGGAACUC		miR834	34	0.00170199	UGGUGAGAGUAGACGGUGGUGAGA		miR2607	83	0.00774503	AAGAUGAUUAUGUGAUGGUGU
miR3453	77	0.00263685	GGAGGACUUGGAUUGAGGAGAAUU		miR3462	42	0.00107441	CUUCGGGAAAUUCUGGGACGGG		miR4382	34	0.00170199	CUAUGCUUAAGGAUUGUCAUGGAU		miR909	81	0.0075584	CUGUAAACAUGACCCUGCAAU
miR3639	77	0.00263685	AGUGCUUCUGGAAAGGCUAAAAG		miR5150	41	0.00104882	AGCUUCUGAACCUCGUUUGCUC		miR4342	34	0.00170199	AUUCGAACUUGAAUGUAGGAUGGG		miR5245	80	0.00746509	CAUCGUAGAAAAGAGAGACAGUA
miR1521	76	0.0026026	ACUUGACACGUGUCCAUAAGCAUA		miR5256	39	0.000997663	UAAUGGAUGUAUGAAAUUGA		miR1214	34	0.00170199	UCACUAUAGAAUUUCGCGGCU		miR3463	80	0.00746509	GCAGUCUGGUAGCUCGUUGGA
miR4403	75	0.00256836	ACACGACAUGAACACGACACGGAC		miR5535	37	0.0009465	UCUUGGGAUUGAAGUUGCAU		miR1115	33	0.00165193	UACACCAAAGGCCUGAGCCAA		miR5235	78	0.00727846	GUAAGGUCGAUGAUUGGGG
miR5229	75	0.00256836	UUGACCAGAAUAGUGACUAUG		miR5227	36	0.000920919	UGAAUGAGGAAGAGAGUGAUGAUA		miR853	32	0.00160187	CAGCUGAAAGGGGAGCAGGCA		miR2873	77	0.00718515	UUAGGAGCUUGAGAAUGGGUAUG
miR5055	74	0.00253411	UCGCGUGACUGAGCUCGGCAU		miR5638	36	0.000920919	AUACACUAAACUCUCUCACAUU		miR5176	32	0.00160187	AAUGUGAUGAUGUGGCAUGGAUAU		miR5145	77	0.00718515	ACUGUGUUUGGAUUUUGAGGGCG
miR5058	74	0.00253411	AAACAGGUGAGGGAUGAACAACCA		miR530	35	0.000895338	UGCAUUUGCACCUGCACCUCU		miR1876	32	0.00160187	AUGUGGGAUUGUGGGCAUUGCCC		miR5532	76	0.00709183	AUGGAGAAAUAUGACAAGGAGUGG
miR1064	72	0.00246562	GGGUGAUUAUUGUCGGUU		miR5183	35	0.000895338	UAUUUGGACACACAAUAUUGAUCA		miR394	31	0.00155181	UUGGCAUUCUGUCCACCUCC		miR5224	73	0.00681189	GGAAAGGAUGGUGGAGGACA
miR5031	72	0.00246562	UUAAUGAUUAAUCGGCAAUUU		miR1863	34	0.000869757	AGAGCUCUGAUACCAUGUUAGACA		miR530	31	0.00155181	UGCAUUUGCACCUGCACCUCU		miR5338	73	0.00681189	UGAAGUGCUGGCAGUUGGUUGUAU
miR5037	72	0.00246562	AUGGAACUUUCGAGACCUGCA		miR5208	34	0.000869757	AACAUGGUUUGUUGUGAGUCGUUG		miR5632	31	0.00155181	UUGAGAUUAAUAGAUGGAUAA		miR5635	71	0.00662527	GUGUUGGAGUGGUUAACGGUG
miR4371	70	0.00239713	UAUGAUGACGUGGUAGAGGUGUU		miR1088	34	0.000869757	CAGAAGAAGACAGCUGCACGCAU		miR3515	31	0.00155181	AACGUGUUGUAAAAUGAACGGUAU		miR2929	70	0.00653195	CCUCAAGGAUGUUUUGUGAUAUA
miR5632	66	0.00226015	UUGAGAUUAAUAGAUGGAUAA		miR5239	34	0.000869757	AUGGGUAGAAAGAUAGAAUUGUGC		miR861	31	0.00155181	UUUUGGAGAUAUGCAGCAU		miR5151	70	0.00653195	UUUAAUGAGGUGGUGUACGAAGAA
miR845	65	0.00222591	UAAUGCUCUGAUACCAAGUUGACA		miR1214	34	0.000869757	CACUAUAGAAUUUCGCGGCAC		miR1513	30	0.00150175	UUCAAAUGUGUAGAAGGUCUGGUC		miR3517	68	0.00634533	CUGGAACCACCUGUGAUCGCCGGA
miR4360	65	0.00222591	CGAGUUGACUCGUACGGAAAUGAC		miR852	33	0.000844176	ACGAUAGCGUACCGUUAGUUCUGA		miR5024	30	0.00150175	CCAUUUUGGUCCUUGUCAUU		miR4398	67	0.00625201	GUGGCAGCGGAGAAGAAGACAAA
miR819	63	0.00215742	UACUGAAUGUGGAAGUGCUUGAA		miR1110	32	0.000818595	GCAGGGGCAUUGGUCAAGCCGA		miR5556	30	0.00150175	AAUUGCUUCCGCCAUCCAA		miR5658	66	0.0061587	CAAGCUGUGAUGAUGAUGAAA
miR5669	63	0.00215742	CAAGUGGUAGGUGGUAGGUGGCUC		miR1026	31	0.000793014	UCAGAGAAGACUUGAGAGAGACGA		miR1863	28	0.00140164	AGAGCUCUGAUACCAUGUUAGACA		miR419	66	0.0061587	UGAUGAUGCUGACGAUGACGA
miR3510	62	0.00212317	UUAUACCAUUGUCUUGGAGACUGC		miR3440	31	0.000793014	UGGAUGUGGUCAACGGUAAGGCGU		miR5233	28	0.00140164	AAGGAGGUGGACGGUCUGGAC		miR437	64	0.00597207	AAAGUAUUAGAGAGUUUGACGUGU
miR5221	59	0.00202044	AGGAGAGAUGGUGGUUUGAAGCAU		miR4360	31	0.000793014	CGAGUUGACUCGUACGGAAAUGAC		miR4234	28	0.00140164	AAAUUAGAAGAUCAGUUGGCAGAU		miR5068	64	0.00597207	UGGGUAGAGCGAAGUAGUGGGUAU
miR5478	59	0.00202044	GACAAAGGAACGAUGGAUG		miR1137	31	0.000793014	AUAGGACAAAGUGAGACAUC		miR533	27	0.00135158	CUCAGCAGCUGCACAACCUC		miR2948	63	0.00587876	AUGUGGAGAGAUGUUGGGCACAAU
miR1091	59	0.00202044	CGGACCGUGAGUGCGAGGAUUUGC		miR1030	28	0.000716271	UCUGCAUUUGCACCUGCACCU		miR3440	27	0.00135158	UGGAUGUGGUCAACGGUAAGGCGU		miR4234	63	0.00587876	AAGUUAGAAGAUCAGUUGGCAGAU
miR5532	58	0.0019862	AUGGAGAAAUAUGACAAGGAGUGG		miR1144	28	0.000716271	AGGCAGCGCGGGCGGCUCUGG		miR4993	27	0.00135158	GGAGGCGGCGGCGGUGGCGGAG		miR3436	60	0.00559882	CAACAAGUUUUUGGCGCCGUU
miR3464	58	0.0019862	UGGAUGUAUGGGUUUCGAUCG		miR834	27	0.00069069	UGGUGAGAGUAGACGGUGGUGAGA		miR5210	27	0.00135158	UAAAAUGGUCGGAAUUAUGGUU		miR1863	59	0.0055055	AGAGCUCUGAUACCAUGUUAGACA
miR4394	57	0.00195195	AAGGACAAAGAGACAAGUGGGACG		miR5265	27	0.00069069	AAGUGGAUGAGUGGGAAUGGUUA		miR2673	27	0.00135158	CCCUUCUCUGCUUGCCUCUUCGAC		miR2108	58	0.00541219	AUUAAGGGUUUGUUUGUGAG
miR1318	57	0.00195195	UCGCAGGAGAGAUGGCACUGAC		miR4378	26	0.000665108	AUCAGGACUGUAUAUAAUGGUGUA		miR5145	27	0.00135158	CCUGUUGGAUUCUAUCAGGGCUGA		miR4384	57	0.00531888	AACGACACUGCACUCAAAGAUCGC
miR2590	56	0.00191771	AAAGAGACAUGCAAAUGUAAAGGU		miR5243	26	0.000665108	UGGGAGUAGAAAUCGUGCAGC		miR5076	26	0.00130152	GAAAUAGGACAAGCAGGUAU		miR5265	56	0.00522556	AAGUGGAUGAGUGGGAAUGGUUA
miR1109	56	0.00191771	AUGGGGAGAUUUUGUGUAA		miR2591	26	0.000665108	GGGAACUCUCGGUGACACCUGAC		miR5273	26	0.00130152	UAAGGCUGUGUUUGGAAGAGGA		miR2601	56	0.00522556	AUUGGUAUCGCUUUGGACACC
miR530	54	0.00184922	UGCAUUUGCACCUGCACCUCU		miR1135	25	0.000639527	UUUCGACAGAAAGUCUCGACCGA		miR5015	26	0.00130152	UCCUGUUGUUGUUGUUGUUGU		miR1168	56	0.00522556	AGGCACGGAAGACGAAGCAU
miR1878	54	0.00184922	AUUGUAGGUGCUUCAGAUUGGUGU		miR5271	24	0.000613946	CGGAUAAUUGUGUUAUAGGUG		miR5259	25	0.00125146	CAAUGGAGGAUUGCGGAGGAA		miR5241	55	0.00513225	GACUGGAAACUGGAAGAGUGUCAU
miR5368	54	0.00184922	AGGGACAGUCUCAGGUAGACAG		miR437	24	0.000613946	AAAGUAUUAGAGAGUUUGACGUGU		miR5013	25	0.00125146	UUUGUGACCAUUAGAUGCCUU		miR403	54	0.00503894	UUAGAUUCACGCACAAACUCG
miR5268	54	0.00184922	AGAGUGGAAGUGCAGAUAUGGGUU		miR5055	23	0.000588365	UCGCGUGACUGAGCUCGGCAU		miR1510	25	0.00125146	AGGGAUAAGUAACACAAGAUGAC		miR5659	54	0.00503894	GUAAAGGUCUUUGGAAGGUA
miR3947	54	0.00184922	UAUAAUUUAAGUAGCGCGUCACA		miR3445	23	0.000588365	UUUUGGAAGGUAGAUUGUUUCGGU		miR420	24	0.0012014	AAACUAAACCGGAAACUGCA		miR5286	53	0.00494562	ACUAAACUCGGAUGCAAGGGACGG
miR863	54	0.00184922	UUAUUGAUUUUGUUGGUCUCAAU		miR2590	23	0.000588365	AGAAUGACAUGAGUAGAAAAUGCA		miR2100	24	0.0012014	AACAGCAUGUUUAGGGGAGUUGGA		miR1110	53	0.00494562	GCAGGGGCAUUGGUCAAGCAU
miR419	52	0.00178073	GAUAGAAUGACUGACAGAUGUAUG		miR5285	22	0.000562784	UGGGUUUGGGUAGAAUGAGGCGGU		miR437	23	0.00115135	AAAGUAUUAGAGAGUUUGACGUGU		miR808	51	0.00475899	AGUAGAAUGUGGGAACAUGAAGAC
miR1858	50	0.00171224	GAGGAGGAGGAGGAUGUGGUGGCA		miR858	21	0.000537203	UUCGUUGUCUGUUCGACCUGA		miR5227	22	0.00110129	UGAAUGAGGAAGAGAGUGAUGAUA		miR3468	51	0.00475899	AUUCUUUUCCACGUGGCGUGCUGU
miR5525	50	0.00171224	UGAACCUUGCGCGACGAAUCUGAA		miR479	21	0.000537203	UGUGAUAUUGGUUCGGUUCAU		miR5537	21	0.00105123	AAUGUUUGAUGAUGCUCGUUUGGU		miR1513	49	0.00457237	UUCAAAUGUGUAGAAGGUCUGGUC
miR2868	50	0.00171224	UUGGUUUUGUGUGUGUGAGAA		miR774	21	0.000537203	UGGGAUGUAAGAUUUGGUGAA		miR3633	21	0.00105123	AGGAAUGGGUGGUGUAGGAAAG		miR5673	48	0.00447905	CUUGGAUUCGCGGAAGACU
miR1085	50	0.00171224	CUUGAUAAGAUUGUAGGGAC		miR845	20	0.000511622	AGGGCUCUGAUACCAGAUGUUGAG		miR3630	20	0.00100117	GCAAGUGACGAUAAAACAGACA		miR3711	47	0.00438574	AUGGCGCUAGAAGGAGGGCAU
miR3444	49	0.00167799	UUGGGAGCUCAAUAGAUUCGGA		miR831	20	0.000511622	AGGAUAGGAUGACAGGAGAUGAGA		miR5271	20	0.00100117	CGGAUAAUUGUGUUAUAGGUG		miR5229	47	0.00438574	UUGAACAGGAAGAUGAUUAUG
miR1855	47	0.0016095	AAGACUAGGAGUACCAAGAGA		miR5665	20	0.000511622	UUGCUGACAAGAUCUGGAG		miR808	20	0.00100117	AGUAGAAUGUGGGAACAUGAAGAC		miR866	47	0.00438574	UCAGAGGAACGGAUUUUUGAUUCA
miR902	47	0.0016095	AGAAGGUCUGCAUUCACAUU		miR5221	20	0.000511622	AGGAGAGGUGGCUGUGUCUUGCUU		miR4387	20	0.00100117	UGUUUUGUAGAUAAGGGUGAUG		miR2604	43	0.00401249	GUAGAAUUUUUAUGUGGGAUUGUU
miR897	46	0.00157526	UGUCAAGUGGAACACUAGCAGAAU		miR5230	20	0.000511622	AAACAAAUUUGAACUCGAUUGGCA		miR3456	20	0.00100117	UUGGCCUGUCGUAGAAGUGUCAU		miR3449	42	0.00391917	AAGAUUAAGAAAGCAAGUCUGGUA
miR1863	46	0.00157526	AGGAGCUCUGAUACCAUGUUAGAA		miR2100	20	0.000511622	AACAGCAUGUUUAGGGGAGUUGGA		miR838	20	0.00100117	UUUGCUCUUCUUCUUCGGACA		miR834	42	0.00391917	UGGUGAGAGUAGACGGUGGUGAGA
miR5208	45	0.00154101	AACAUGGUUUGUUGUGAGUCGUUG		miR1846	20	0.000511622	CCAACGAGGACGCCGGGCCCAU		miR5506	20	0.00100117	UGAUUCUUCGUCUGAUGUU		miR5483	41	0.00382586	AUUAUUUUAUGCGUCGUGAUAUA
miR1217	44	0.00150677	UGAAUCCUGUUGAAAUGGC		miR5159	19	0.000486041	AACUAGAGCUGGGCAUAUGGGACC		miR1309	20	0.00100117	UGUUGGCUCAUUUUGAAGGAC		miR1436	41	0.00382586	ACAAUGGGACGGACAGAGU
miR479	43	0.00147252	UGUGAUAUUGGUUCGGUUCAUA		miR839	19	0.000486041	UCCAACCCUGUCGUCGUUCCC		miR780	20	0.00100117	UUGCUCUGAUAUCUGGCAU		miR1091	41	0.00382586	GGCGGAGGGAGGAUUUAC
miR4378	43	0.00147252	AUCAGGACUGUAUAUAAUGGUGUA		miR1309	19	0.000486041	UGUUGGCUCAUUUUGAAGGACA		miR946	19	0.000951111	UGUGGAUUGCAGAAGGGUUGGUA		miR5081	41	0.00382586	UAACUUUGGUAGCAGGAUUGAUAU
miR2275	43	0.00147252	AGGACGGAGGAGAAACAAAGCUGA		miR853	19	0.000486041	CAGCUGAAAGGGGAGCAGGCA		miR5534	19	0.000951111	CGAGACAACAGCUGCAGCAUGG		miR5210	40	0.00373254	AUAAAAUGGUUGGAAUUAUGGUUG
miR5233	43	0.00147252	AAGGAGGUGGACGGUCUGGAC		miR3464	19	0.000486041	UCGGAGAUGGAUGUUUGCGAUGGC		miR5249	19	0.000951111	GCUUGGGGGGCAUUUGUAG		miR5146	40	0.00373254	UUUUACUAAAUGGACCGGCACUA
miR4400	43	0.00147252	UUCGGGAAAUUCUGGGGACGGUC		miR5086	19	0.000486041	ACAUUGAGUACGAAAGCGUGGUA		miR1099	18	0.000901053	UAUAGCCAAUGGUUCUUCGUC		miR5036	38	0.00354592	AUAGGACCUUGGUGGAGGAGUAA
miR5633	42	0.00143828	UAUGAUCUAUAGAAGUACAGUG		miR3456	19	0.000486041	UAUGAGAAACGUCGCGCAAGUCA		miR5666	18	0.000901053	AUGGACACGAGCAUUUAUG		miR5239	38	0.00354592	UGGGGAAAUAUGAUAGAAUGGUGG
miR774	41	0.00140403	UGGGAUGUAAGAUUUGGUGAA		miR3699	19	0.000486041	AGAAGAAGGUAGACUUUGGU		miR5499	18	0.000901053	GAAAGAAGAAUCGUAGGAUA		miR4364	37	0.0034526	CGACGACGACGACGAAGAAGGUU
miR1030	39	0.00133555	UCUGCAUUUGCACCUGCACCU		miR1048	19	0.000486041	AGAACAUGAUUGUAUGACGACA		miR1535	18	0.000901053	GCUUGUUUUGGAUGAUGUUU		miR2926	37	0.0034526	AGGUCGUACGUCCGGUGCU
miR1854	39	0.00133555	UCCAAUUUGGAGGAUUCCUGCAUU		miR3639	19	0.000486041	GUGCUUCUGAAAAGGCUAAAAGCG		miR1427	17	0.000850994	UCGGAAGUCCUGUGCGGUGGCGCC		miR845	36	0.00335929	UAAUGCUCUGAUACCAAGUUGACA
miR1069	39	0.00133555	UCAUCAAUCAAAGGCUCAC		miR1134	19	0.000486041	CGCAAAACAACAAGAAGGGUGAG		miR5285	16	0.000800936	UGGGUUUGGGUAGAAUGAGGCGGU		miR3633	36	0.00335929	GGAAGGGGGCUGGGUUCGA
miR5544	38	0.0013013	AAACAGCAGUAGAAGUUGGAU		miR5487	19	0.000486041	AGAAGAUGUCAGCAAUGUAGUCCG		miR5291	16	0.000800936	UUGAUGGAAUGUGAUUGGUUGGAU		miR4378	35	0.00326598	AUCAGGACUGUAUAUAAUGGUGUA
miR3441	38	0.0013013	UUCAAGACCAACUUUGAAGAA		miR4407	18	0.00046046	CAAGCAACCGCAGCACUUGUAGCC		miR1036	16	0.000800936	UGUGGAACCGUAAUUGGCUG		miR3947	35	0.00326598	UAUAAUUUAAGUAGCGCGUCACA
miR3954	38	0.0013013	UGGUUCAGGAGAAAUCGACGGUCA		miR825	18	0.00046046	UCUCUCAAGUAAGGUCAUGAAUUC		miR5050	16	0.000800936	UAUUAGGUCGUUCAAAGCAA		miR832	35	0.00326598	UGGGGAUCGGGAUCCGAAA
miR862	38	0.0013013	GCAGGGAUGAUCUUUGAAGGAAUA		miR2595	18	0.00046046	ACAAUUUUCUUCUUCUAUCGUCUU		miR5084	16	0.000800936	AUACCAGUACUGCGAGAUACCAA		miR3637	34	0.00317266	ACAUGCUAUUGUGUUAUUGUCGGA
miR3446	37	0.00126706	CGCGGAAGCUGAGACGUGUAGAGG		miR447	17	0.000434879	ACUCUCCCUCAAGGGCUUCUAG		miR4388	16	0.000800936	AAUCUUGGGGACCACAAAUGACA		miR5261	34	0.00317266	CAUAGUAGAUGGCAUGUGGCU
miR2088	37	0.00126706	AGGAUAUGAUUAGAUUGGAC		miR4351	17	0.000434879	AUUGGGAGUCAGAUGUGGAGAUGG		miR5281	16	0.000800936	UCUGAAAUAGUGAUCGGAGGAGA		miR1121	34	0.00317266	AGUAGGAUACGAAACGGGCUCUUA
miR437	36	0.00123281	AAAGUAUUAGAGAGUUUGACGUGU		miR5653	17	0.000434879	UGGGUUUUUGUAGCUUGAGUUGGC		miR5672	16	0.000800936	CAUGGAAGUGGAAGAAGGAUCGA		miR5513	34	0.00317266	UCAACAAAGGAGACAGAAUGA
miR1112	36	0.00123281	ACGGAAUGGUAUACAAAGUCAA		miR4243	17	0.000434879	UUAGAGAAUUCGUAGAUUCGUCAC		miR4407	15	0.000750877	CAAGCAACCGCAGCACUUGUAGCC		miR2950	33	0.00307935	GGUGAUGAGGGGGUGGGAAUA
miR2948	36	0.00123281	AUGUGGAGAGAUGUUGGGCAUAAU		miR5527	17	0.000434879	UCAUCACCAGCGGCAGUAGCAG		miR812	15	0.000750877	AAUGGAAUGAUUAAAUUGGACAGG		miR916	32	0.00298604	GCAUCAGGUCAUCGGUUCGAUCCC
miR1888	36	0.00123281	UUGGCUAAGAUCUGGAAGUA		miR812	17	0.000434879	AAUGGAAUGAUUAAAUUGGACAGG		miR5142	15	0.000750877	CUAUGAUGGAUCAAGUGAU		miR5258	32	0.00298604	UCAAUGUGACAAGAGAAGAUUA
miR1026	35	0.00119857	UCAGAGAAGACUUGAGAGAGACGA		miR3629	17	0.000434879	UGGCUGCUCAGAAAAAGUGGA		miR5248	15	0.000750877	UUUCAGUUGGCAUGCAUUCGGA		miR5632	31	0.00289272	UUGAGAUUAAUAGAUGGAUAA
miR3445	35	0.00119857	UUUUGGAAGGUAGAUUGUUUCGGU		miR5632	16	0.000409297	UUGAGAUUAAUAGAUGGAUAA		miR5658	14	0.000700819	CAAGCUGUGAUGAUGAUGAAA		miR858	30	0.00279941	UUCGUUGUCUGUUCGACCUGA
miR780	34	0.00116432	UUCUUCGGACACAUUUGGCAU		miR914	16	0.000409297	CGGGGACGCCGGAAUCGUGGG		miR5139	14	0.000700819	AUCGUAACCUGGCUCUGAUACCA		miR1115	30	0.00279941	UGAGGUAAGAGCAUUUGGUGG
miR5658	33	0.00113008	CAAGCUGUGAUGAUGAUGAAA		miR5679	16	0.000409297	UUAUGACCCUGAUGAAGAAGUUGA		miR5239	14	0.000700819	AUGGGUAGAAAGAUAGAAUUGUGC		miR1103	30	0.00279941	UGAAAAAGGAGGUGGACAUGAUUGU
miR2086	33	0.00113008	CGGACUUGAAUGCAGAAUUGGAA		miR419	15	0.000383716	GAUAGAAUGACUGACAGAUGUAUG		miR3639	14	0.000700819	GCGCUUUUGGCCCUUCCAGAAGCA		miR3446	30	0.00279941	CCGGUAAGUUAGAGUGUGGCAGUG
miR4382	33	0.00113008	CUAUGCUUAAGGAUUGUCAUGGAU		miR5259	15	0.000383716	CAAUGGAGGAUUGCGGAGGAA		miR3441	14	0.000700819	UUGAAAGCAGCUUUGAACGGAUA		miR2663	30	0.00279941	UUAGAGAGGUGUUAGCAAUGU
miR4370	33	0.00113008	AGAGACUCUCCAGAUUUUGUGUA		miR5641	14	0.000358135	AGGAAAGAAGAUGUUAGAAUA		miR858	13	0.00065076	UUCGUUGUCUGUUCGACCUGA		miR1878	29	0.00270609	AUUGUAGGUGCUUCAGAUUGGUGU
miR4364	32	0.00109583	CGGAGAUACGAAGGAGAGAAGGUU		miR2654	14	0.000358135	AUUCAGGGACAAAGUGCUGCUAGA		miR5653	13	0.00065076	UGGGUUUUUGUAGUUUGAGUUGGC		miR530	29	0.00270609	UGCAUUUGCACCUGCACCUCU
miR5284	31	0.00106159	GAGGGACACAAGUGGUAAGGAAUC		miR1220	14	0.000358135	UUCGGUGGUGAGCAGAGAUG		miR1048	13	0.00065076	UUAGAACAUGAGGUGAAGAC		miR1523	29	0.00270609	AGGGGAUAAAGUGAGUCAC
miR812	30	0.00102734	AAUGGAAUGAUUAAAUUGGACAGG		miR1861	14	0.000358135	AGAUUUGGGCAUGAAACUGAG		miR479	12	0.000600702	UGUGAUAUUGGUUCGGUUCAU		miR1879	29	0.00270609	GAUGUUGGUUUAGUGGUUAAGGUGG
miR846	30	0.00102734	UUGAAUUAGGAAGUGUUGGAAUU		miR5053	14	0.000358135	CCGCAGCUGUAGUCGCCGGAU		miR3445	12	0.000600702	UUUUGGAAGGUAGAUUGUUUCGGU		miR3454	29	0.00270609	CUUCCAUGGGGUCGUCUGA
miR5255	30	0.00102734	UGAUUGAUAGAGAGAGAUGGG		miR5145	14	0.000358135	CACUGUGUUUGGAUUUUGAGGGCA		miR395	12	0.000600702	CUGAAGUGUUUGGGGGAACUC		miR5665	28	0.00261278	UUGGUGAAGGACAAGAUCGGGAU
miR4343	30	0.00102734	AAAACAUUACGGAUGCAAUUUGAU		miR824	14	0.000358135	CCUUUUCAUCGAGGGUACGUAGA		miR5229	11	0.000550643	UGACAGGAGAGAGUGACCAUG		miR399	27	0.00251947	CUGCCAAAGGAGAUCUGCUCAG
miR5063	30	0.00102734	UCCAGUGGAAAAGGCCUUUUACUU		miR3513	14	0.000358135	UUUAAGAUAGAAAUCGGAU		miR5152	11	0.000550643	AGUCCUGCUAUACCCACCA		miR1026	27	0.00251947	UCAGAGAAGACUUGAGAGAGACGA
miR5497	30	0.00102734	CAGAAUCUGGGACUUGCAU		miR5526	14	0.000358135	AGAAGGUAAGUGCAGGUAUGAACG		miR163	11	0.000550643	UUGAAGAAGACUUGGUUCAGAU		miR2086	27	0.00251947	CGGACUUGAAUGCAGAAUUGGAA
miR5517	30	0.00102734	UGGAGUCAUGGCGCAUAGUAG		miR3441	13	0.000332554	UUGAAAGCAGCUUUGAACGGAUA		miR5492	11	0.000550643	AAGAAGGAGAAUAGAUUGGCA		miR1164	27	0.00251947	GGUGCAAGAGGCCUGGGUU
miR2934	29	0.000993098	GCACCAAGGUAGAGUUUGUAGAAA		miR3630	13	0.000332554	GCAAGUGACGAUAAACAGACA		miR2124	11	0.000550643	ACUUUAAACUGUGUAUCGUCAUU		miR853	27	0.00251947	CAGCUGAAAGGGGAGCAGGCA
miR5293	28	0.000958853	GAGGAAGAAUUGAGAAGAAGAAGA		miR4995	13	0.000332554	AGGCAGUGGCUUGGUUAAGGGAAC		miR5567	11	0.000550643	UUAAUGAUUGAUCGUCUGGUCAA		miR3445	26	0.00242615	UUUGGGAGGUAGAUUGUUUCGGU
miR1078	28	0.000958853	ACUUGAUUGAUCAGACUUGUGCAU		miR946	13	0.000332554	UGUUGGAUAGGAAGUGGUGUAGUG		miR4394	11	0.000550643	AAUGGACUGAAGGAAUAGCGGCCG		miR5162	25	0.00233284	AACUACCAAAAAUACCCCUGAUAC
miR3447	28	0.000958853	UUUGUAGUGUGUGUGUCAGAA		miR1859	13	0.000332554	UUUCCUAUACCUCUCAUACCAA		miR811	11	0.000550643	ACCGUUAGAUCGAAAGUGUACGUU		miR5221	25	0.00233284	AGGAGAGGUGGCUGUGUCUUGCUU
miR1222	27	0.000924608	UUGUAAGGAGUCAUCAAUUGGUAU		miR2937	12	0.000306973	GAUAGAGCUGUAUGAGAGGACGUC		miR5036	11	0.000550643	AUAGGACCUUGGUGGAGGAGUAAA		miR5368	25	0.00233284	AAGGGACAGUCUCAGGUAGACA
miR1320	27	0.000924608	UGCAACGAGGAAUUCUAAUAG		miR5139	12	0.000306973	AUCGUAACCUGGCUCUGAUACCA		miR5260	10	0.000500585	UUUGAUAUUGUUGUAGAUGGGUU		miR1074	25	0.00233284	AGGGAUUGUUAGUGUUUAGUUGAUG
miR825	27	0.000924608	UCUCUCAAGUAAGGUCAUGAAUUC		miR5054	12	0.000306973	GUGCCCCACGGUGGGCGCCA		miR5544	10	0.000500585	AAACAGCAGUAGAAGUUGGAU		miR2096	25	0.00233284	CCUGAGGGAGAAAGCGGGGGAU
miR528	27	0.000924608	AUGGAAAAGGGGCAUGCUAGGGAG		miR5539	12	0.000306973	AAGAAAGAGGGCUGCGCGUGCU		miR2083	10	0.000500585	AGAUUGACGAGCUGCCGAAGAAGG		miR415	24	0.00223953	AAAGUAGCAGCAGAACAGAAGCAU
miR447	26	0.000890363	ACUCUCCCUCAAGGGCUUCUAG		miR3436	12	0.000306973	CAACAAGUUUUUGGCGCCGUU		miR1879	10	0.000500585	AGUAUUUUUUAGGGAUUGAGGUGG		miR5248	24	0.00223953	UCUUUAGUUGGCAUGCUUUC
miR831	26	0.000890363	AGAAGAGGUCAGAAGUCAGAGAGA		miR5036	12	0.000306973	AUAGGACCUUGGUGGAGGAGUAAA		miR2948	10	0.000500585	UGUGGUGAUGAAUUGGGGCAAGAA		miR5015	24	0.00223953	UCGUUGUUGGUUGGUGGUAU
miR5662	26	0.000890363	AGACGGUAGAACCAUUGGAGAUG		miR2275	11	0.000281392	AGAACUGGAUGAAACAAACGUGGA		miR5175	10	0.000500585	AAAAUUUAGGAAUCGGUAUGGGA		miR473	23	0.00214621	ACUUCCCUCAAGGGCUCCCAA
miR5243	26	0.000890363	UGGGCAGAGAAAUGGAAGGUC		miR2600	11	0.000281392	ACAGGAUUGUGGAUUGUAUUGGUU		miR161	10	0.000500585	UCAAUGAUGAGAAAGUGACAA		miR1158	23	0.00214621	ACUUCGGAGGACGGCCACUGC
miR5285	25	0.000856119	UGGGUUUGGGUAGAAUGAGGCGGU		miR3711	11	0.000281392	AAUGGCGCUAGAAGGAGGGU		miR3449	10	0.000500585	GUAGAUUGAUUUCGGUUGU		miR5182	23	0.00214621	UCAUGAAUCUUGGAACUACGUC
miR834	25	0.000856119	UGGUGAGAGUAGACGGUGGUGAGA		miR5021	11	0.000281392	CUCGAGAAGAAGAAGAAGAAGCAA		miR4378	9	0.000450526	AUCAGGACUGUAUAUAAUGGUGUA		miR2100	23	0.00214621	AACAGCAUGUUUAGGGGAGUUGGA
miR3711	25	0.000856119	GCGCUAGAAGGAGGGCUUU		miR5522	11	0.000281392	AACAAAUAGGAUAUCGGGAUGGCA		miR4243	9	0.000450526	UUAGAGAAUUCGUAGAUUCGUCAC		miR1062	22	0.0020529	UCCCCCGUGGUGUAAUUGGCAGC
miR3462	25	0.000856119	CUUCGGGAAAUUCUGGGACGGG		miR2873	10	0.000255811	UCUGGCACUUGAGAUUUGGGCAUG		miR4249	9	0.000450526	UGAACUCUUGAAGGAAGUUGAGGU		miR447	21	0.00195959	ACUCUCCCUCAAGGGCUUCUAG
miR857	25	0.000856119	AAACCUACACCAUACAGUAAAUA		miR5565	10	0.000255811	UACCAGUGUGGAUUUGAGGCUGAA		miR2086	9	0.000450526	UACUGCAAUGCAGAAAUGGAA		miR5285	21	0.00195959	UGGGUUUGGGUAGAAUGAGGCGGU
miR5145	25	0.000856119	CACCGGUUUGGAUUGUUAGGGCA		miR3449	10	0.000255811	AGAUGAGAAAGCAUACCUGGACA		miR3452	9	0.000450526	UACAUAGACUAAUUGGACGGA		miR5653	21	0.00195959	CUGGGUUGAGUUGAGUGGAGAUGC
miR5271	24	0.000821874	CGGAUAAUUGUGUUAUAGGUG		miR1033	10	0.000255811	UACGGUCGAGUGGGCACU		miR5543	8	0.000400468	AUAUGAUAUGAGUAUAUUUCUGUG		miR5152	21	0.00195959	AGUCCUGCUAUACCCACCA
miR2920	24	0.000821874	AAACACAAUAUAACAUAGUCAGAC		miR5162	10	0.000255811	AACUACCAAAAAUACCCCUGAUAC		miR5171	8	0.000400468	ACUCUAAUGUAUGGGACGGAGACA		miR4345	21	0.00195959	UAAGACGGAAUUGCAGAGAU
miR5177	24	0.000821874	UGAGGACUUGAAAACUAGACAGUU		miR5301	10	0.000255811	UGUGGGUGUGUGUGAGAGAGAUU		miR857	8	0.000400468	UUUUGAAUUGAAUGUGUGCUGU		miR5557	21	0.00195959	AGACAAGCUACUAAGGGCACA
miR1126	24	0.000821874	UCAGAGUUGGACUAGAUACGGAUA		miR1320	10	0.000255811	AUGGAAAGGAGGAAUUUACAG		miR5144	8	0.000400468	UAUCUCGUGCUGUGAAGAGGC		miR393	20	0.00186627	UCCAAAGGGAUCGCAUUGAUUU
miR1048	24	0.000821874	AGAGACAAGAGAGUAGACGAC		miR863	10	0.000255811	UUGAGACAACAAAGACAUGGU		miR5665	8	0.000400468	UUGGUGAACCAGAUCUGGCGA		miR1142	20	0.00186627	AGGUGGUAGGAGUGUCGGCAUGGG
miR2928	23	0.000787629	AGAAGACGACGUUAUUAUUG		miR2867	10	0.000255811	CCAGGACCUGCGAGGAUGGCGA		miR1132	8	0.000400468	CAUUAUGGACACAGGAAGCAGC		miR1846	20	0.00186627	CAAGAAGGAGCCGGGACACA
miR2919	23	0.000787629	AAGGGGGAAGAGGGUGAAAGA		miR5223	9	0.00023023	CGUGUCAAUUUACCUGGAAGAUGC		miR2600	8	0.000400468	ACAGGAUUGUGGAUUGUAUUGGUU		miR855	20	0.00186627	AGGACAAAAGCAAGGCAAAGGCAA
miR4340	23	0.000787629	UCAGAGAUAUGGAUCAGCGGCUUA		miR5536	9	0.00023023	AAUGGUAGUUUGACAUGUGUGUAG		miR2619	8	0.000400468	ACAGAGGAGGCUGUGUUUGAU		miR1170	20	0.00186627	AAUCUAUGUCCAAACCACGGCAGA
miR4407	22	0.000753384	CAAGCAACCGCAGCACUUGUAGCC		miR5078	9	0.00023023	CCUCGUAGACAGUGGCAUU		miR1445	8	0.000400468	AUGCCUUGUAACUGAAAAA		miR5380	19	0.00177296	AAAAUGAAUGAUGGUAUUGUGGGA
miR2937	22	0.000753384	AUAGAGCUGUAUGAGAGGACGUCG		miR5337	9	0.00023023	AAAUUACUUGUCGUUGUA		miR5272	8	0.000400468	GAAUUUAUUUAUGUUGGAUGACU		miR4249	19	0.00177296	UGAAUAUUGAAGGAAGUUGAGGU
miR5565	22	0.000753384	UACAGUAAUGUGAGAUUGAGGUGA		miR5218	9	0.00023023	UGAGCUGGUAGUAAAUGGAU		miR5157	8	0.000400468	AGAAGUUGUGGUAACAAAAGUCGU		miR5539	19	0.00177296	AGAAAGAGGGCUGCGCGUGCUA
miR3468	22	0.000753384	UUCUUUUCCAUGUGGCGCGCU		miR5537	9	0.00023023	AAUGUUUGAUGAUGCUCGUUUGGU		miR4395	7	0.000350409	UGGAUAGGGUAUGAGACAUUAGAG		miR3456	18	0.00167965	UAUGAGAAACGUCGCGCAAGUCA
miR821	22	0.000753384	AAGUACGAUAAAAUAACAAGGUUG		miR3695	9	0.00023023	UGUCGCCUGUGUGCGUAUGUCGGG		miR1424	7	0.000350409	AUGCACGACUGAUGCUAACAUUGU		miR3948	18	0.00167965	UGAGUGUGGUGUGGGAGUAGGUU
miR3456	21	0.00071914	UAUGAGAAACGUCGCGCAAGUCA		miR811	9	0.00023023	GGACGGAUCAGAUCGGAUAGUCCA		miR5252	7	0.000350409	UGAGACAGCUCAUGAAGUCUGGAC		miR528	17	0.00158633	UGGAAGGGGCAUGCAGAGGAG
miR3706	21	0.00071914	UUGACGGAGAAUGGAUGAGA		miR5658	8	0.000204649	CAAGCUGUGAUGAUGAUGAAA		miR897	7	0.000350409	UGAUUGCAAGUAAACUCAGCAGAA		miR1526	17	0.00158633	CACGGCAGAGAAAAUUAUAGCUAA
miR161	20	0.000684895	UCAAUGAUGAGAAAGUGACAA		miR3435	8	0.000204649	AUGGCAUAAUUCUAUCAAUUCGCU		miR5485	7	0.000350409	UGACAACAGUAGCAGAUCCAA		miR862	17	0.00158633	UCCAAGGUCGAGCGUGUGA
miR5162	20	0.000684895	AACUACCAAAAAUACCCCUGAUAC		miR897	8	0.000204649	CUGUCAAGUGGAACACUAGCAGAA		miR1026	7	0.000350409	UCAGAGAAGACUUGAGAGAGACGA		miR863	17	0.00158633	UUGAGACAACAAAGACAUGGU
miR1526	20	0.000684895	CACGGCAGAGAAAAUUAUAGCUAA		miR5568	8	0.000204649	UAGACGACGUACAGAUUUGGA		miR1118	7	0.000350409	AAUAGAAUUAUGGAAUGGAAGGGA		miR5148	17	0.00158633	AUGAGGUGGUAGAAAUGGCUAUAU
miR5672	19	0.00065065	CAUGGAAGUGGAAGAAGGAUCGA		miR394	8	0.000204649	UUUGGCAUUCUGUCCACCUCC		miR3979	7	0.000350409	CUUCGGGUGAGGAAGGAGAAG		miR1041	17	0.00158633	CUUUGGGUGCGAGUGGUCCU
miR5057	19	0.00065065	CAAUUUCAAGCAUUUUGAC		miR2616	8	0.000204649	GGAUUGGGUUUUGUCGGUGCGGAU		miR5143	7	0.000350409	UUUGGUAUGUGGCAAUGUGAA		miR5139	16	0.00149302	AUCGUAACCUGGCUCUGAUACCA
miR5157	19	0.00065065	AGAAGUUGUGGUAACAAAAGUCGU		miR5171	8	0.000204649	ACUCUAAUGUAUGGGACGGAGACA		miR5151	7	0.000350409	UAAUGAGGUGGUGUACGAAGAAC		miR2079	16	0.00149302	AGAUGUUGAGUGUUGUGACAGGCA
miR2600	18	0.000616405	ACAGGAUUGUGGAUUGUAUUGGUU		miR4380	8	0.000204649	UCUGGUAUACGGCAUUGUUGAUUU		miR5207	7	0.000350409	CUUAUAUGUGGGUUGGAGACAGUU		miR4993	16	0.00149302	GACGGAGGCGGUGGGAAUG
miR4243	18	0.000616405	UUAGAGAAUUCGUAGAUUCGUCAC		miR2086	8	0.000204649	AGACACGGAAUGCACAACUGGAA		miR1441	7	0.000350409	ACCGGAUGUCGAGAAAAGGCC		miR1508	16	0.00149302	UAGAAAGGGUCACUAGCAGUU
miR5254	18	0.000616405	AGGGGGUGGUAGAUUUGUGAU		miR1222	8	0.000204649	UUGUAAGGAGUCAUCAAUUGGUAU		miR5657	7	0.000350409	UGAACAAGGUAAUGAUUUCGGUG		miR817	16	0.00149302	UCACAACUUGAGGACCACGAAUGA
miR5050	18	0.000616405	UAUUAGGUCGUUCAAAGCAA		miR5672	8	0.000204649	CAUGGUAGUGGUAGAAGAUGUCA		miR1088	7	0.000350409	CAGAGAGAGAAGUGAGCACGCAU		miR5487	16	0.00149302	AAACAGUGCAUGUAGUCAG
miR5084	18	0.000616405	AUACCAGUACUGCGAGAUACCAA		miR5283	8	0.000204649	CUGGCAUCGGGAUGAUAUCGGGAA		miR4414	6	0.000300351	AGCUGCUGACUCGUUGGUUCA		miR1426	16	0.00149302	AGAGAUGGCUUAGAUGUGAUUAAA
miR823	18	0.000616405	CUUGAUGAUCACAAGGACCAU		miR5538	7	0.000179068	ACUGAACUCAAUCACUUGCUGCCG		miR831	6	0.000300351	AGAAAGGUACAGGGAAGAGUGAGC		miR2937	16	0.00149302	GAUAGAGCUGUAUGAGAGGACGUC
miR5648	18	0.000616405	AUUGAAGAAAACAACGAGCAU		miR2585	7	0.000179068	AGGAUCUACAGAGAUUACAGGGAC		miR2111	6	0.000300351	UAAUCUGCAUCCUGAGGUUUA		miR1507	15	0.0013997	AGGGAGUUGUAUGGAUAGGAAAAU
miR4249	17	0.000582161	UGAACUCUUGAAGGAAGUUGAGGU		miR4366	7	0.000179068	CUUACUUAGUUAGGAUUUGUUGGC		miR5535	6	0.000300351	UCGCGUGAUUGAACUCGGCAU		miR5054	15	0.0013997	UUCCCCCACGGUGGGCGCCA
miR478	17	0.000582161	UGAGGUCGUCUAUUUUUAAGGAG		miR838	7	0.000179068	UUUGCUCUUCUUCUUCGGACA		miR5240	6	0.000300351	UGAAAAGAAGUUGUGGAUUUGAG		miR5026	15	0.0013997	AAUCAAAGAUCGUGACACAGCU
miR1160	17	0.000582161	UGACAAGGAACAUGAGCGGCAAUC		miR5281	7	0.000179068	GUCUGAAAUAGUGAUCGGAGGAGA		miR5230	6	0.000300351	AAAUUUGAACUCGAUUGGCAC		miR2619	15	0.0013997	CAUUAGGUGGCUGUUUUGUU
miR417	17	0.000582161	GCAGGAGCUGAAUUUGUUGA		miR5640	7	0.000179068	UGAGACAAGAAUUAGGAUGCA		miR1144	6	0.000300351	AGGCAGCGCGGGCGGCUCUGG		miR827	14	0.00130639	UUAGAUGACCAUCAACAAACA
miR163	17	0.000582161	UUGAAGAAGACUUGGUUCAGAU		miR1535	7	0.000179068	CUUUGGUGAUGUGGUGAUGUCU		miR1222	6	0.000300351	UGAAGGAGUUGAUUGUGUGCA		miR2600	14	0.00130639	ACAGGAUUGUGGAUUGUAUUGGUU
miR5526	17	0.000582161	AGAAGGUAAGUGCAGGUAUGAACG		miR3954	6	0.000153487	UUGGACAGAGAAAUCACGGUCA		miR2676	6	0.000300351	CAUUAGUUUGGAUAAUAUUUUGGG		miR5271	14	0.00130639	CGGAUAAUUGUGUUAUAGGUG
miR858	16	0.000547916	UUCGUUGUCUGUUCGACCUGA		miR2592	6	0.000153487	GAGAAAUACAUGAAUUUGUCGGGU		miR1134	6	0.000300351	UGGACAAAAAAGAAGAAGAAGAG		miR3946	14	0.00130639	UUUAGCAGUAGAGAGAAAGAGCAC
miR5218	16	0.000547916	UGUAGACUUGUAGAUAAGACUGAC		miR5252	6	0.000153487	UGAGACAGCUCAUGAAGUCUGGAC		miR863	6	0.000300351	UUGAGACAACAAAGACAUGGU		miR5270	14	0.00130639	GAGGGGACUCAGUUUUAGGCUCAU
miR1512	16	0.000547916	AACUCUGAAAUUCUUAAGAGGCAU		miR5207	6	0.000153487	CUUAUAUGUGGGUUGGAGACAGUU		miR837	6	0.000300351	AUGCAGUUUCUGGUUCCGUAAUUCA		miR5147	14	0.00130639	ACAGAACUUUGUGGAUGGCUAGGG
miR1536	16	0.000547916	AAGCAGAGAAAAUGUAGGAUUUAG		miR2610	6	0.000153487	AGUUGAAGGGACUUGUAUAGGCUU		miR2660	6	0.000300351	UAAGGACAGCUAUAGCUA		miR2878	14	0.00130639	AGGAUUAUAUACGUGUAAAGAAUG
miR4414	15	0.000513671	AGCUGCUGACUCGUUGGUUCA		miR2905	6	0.000153487	UAACAGUCAGCGGACAAAGGCA		miR5153	5	0.000250292	UGGAUUCCAUGCUCGAGACAGU		miR2665	14	0.00130639	UGACUUCAGCAAGAAUCGA
miR1507	15	0.000513671	AGGGAGUUGUAUGGAUAGGAAAAU		miR1142	6	0.000153487	AAGGUGUGGUGAUCGGCACUGGGC		miR4351	5	0.000250292	AUUGGGUUCAUGUCUUGAGUUGGG		miR821	14	0.00130639	AAGUAGGAAAAUAAAAGUAUG
miR4237	15	0.000513671	AGGACGUAAUAACAUAUAAAUCGA		miR1864	6	0.000153487	UCGGAGUGAACGUGAUGGUCAAG		miR4377	5	0.000250292	UACGGCUCGCUGAAGAAGACG		miR812	13	0.00121308	AAUGGAAUGAUUAAAUUGGACAGG
miR5054	15	0.000513671	GUGCCCCACGGUGGGCGCCA		miR4350	6	0.000153487	CAAAUAGAUGGUUUGUUCGUUGG		miR5538	5	0.000250292	ACUGAACUCAAUCACUUGCUGCC		miR819	13	0.00121308	AUUAAUGUGGGCAUGCGUAGAAAA
miR1875	15	0.000513671	AACAAUGAGUGAAGUGAACAGGU		miR1512	6	0.000153487	UAACUGGAGAUUCUUAGACUGCAU		miR4352	5	0.000250292	AAAAUGUAGACAAUUUAUAAGACG		miR5237	13	0.00121308	UUCAAAAGAUUUAAGGUGGU
miR1884	14	0.000479426	AAGAUGACGGUCUGUUGAUUUUA		miR5379	6	0.000153487	AUAAAAUAUUCAUUUGACAUC		miR5640	5	0.000250292	UGGAUGAAGGAAUUGAAGAUUGCA		miR3441	13	0.00121308	UUGAAAGCAGCUUUGAACGGAUA
miR5291	14	0.000479426	GCUUAGGAUUGGAUUGGAUCGGAU		miR5642	6	0.000153487	UCCGCGCUUGCUAGAGGCUUU		miR5265	5	0.000250292	AAGUGAUGUUGCAAACUGGUU		miR1087	13	0.00121308	UACAAAUUGGUGUUCGUAGCGUU
miR444	14	0.000479426	UCGAGGUGGACAACUGCAUA		miR5144	5	0.000127905	UAUCUCGUGCUGUGAAGAGGC		miR418	5	0.000250292	UAUGUUGAUGAUGAAGAGGACG		miR1425	12	0.00111976	AACGCAAGAACUGGAUUGAAU
miR3436	14	0.000479426	CAACAAGUUUUUGGCGCCGUU		miR1517	5	0.000127905	AGUCUUGGUCAAUGUCUGUGUCGG		miR2949	5	0.000250292	CUUUUAGAAACUGGAUUUACCGGA		miR4352	12	0.00111976	UAAAAGGAUAAUAUUUAAGACGG
miR5252	13	0.000445182	UGAGACAGCUCAUGAAGUCUGGAC		miR1508	5	0.000127905	UGAAAGAGGAAAUUGAGCAGUUGA		miR5340	5	0.000250292	UGAAUGGAAGUGGAUGAAUUCAAC		miR835	12	0.00111976	GUGGAGCGAAGAAUAGCAAGAAAG
miR5171	13	0.000445182	ACUCUAAUGUAUGGGACGGAGACA		miR5564	5	0.000127905	AGGCAAUUCGUCGAACACUUGGAG		miR1855	5	0.000250292	AGCAAAAUGGAGUAGCCGAGAGA		miR3457	12	0.00111976	CGAGCUUUGAUCCUGGGAUUCCCGU
miR5638	13	0.000445182	AUACCAACAAAUACUCUUCACUUU		miR163	5	0.000127905	AAUCGAAUGAGGCUGAAGCGG		miR3696	5	0.000250292	CGAGGCUCCAUCGUCGACGAU		miR1318	12	0.00111976	UCGCAGGAGAGAUGGCACUGAC
miR1053	13	0.000445182	UGGGUUAUCAUCAAAAGGACUU		miR5295	5	0.000127905	GGCUCUGAAGAAUGAAAAGACGC		miR4380	5	0.000250292	CGGCAUUGUUGUAUACUUGUGCAU		miR5218	11	0.00102645	GUGAGAAUUGGGAGUGAAGAUGAU
miR5513	13	0.000445182	GUAGCAAAUGACAACAGAACUGA		miR5082	5	0.000127905	GGAUGAUGUCAGCGCGUGGUUCA		miR3465	5	0.000250292	CACCUUGUAGAUCACCAGGAC		miR5492	11	0.00102645	AGUAAGGAGAAUGAGUAUGGGAUU
miR1424	12	0.000410937	AUGCACGACUGAUGCUAACAUUGU		miR5250	5	0.000127905	UGAGAAUUGUUAGAUUCCGAA		miR2101	5	0.000250292	ACAUUUAACUCCAUGAGCAGUUGU		miR4407	11	0.00102645	CAAGCAACCGCAGCACUUGUAGCC
miR5023	12	0.000410937	AUUGGAUAGUGGAUAGUGGGGCA		miR2635	5	0.000127905	AUUAUUGGAUGAACGUGCUAG		miR5375	5	0.000250292	AUCCUAUAGAACUACUUGUGGCAG		miR417	11	0.00102645	AAGGUAGUGAAUUGGUUCCAA
miR5207	12	0.000410937	CUUAUAUGUGGGUUGGAGACAGUU		miR4373	5	0.000127905	AAGCGACGUACAUACUGGAUUGA		miR5054	5	0.000250292	CCCCACGGUGGGCGCCACA		miR1850	11	0.00102645	UGGAUAAGUUGGGAGCAAUGCGG
miR2099	12	0.000410937	UCGACAUAGAUUGUAUCAAGCUUU		miR5544	5	0.000127905	AAAACAGCAGUAGAAGUUGGAU		miR1320	5	0.000250292	UGGAAAGGAGGAAUUUACAGA		miR1439	11	0.00102645	UUUGGAACGGGCGAGGAUU
miR5159	12	0.000410937	AACUAGAGCUGGGCAUAUGGGACC		miR1528	4	0.000102324	AUAGUAUUAGAGCAUAUAUUCAGG		miR3435	4	0.000200234	AUGGCAUAAUUCUAUCAAUUCGCU		miR848	11	0.00102645	UAACUGGAGACUAAAGCAGACUAA
miR414	12	0.000410937	CCUCCUCAUCAUCAUCGUCAU		miR5518	4	0.000102324	AACUCAAACGAUGGGCAUUGACAG		miR2905	4	0.000200234	UAACAGUCAGCGGACAAAGGCA		miR3461	10	0.000933136	UCCGGACAUUCGUGUAGGAGAA
miR5537	11	0.000376692	AAUGUUUGAUGAUGCUCGUUUGGU		miR1424	4	0.000102324	AUGCACGACUGAUGCUAACAUUGU		miR2873	4	0.000200234	UCUGGCACUUGAGAUUUGGGCAUG		miR5042	10	0.000933136	UCUCUUGGAUCACAGGCAUU
miR5635	11	0.000376692	UCGUUCAAGGAUUGUUAAGGUG		miR5269	4	0.000102324	AUAGUGGUGGGACAUCAUGUUUG		miR5070	4	0.000200234	AACUGAGCAGGGUCAGAAGGGUG		miR5645	10	0.000933136	AUUUGAGUGGUGUCGUUGAAUG
miR3634	11	0.000376692	GGCAUAUCGAAGAGACGGAAAGA		miR5181	4	0.000102324	UCCGAUCCAGUAGAAUAAGUGAUUG		miR5253	4	0.000200234	GAGACAAUGUUAUGUUCGGA		miR414	10	0.000933136	CCUCCUCAUCAUCAUCGUCAU
miR4392	11	0.000376692	UCGGAAAAUCGUGAUUUCGGA		miR1052	4	0.000102324	UUCCUUUUUUUGGAUUGAUCGUA		miR417	4	0.000200234	GAAGGUAGUGAAUUGGUUCGU		miR1884	10	0.000933136	AAAGAUGACGGUCUGUUGAUUUUA
miR1144	11	0.000376692	GGCAGGCAGCGCGGGCGGCUCUGG		miR1884	4	0.000102324	AAAGAUGACGGUCUGUUGAUUUUA		miR4366	4	0.000200234	CUUACUUAGUUAGGAUUUGUUGGC		miR2867	10	0.000933136	CAGGAGUGUAGGGAUGGCCA
miR5539	11	0.000376692	AAGAAAGAGGGCUGCGCGUGCU		miR1529	4	0.000102324	UAAAGGAAACAAAUAAAUCGUCAA		miR1154	4	0.000200234	ACGCCUGUGACGACAGUAAGU		miR319	9	0.000839823	UAGCUGCCGAGUCAUUCAUCCA
miR394	10	0.000342447	UUGGCAUUCUGUCCACCUCC		miR1102	4	0.000102324	AGCCAUUGCAGCGUCUAAGCAU		miR2937	4	0.000200234	GAUAGAGCUGUAUGAGAGGACGUC		miR5522	9	0.000839823	AACAAUAGGAAGGGAGAAGAGCAU
miR4397	10	0.000342447	UCUAAAGAUGUGGCGCAAUAU		miR1099	3	7.67433e-05	UAUAGCCAAUGGUUCUUCGUC		miR2089	4	0.000200234	AGGAUCUCGGUGUAAUAGUAAAUA		miR1862	9	0.000839823	AGAUUUGUGUUAUUUUGGGUCGGA
miR5653	10	0.000342447	UGGGUUUUUGUAGCUUGAGUUGGC		miR5543	3	7.67433e-05	AUAUGAUAUGAGUAUAUUUCUGUG		miR5494	4	0.000200234	UCAUAGGAGCGUGUGACGGUA		miR2626	9	0.000839823	AUAGGUCGGGAAUUAGGGUGU
miR5143	10	0.000342447	UUUGGUAUGUGGCAAUGUGAA		miR847	3	7.67433e-05	UCUUGAUGCAAGGAAUGUGAG		miR5378	4	0.000200234	CAUCUGAGCAGUAGAACACAGA		miR4340	9	0.000839823	UCAGAGAUAUGGAUCAGCGGCUUA
miR2654	10	0.000342447	AUUCAGGGACGAAGUGCUGCUAG		miR2101	3	7.67433e-05	ACAUUUAACUCCAUGAGCAGUUGU		miR5638	4	0.000200234	AUACACUAAACUCUCUCACAUUUC		miR5200	9	0.000839823	UGAGAACUCUCAGUAAGGCUU
miR2081	10	0.000342447	AGAUAAGAGUUAGUGUGUCUAGUAU		miR823	3	7.67433e-05	UAGGUUGGGAUAUAUAGGCAUG		miR2614	4	0.000200234	ACAGGUUGACUCGUUAAGUUC		miR5669	8	0.000746509	CAAUGAUUGUGGUGAAGUGGUCGG
miR4384	10	0.000342447	AAUCAGAGUCUGCCAUGUCAAAACG		miR4374	3	7.67433e-05	AUAAGACGUGUCUUGAUGUAGCAG		miR5222	4	0.000200234	UUCAGGAUGAAGACAUGUAUGUGC		miR1222	8	0.000746509	UUUAGGGGUGUUACUGGUAUU
miR1319	10	0.000342447	AAACGGCAUCUGUAAAUAAUAUAC		miR4352	3	7.67433e-05	AAAAUGUAGACAAUUUAUAAGACG		miR906	4	0.000200234	AGCAGGUUGGUGGGCGUCGAUCAG		miR2864	8	0.000746509	UUUUUUGCAUUGUUGGGAUA
miR5015	10	0.000342447	UCCUGUUGUUGUUGUUGUUGU		miR5485	3	7.67433e-05	UGACGAGCUGGAGCAGAGCAA		miR1069	4	0.000200234	UGAAAAUCAAAGUGACCCAU		miR5554	7	0.000653195	UUUGCACUCUUAUGAACAAGGUAU
miR1850	10	0.000342447	UAGGAAAAGUAGGGAGAUUGGGC		miR2105	3	7.67433e-05	UCUGUGAUGAUGGAUGAUGCAU		miR2275	3	0.000150175	AGAACUGGAUGAAACAAACGUGGA		miR4351	7	0.000653195	AUUAGGGAAUACAGUUGGAGUUGA
miR4995	9	0.000308203	GGCAGUGGCUUGGUUAAGGGAAC		miR4343	3	7.67433e-05	AAAAAAACUUAAGGACAAUUGAUC		miR5554	3	0.000150175	UUUGCACUCUUAUGAACAAGGUAU		miR5056	7	0.000653195	GGAAGAACCGGUAAUAGACAA
miR815	9	0.000308203	AAGGGGAUGAGAAGAGUGGGU		miR414	3	7.67433e-05	UCAUCCAUCAUACCUCGUCAC		miR5654	3	0.000150175	AUACAAUCCCAACCAUGCUCUCCA		miR5564	7	0.000653195	AGGCAAUUCGUCGAACACUUGGAG
miR4351	8	0.000273958	AUUGGGUUCAUGUCUUGAGUUGGG		miR4394	3	7.67433e-05	AUUGACAAAGAGAAAGAGGGCCAG		miR862	3	0.000150175	UCUGGAUGUCUUUGAAGGAGGA		miR4995	7	0.000653195	AGGCAGUGGCUUGGUUAAGGGAAC
miR5524	8	0.000273958	UCGGAAAAGGGCUCAUGACGG		miR1526	3	7.67433e-05	GGAAGAGGAAACAGUAAGCAA		miR5254	3	0.000150175	CCAGGAGGUGAAGAUUUGUGA		miR2670	7	0.000653195	GGCUGGUCUGUAGGUUGGGGC
miR1099	8	0.000273958	UAUAGCCAAUGGUUCUUCGUC		miR5492	3	7.67433e-05	AAGAAGGAGAAUAGAUUGGCAU		miR5149	3	0.000150175	GAUGAUGCAUGGACGAUUUGGGUA		miR2925	7	0.000653195	UGGCAGCUGACGGGCUUGU
miR4366	8	0.000273958	CAUAAACUUAGUGGAAUUUGUUGG		miR5634	3	7.67433e-05	AGGAGAAUCUUGCUGAAUUUAGGG		miR5228	3	0.000150175	UCUGGAUACACAACUUGAAUGGA		miR782	7	0.000653195	AUAAGCACUUGGAUUUCUU
miR5340	8	0.000273958	UGAUGAGAGAGAUGAAUAUCCAAA		miR1160	3	7.67433e-05	UGCAAGUGCAAGCAGAGUCCGGAU		miR3519	3	0.000150175	UCAGCAUCACUGAUCAGCAUUGUCA		miR1102	7	0.000653195	AGCCAUUGCAGCGUCUAAGCAU
miR1147	8	0.000273958	UCUCGGCAAAGUAAUGGCAA		miR4365	3	7.67433e-05	GAAAAACUUCUUUCCGCAGAUGCA		miR4385	3	0.000150175	AAUCAAUGUAGAAAAGGUUGG		miR5083	6	0.000559882	AGACUACAAUUAUCUGAUCA
miR859	8	0.000273958	UCUCUCUCUUGCGAAGUCA		miR3458	3	7.67433e-05	GCAUCCAAUAGAUCGUCCUUC		miR5636	3	0.000150175	UGUAGUUGCAGAGGUUGAUCGG		miR2275	6	0.000559882	AGAACUGGAUGAAACAAACGUGGA
miR1427	8	0.000273958	UGCGUGAACCGUUGCUUGGUGGGC		miR5554	2	5.11622e-05	UGUGCAAUGCUUGAACGAAUGGCU		miR5490	3	0.000150175	UGGAUUUUGUGAUUGUAGCGACGG		miR906	6	0.000559882	CGUGGGUGGGCUGUGAUCGGC
miR5184	8	0.000273958	UUCGAACAUUAUGGCACUUUA		miR1510	2	5.11622e-05	AGGGAGAGGAAACAAUUGAUCUGC		miR478	3	0.000150175	GACGGAGUAUACUAUUUUAGGGA		miR2592	6	0.000559882	AGGAGCUGUGUUUAAGAUGAAGGA
miR2871	8	0.000273958	ACGGUAAAAACUAGCAUAUGAAAA		miR828	2	5.11622e-05	AGAUGCUCAUUUCAGCAAGCAGU		miR4250	3	0.000150175	UCCAAAGGCCACAACAAUCAUCAU		miR395	6	0.000559882	CUGAAGUGUUUGGGGGAACUC
miR1088	7	0.000239713	CAGAGAGAGAAGUGAGCACGCAU		miR2637	2	5.11622e-05	AAAUGACUUCUUCUGAUCACCAUG		miR5079	3	0.000150175	UCUUGGCAUCUGUUAUUUUGGCAU		miR3640	6	0.000559882	ACUGAUUGUGAUUGGUUUUUUCGG
miR5554	7	0.000239713	UUUGCACUCUUAUGAACAAGGUAU		miR5633	2	5.11622e-05	UCAAUAGAUCACAGAAGAACAGUG		miR3954	2	0.000100117	UUGGACAGAGAAAUCACGGUCA		miR869	6	0.000559882	UCUGGUGCGGAGUAUUGAC
miR5378	7	0.000239713	AUCUGAAGGUGUAGAGACAACAUA		miR5224	2	5.11622e-05	GGAAGAGGAUGUGGUAGAGGAUCA		miR415	2	0.000100117	AAAGAUCCAGAAACAGAGCAG		miR5296	6	0.000559882	UUUUUUUGUGGGUGUUAAGGGUGUG
miR5253	7	0.000239713	GAUGAAAAUUAUUAUGUCGGCAU		miR861	2	5.11622e-05	GAUGGACUAUACUUCAAGCAGACA		miR5026	2	0.000100117	AUACUCAAAGUCGUGACACGU		miR1112	6	0.000559882	AGUUGGUUAUGGCAUCUCG
miR5492	7	0.000239713	AAAGGAGAAUAGAUUGGCAUU		miR3509	2	5.11622e-05	AAUACUAUGAAGCCGUUAGAUCGU		miR3464	2	0.000100117	UGGAGUAUGGAGUUGCGGUGG		miR2868	6	0.000559882	UUUGGUAUGGUGUAGUGAAA
miR4373	7	0.000239713	AAGUGACGUACAUACUGGAUUGAC		miR841	2	5.11622e-05	UUCAGCCACCGGAAACUGCAA		miR5373	2	0.000100117	UCCUUGAUUCUCAGACUUAUGU		miR901	6	0.000559882	GGUAAAGUGGAGAGGGUAGGUUA
miR5148	7	0.000239713	AUGAGGUGGUAGAAAUGGCUAUAU		miR5490	2	5.11622e-05	UUGGAUUUUUUCAUUGUAAGACGG		miR1431	2	0.000100117	UUUCGAGUUGCCACCGCUUGG		miR1118	6	0.000559882	AAUAGAAUUAUGGAAUGGAAGGGA
miR810	7	0.000239713	UGAACUCAGAAUAUGCGUGCAUC		miR1875	2	5.11622e-05	ACAUGGAGUGGAAGGCAACAG		miR1446	2	0.000100117	UUCUGAAACUCCUACCUCCA		miR4391	5	0.000466568	CUCGGAAAGAAGCAUAAGAAGCAG
miR2100	7	0.000239713	UUCCAUGCUUAAGUUGCCAAACAA		miR1132	2	5.11622e-05	CAUUUUGGACGCGAGAAGGAG		miR846	2	0.000100117	UACAGGGACUGCAAUUGCAAA		miR4366	5	0.000466568	CCUUACUUAGUUAGGAUUUGUUGG
miR1118	7	0.000239713	CAACAUCAUGGAUUGGAGGGA		miR1441	2	5.11622e-05	CCGGAUGUCGAGAAAAGGCCU		miR5162	2	0.000100117	AACUACCAAAAUACCCCUGAUACA		miR5679	5	0.000466568	UUGCGAGAGCCAGAAGAAGUAUGA
miR4234	7	0.000239713	CACUUCAAAAUCAAUUGGCAGU		miR4347	2	5.11622e-05	AAUGCUUCUUCGGAUAAGGUGAUG		miR5337	2	0.000100117	AAAUUGCUUCGUCGUUCUAGGCC		miR2111	5	0.000466568	UAAUCUGCAUCCUGAGGUUU
miR1510	6	0.000205468	AGGGAGAGGAAACAAUUGAUCUGC		miR5083	2	5.11622e-05	AGACUACAAUUAUCUGAUCA		miR4355	2	0.000100117	CACCUGUAGUGCGUGGGUGUCCAU		miR902	5	0.000466568	AGAAGGGCUACAUCAAUUACACAC
miR1436	6	0.000205468	CAUUAUAGGAGACGGAUAGGGAGU		miR4384	2	5.11622e-05	AAUCAGAGUCUGCCAUGUCAAAACG		miR841	2	0.000100117	UACGAACCCAUCUUGAAACUGCAA		miR5086	5	0.000466568	AUCAAUUGGUGGAAGGCGUGUGUA
miR5228	6	0.000205468	UCUGGAUACACAACUUGAAUGGA		miR3454	2	5.11622e-05	UUCCAAAGCUACAGGGGAUGG		miR5218	2	0.000100117	UGGGAGACUUGGGAGAAGAUGUAU		miR5507	5	0.000466568	AAUUGUAGAAUUGAUAGACCCGGU
miR5564	6	0.000205468	AGGCAAUUCGUCGAACACUUGGAG		miR5142	2	5.11622e-05	AUAUGUGAUUGAUUGAAGAUGAU		miR3948	2	0.000100117	GAGUGGUAUGUGGGAGAGGGUG		miR5297	5	0.000466568	AAUACGGGGUAGCGGAUAAUUAUU
miR5487	6	0.000205468	AAGAUGAUGCAUGUAGUACC		miR1532	2	5.11622e-05	AAGCGCUAAGGGAGACGAGAGCUC		miR2667	2	0.000100117	UCCUUGAAUCUACGGCUACCAG		miR5028	5	0.000466568	AAUUGGGUGUUGAUGUAGAGUGUA
miR5538	6	0.000205468	ACUACUGAACUCAAUCACUUGCUGC		miR5472	2	5.11622e-05	AAAAGUUGAGACUUAGUCCAAGGA		miR5064	2	0.000100117	CGAAUUUUGUCGCACUAACAUCAG		miR5040	5	0.000466568	AUAGACAUAUGAACAAGCAAGAG
miR2618	6	0.000205468	UGUAGAAUUCAGUUACAGUGCGUU		miR5476	2	5.11622e-05	UGACCACGAACGCUACGUACUCUU		miR5247	2	0.000100117	GCAGAGCAAGGAUUGAGUGA		miR5537	5	0.000466568	AAUGUUUGAUGAUGCUCGUUUGGU
miR5518	6	0.000205468	AACUCAAACGAUGGGCAUUGACAG		miR837	2	5.11622e-05	AAAGGAACAAUGAAACUGACUGC		miR5679	2	0.000100117	UUAUGACCCUGAUGAAGAAGUUGA		miR1535	5	0.000466568	AAUUAGUUGGUGGUGAUGUCU
miR5529	6	0.000205468	GUCUUGAUCAUGGACACAGCA		miR4348	2	5.11622e-05	AAGCUUUGUAAGUGGUGACAAUAU		miR5338	2	0.000100117	UGAAGCUUGGCAGUUGAAGUUGUU		miR5638	5	0.000466568	AUACACUAAACUCUCUCACAUUUC
miR2873	5	0.000171224	UCUGGCACUUGAGAUUUGGGCAUG		miR5534	1	2.55811e-05	GACGUACAACAGGCUACAGAAUGG		miR5288	2	0.000100117	AGUCAUUGACAGAACAUUGGGAUA		miR4399	4	0.000373254	AAUUAAUAAAAAGGACUAACGACA
miR5152	5	0.000171224	AGUCCUGCUAUACCCACCA		miR2108	1	2.55811e-05	CUUAGUGUUGUGUGUGUUUGUGAG		miR1318	2	0.000100117	UCAGGAGAGAUGAGGGACAGAC		miR5252	4	0.000373254	UGAGACAGCUCAUGAAGUCUGGAC
miR5247	5	0.000171224	GCUGGAGCAAUGGCAGCUGAUGA		miR4382	1	2.55811e-05	AUGUUAACUGAUUGUCAUUCGAGU		miR5058	2	0.000100117	ACACAUUGAGAGUAUGAAAAAGCA		miR3522	4	0.000373254	UGGGCCAAGUGACGCAGCUGA
miR5142	5	0.000171224	AUUGUUGAUUGUUAAAGUGAU		miR951	1	2.55811e-05	UUUCUUGACCUGCUGGAACAC		miR1172	2	0.000100117	UAAGAUGGAGACGUAGGUGAA		miR5340	4	0.000373254	UGAAUGGAAGUGGAUGAAUUCAAC
miR5202	5	0.000171224	UUACGUGUAGUUAAGAUCGUUCGG		miR5155	1	2.55811e-05	AAUAUGAAUACCUUGGAAGAUUGC		miR3640	2	0.000100117	ACCAUUGUUGAUGCUCUUUUUGGG		miR5228	4	0.000373254	UCUGGAUACACAACUUGAAUGGA
miR3469	5	0.000171224	UACAAUCCAGACCAUGUCCAC		miR3447	1	2.55811e-05	UUUGAUGUAGUUUGGUUUAUGAA		miR5217	2	0.000100117	GGUCAUUUUGAGCCGUCGGA		miR2089	4	0.000373254	AGGAUUGGGUGAUAGGUUAA
miR1311	5	0.000171224	UCAGAGUAUGCUGCAGUUCCGGCC		miR5013	1	2.55811e-05	UUUGAUGUACGACUCUAGGUGUUU		miR5279	1	5.00585e-05	CGGAACCACUCGUGAUGACGGUU		miR3624	4	0.000373254	UCAGGGCAGAGCAGUAACUAC
miR2670	5	0.000171224	AGGUGAGUCAUGUAGGUUUGGGGA		miR5231	1	2.55811e-05	UUAUGUAAGGAGACUAAGCUC		miR830	1	5.00585e-05	UAUGAACUAUUUUGAGAGAAGAUG		miR2610	4	0.000373254	AAGAUUCAGACUUGAUGGCUU
miR5509	5	0.000171224	UAGGACUUUCUGUGUGGCAUG		miR2636	1	2.55811e-05	UUUUGGUUGAGUGUUGCUAAUCAU		miR5032	1	5.00585e-05	AGAGCCGUUUUGAGGUUCCCUAUG		miR5675	4	0.000373254	UAAGAGACGCACACACACAUGAAA
miR837	5	0.000171224	AAAGAACAAAAAAACUGAUAACGG		miR1028	1	2.55811e-05	CGAUGCAUUUGGACCUAAGACA		miR4374	1	5.00585e-05	AUAAGACGUGUCUUGAUGUAGCAG		miR3435	4	0.000373254	AUGGCAUAAUUCUAUCAAUUCGCUC
miR5217	4	0.000136979	AGGGUCAUUAAGUGAAGGUCGGAU		miR2670	1	2.55811e-05	GUGGUUCUUGUUAGGUUUGGUGGA		miR1528	1	5.00585e-05	AUAGUAUUAGAGCAUAUAUUCAGG		miR5299	4	0.000373254	UUCAGGAUUGUAAGCGAGCAU
miR5144	4	0.000136979	UAUCUCGUGCUGUGAAGAGGC		miR4399	1	2.55811e-05	AAUUAAUAAAAAGGACUAACGACA		miR5669	1	5.00585e-05	CAAUGUAUUUGGUAAGUAGGAC		miR5209	4	0.000373254	CGAGGAGUGCGUUAGGUUAUUUGAA
miR4350	4	0.000136979	UAAAUGCUUUUGUGGUCGUUAGGU		miR3693	1	2.55811e-05	AGAGGUGCUCAUGAAGGAUGGCUC		miR5223	1	5.00585e-05	CCGGAAUUUACUUUGUAAGACUGC		miR4348	4	0.000373254	AAAUGUGUAAGAUGGUGCUU
miR1134	4	0.000136979	ACAACACAACAGGAAGAAGAACAU		miR855	1	2.55811e-05	AGCAAAAGUAAGUAAAAGUGGAAG		miR916	1	5.00585e-05	GCUCAGGUCAUCGGUUCGAUCC		miR3954	3	0.000279941	UUGGACAGAGAAAUCACGGUCA
miR1859	4	0.000136979	UUUCCAUGAGCCGCUCGAUUCCAA		miR2085	1	2.55811e-05	ACAACCAACAAUGCAGCCCUC		miR5231	1	5.00585e-05	GUAUGCACAGAGAGAAGCUCA		miR1510	3	0.000279941	AGGGAGAGGAAACAAUUGAUCUGC
miR3712	4	0.000136979	UCUGAGUUCAAGGAUCAGACUCCA		miR2089	1	2.55811e-05	UUGCCAAUUCACACCAUUCCAU		miR5238	1	5.00585e-05	UGGAGAAAAAACAAAGGCGCGACA		miR5672	3	0.000279941	CAAUGGUAGUGGAAGAAGAUGAGA
miR841	4	0.000136979	UCACGAACCACAUGGCAACUGAA		miR2097	1	2.55811e-05	AGAUAUGGUGACGGGCAGGUGUAG		miR1852	1	5.00585e-05	AUAUGAUUCAGGAAUGGCAAUGGU		miR5079	3	0.000279941	UAUUGGUCGUUGAUUUUGGUAUA
miR5150	4	0.000136979	AGAGGCUGCAGCUUAGAAGUCUUC		miR5661	1	2.55811e-05	AGAGAGUAAAUGAUAGUAGUCUG		miR5563	1	5.00585e-05	UACAGAGUAGCCUAAUUGUCGUU		miR5217	3	0.000279941	AGGUCCUAUCUUUGAACGUUGGAU
miR2619	4	0.000136979	AUUAUGUUGUGGAUUGUUUGGCA		miR1887	1	2.55811e-05	UACUAAUUGUAGAGUGUAAGACA		miR1120	1	5.00585e-05	ACAUUCUUUAUUUAUAGAGGCGGA		miR2119	3	0.000279941	UCAUAAGGGAGAUGUAGGGUGCAA
miR3435	3	0.000102734	AUGGCAUAAUUCUAUCAAUUCGCU		miR4232	1	2.55811e-05	AUCACAUUUAUUUCGGAUCGUUGC		miR5300	1	5.00585e-05	UCACCCAGACCUAGGCGUUCCAAC		miR3520	3	0.000279941	AAGGCGACACGUGAAUUAUC
miR3513	3	0.000102734	UUUGAUAAGAGUAGAAAUUGCCAU		miR3514	1	2.55811e-05	CUUACCGUAAUGCAGAAUCCUU		miR3463	1	5.00585e-05	UUCGUUGCUGGGCUCGUCGGA		miR2088	3	0.000279941	UCCAAUGUAACGAGGGCUUA
miR838	3	0.000102734	UGCAAGAAAUGAGAGCAAGGAGCU		miR4341	1	2.55811e-05	UGUGUGCAAGGUAACAUGACGGU		miR2085	1	5.00585e-05	ACUCAAUCCAAUUCAAUGAGGCGC		miR5171	3	0.000279941	ACUCUAAUGUAUGGGACGGAGACA
miR3636	3	0.000102734	UCUGUCGAGAAGUCAUAGUCGGUG		miR1427	1	2.55811e-05	UCGUGGAACCUUGGGUGGCGC		miR2097	1	5.00585e-05	AGAGGUGGUGACGGGCAAAGGGAA		miR5500	3	0.000279941	AUACAUGAUGAAAUCUGCGCCGGC
miR5543	3	0.000102734	AUAUGAUAUGAGUAUAUUUCUGUG		miR1881	1	2.55811e-05	ACAUUUAUUUAGUAGUGGUGGUGU		miR904	1	5.00585e-05	CUUGUCAGAGUUGUUUAGGGAGCA		miR5570	3	0.000279941	AAAAGACCAAAUACAUGCAUUUCA
miR5501	3	0.000102734	UUGUGGCUAGAAGAGGUGAAG		miR4388	1	2.55811e-05	AAUCAUUAGGGACCAGAAUGCAGC		miR3448	1	5.00585e-05	AUUCUUAGGAGUUUUUUUUGUGGU		miR5657	3	0.000279941	UGGACAAGUUCGAUGUUGCUG
miR4377	3	0.000102734	UACUGUCACGCUAGAUUGGAAGAG		miR4237	1	2.55811e-05	AAAAAUAAACAUAUAUAAUCCCGA		miR1072	1	5.00585e-05	UGGCCUUGGUUAUGAAGCUUGA		miR1172	3	0.000279941	AGGAGUUGCACGAACGGGGC
miR4226	3	0.000102734	ACAAGAUCGCAUUCGACAUA		miR5375	1	2.55811e-05	AUCUAUAGAAGUAUUGUUGGAGCA		miR1425	1	5.00585e-05	UGGAUUUCAAUACAUGCUGCU		miR3451	3	0.000279941	UCAGCGGCAAUGGGAGGUACACAA
miR1887	3	0.000102734	UACUAAUUGUAGAGUGUAAGACA		miR5153	1	2.55811e-05	AGGGAUUCCAGCUGCACGAGACGU		miR5246	1	5.00585e-05	UCUUGCGGACAGCUUGAAGGUU		miR3455	3	0.000279941	CUGUGGAAUCUGAGGACUGGU
miR5679	3	0.000102734	UGGUGCCCGGAAGAAGUUCGA		miR1079	1	2.55811e-05	CAGGAGCUCUUCUAUUUUGGCAUG		miR1314	1	5.00585e-05	ACUGGCCUUGAAUGUUAGUGAGCA		miR5043	3	0.000279941	UGUCCCCCUUCGCCCACC
miR5302	3	0.000102734	AAAGAGGUUGGUGUUACUUUUGGG		miR848	1	2.55811e-05	UGACAUGGUAUGACCUAAGGCUA		miR1217	1	5.00585e-05	UAUUUGAAGCUUGCAUGUCAG		miR5260	3	0.000279941	UUAGAUAUUGAUGACAUGGCAUU
miR3440	3	0.000102734	UGAGUGAGAUCAAGAAGAACCGCA		miR5217	1	2.55811e-05	AGGGUCAUUAAGUGAAGGUCGGAU		miR5302	1	5.00585e-05	AAAAGAGGUUGGUGUUACUUUUGG		miR4341	3	0.000279941	UUUGUUGAAAGUAUAACCAUGCGGC
miR5647	3	0.000102734	UCAGGAGGUUGAUGACGAUUCA		miR902	1	2.55811e-05	AAUAAGGAUCGUGCUACAUAUAC		miR5296	1	5.00585e-05	AUGUUGUUGGGUGUAAGUGGGUGU		miR1881	3	0.000279941	ACAUUUAUUUAGUAGUGGUGGUGU
miR5269	3	0.000102734	AAGAGGUGGAACAACAUUGAUUAA		TotaL	3909137				miR4237	1	5.00585e-05	AAUCGUAACAACAAUAUAAUCGA		miR5208	3	0.000279941	AAGAUGAGAUGUGUGUGUUUGUU
miR2123	3	0.000102734	AAAAAAGUCAAACGGUCUCAAAC							miR1517	1	5.00585e-05	AGUCUUGGUCAAUGUCUGUGUCGG		miR2871	3	0.000279941	CGGUAAAAACUAGCAUAUGAAAA
miR1426	3	0.000102734	AGAGAUGGCUUAGAUGUGAUUAAA							miR5040	1	5.00585e-05	AUGAACUAGAUAACAAGCAUGAUG		miR5157	3	0.000279941	AGAAGUUGUUGGCUGCAAAGAAGU
miR1869	3	0.000102734	AUGGAACAAUAGGCAAGGGAAGU							miR3437	1	5.00585e-05	AAACAAACAAGAAUCCAACGGAGU		miR5477	2	0.000186627	AAAUAUAGAAGCUAUUGGCAACC
miR848	3	0.000102734	UGACAUGGUAUGACCUAAGGCUAG							miR3624	1	5.00585e-05	UCAGGGCAGAGCAGUAACUAC		miR779	2	0.000186627	UGAUUGAAAAUUUCGUUCUGACA
miR2101	2	6.84895e-05	AUUUGAACCCAAGUGACACAUUGU							miR473	1	5.00585e-05	ACUCUCCCUCAAGGGCUUCUCA		miR5654	2	0.000186627	AUACAAUCCCAACCAUGCUCUCCA
miR1508	2	6.84895e-05	UCUAGAAAUUGGAAAUAUGCAUG							miR3635	1	5.00585e-05	AUAUAUGCUCCCACAAUGCCCC		miR1097	2	0.000186627	UAGGGCCAUCUGUAGUUGUUGGAA
miR5289	2	6.84895e-05	CAGGAAAACUGAAAGACUGGC							miR1512	1	5.00585e-05	UCAUGAAUCAUAUCUUUAGAGCAU		miR3448	2	0.000186627	CUCAGGCAAAAUGAUCUUCAGACA
miR5494	2	6.84895e-05	UCAUAGGAGCGUGUGACGGUA							miR815	1	5.00585e-05	AAGGGGCUUCGACGAGAUUGGUG		miR1516	2	0.000186627	UCAAAAGAGCUUAAUGGCAUGUUUA
miR5079	2	6.84895e-05	UAUUGGUUGUUGAUUUUGGUAUA							miR3513	1	5.00585e-05	UUUGAUAAGAGUAGAAAUUGCCAU		miR1044	2	0.000186627	UUAGGACUGCAUAUUUGUUUUU
miR2610	2	6.84895e-05	AAUUGAGUACUGUGUGCAUGGCUU							miR2610	1	5.00585e-05	UUGAUUGGGACUUGUAUGGUU		miR2101	2	0.000186627	AUUUGAACCCAAGUGACACAUUGU
miR5170	2	6.84895e-05	AUCUCAAGUUGAGUGAACCACGUA							miR5557	1	5.00585e-05	UGCCAUCCUUGCACUUGUUGA		miR4360	2	0.000186627	AGCGACGUACGUACUGGAUUGA
miR2592	2	6.84895e-05	GAGAAAUACAUGAAUUUGUCGGGU							miR5476	1	5.00585e-05	UGACCACGAACGCUACGUACUCUU		miR5030	2	0.000186627	AGAAAAUUUGUAUUUGAUACCAGG
miR5249	2	6.84895e-05	CUUCAGAGGUCAGUUUUGUAG							miR2094	1	5.00585e-05	UGGCUGCUAGCUGCUGAGGUG		miR1134	2	0.000186627	CAACACACAUCAGAAGAAUAAGAU
miR5201	2	6.84895e-05	AGGUGCAGCCAAAUGACAAA							miR2590	1	5.00585e-05	UAAAUGAACUCAAACUCAAAGGUG		miR3632	2	0.000186627	GGGUUGCGGGGCCGUGGAAGG
miR5149	2	6.84895e-05	GAGGAGCUUGAUGACAAUUAUGGG							miR4391	1	5.00585e-05	CUCGGAAAGAAGCAUAAGAAGCAG		miR2590	2	0.000186627	AUACUAUGACAUGCAGAAUAAUAC
miR1868	2	6.84895e-05	UCAGGAAAACGAGUGGAGCAACU							TotaL	1997663				miR5512	2	0.000186627	UACUGGAUAUGUAAUGCAUAAGAA
miR2617	2	6.84895e-05	UAGUAGUGUAGCAUUGCCCGGG												miR857	2	0.000186627	UUUUGAGAUCUGAAUUGUGGCUA
miR5636	2	6.84895e-05	GUAGUUGCAGAGGUUGAUCGGA												miR5269	2	0.000186627	AAAGAUGAUGGAUCACAUUGAUU
miR2122	2	6.84895e-05	UUUCAAAAUAUAAACUCGUUGUUC												miR897	2	0.000186627	UGAUGCAAGUGGAACUUACAAUA
miR2661	2	6.84895e-05	AAUAGGAAUUUGAGAAAAUGGGCA												miR4236	2	0.000186627	AUAUAUAUUUGUUCCCCUGCCUA
miR5375	2	6.84895e-05	AACUGUAGAAGAUACUUGUGGAGG												miR5538	2	0.000186627	ACUGAACUCAAUCACUUGCUGCCG
miR5222	2	6.84895e-05	UUACAGAGAGAAGAAUGCAGUGGC												miR1861	2	0.000186627	AGGAUCUUGAGCAAGAUACUGCAG
miR5557	2	6.84895e-05	AAAAGUACUCAAGCGAAGCUACAC												miR4232	2	0.000186627	UCACAUGUUAUUAGAUAGUCUGAC
miR413	1	3.42447e-05	AUAAGUUUCUUUCUUGUUCUGACU												miR5071	2	0.000186627	UCAAGCAUCUUUCCUGGACAA
miR2616	1	3.42447e-05	AAUGGGUUUGUGUUCAUGGGCGGA												miR3453	2	0.000186627	GGUGGACGAUUAUGUGGAGAAGUU
miR1103	1	3.42447e-05	AUGGAAAAAAGAGCUGCAUUUUG												miR1054	2	0.000186627	AAAACCCUCUUCUGAUUCCGG
miR5485	1	3.42447e-05	UGACGAGCUGGAGCAGAGCAAG												miR1532	2	0.000186627	AAGCGCUAAGGGAGACGAGAGCUC
miR1447	1	3.42447e-05	CAAACAUUGACAGUGCCUUGUAUU												miR5648	2	0.000186627	AUCUGUAAGAAAAGAGCGGCGU
miR5297	1	3.42447e-05	AUCUAGGAAGUUCGGAAAAUUAUU												miR4401	1	9.33136e-05	ACAGUACUUUGAAAAUGGCAUU
miR5085	1	3.42447e-05	AAGGAGAUGUUUUUUGGUGGGCCUG												miR5534	1	9.33136e-05	CAUGACAACGAGCCCUACGAAUGG
miR5246	1	3.42447e-05	UCUUGCGGACAGCUUGAAGGUU												miR1528	1	9.33136e-05	AUUAGAUUAGAUCUAAUGAUUGGU
miR5066	1	3.42447e-05	AAGUGAAUAAGUGGAGGCCGUG												miR5493	1	9.33136e-05	GAGCUCAGGCUCGGUCGCGCGG
miR4380	1	3.42447e-05	UAUGUGUCAUAGAUUGUUGAGUA												miR2093	1	9.33136e-05	UCAUCUUCAAUGAAUGCAUC
miR842	1	3.42447e-05	AUAUGGAUCAGACAACUGAUG												miR2918	1	9.33136e-05	ACUUCGUGUUGUCUGGCUUUAU
miR5083	1	3.42447e-05	AUAACACUACAAUUAUCUGAUCA												miR5535	1	9.33136e-05	UCUGCGUAGAUAGAAGCUUCUGAU
miR1156	1	3.42447e-05	UUGAUCGGAGCUUCAGGCAGC												miR2673	1	9.33136e-05	CCUCUUCCUACCUCCUUUGCAC
miR2111	1	3.42447e-05	AAGAUCUCUUGGAAUGCAGAUUAU												miR1169	1	9.33136e-05	AAUAUCCAGAAAGCAACAUCACA
miR828	1	3.42447e-05	UCUUGACUAGAUGAGUGUCUCCAU												miR1113	1	9.33136e-05	AGGAGCAGUCUAAGGUAGCCC
miR2082	1	3.42447e-05	UUGCUGUGUUCCGCUAUCUUCGUU												miR1860	1	9.33136e-05	AGAAAAUCCAAGCAUCCAGAUCGU
miR1172	1	3.42447e-05	UCGAUCGGAGACGGAGGUGAA												miR5498	1	9.33136e-05	UGAGACUAGUAACACUUGUAGA
miR779	1	3.42447e-05	UGAUUGAAAAUUUCGUUCUGACA												miR2921	1	9.33136e-05	AAGAGACUAAUAUAAUUGAAAGG
miR5541	1	3.42447e-05	UCAAGUAGGGGUUCUCUAAAA												miR5497	1	9.33136e-05	CAAAAUAUCUAGGGAUCGAGCGU
miR3623	1	3.42447e-05	UCAACAAGUUCACCAGACCACCAU												miR4373	1	9.33136e-05	AAGCGACGUACAUACUGGAUUGA
miR5219	1	3.42447e-05	UGAUGGAAUUCUCAAGCUGCUCAU												miR5048	1	9.33136e-05	UAUUGGUGCAGUUUUAGGUCAAAU
miR5652	1	3.42447e-05	UUAAAACUGUGAGAUGAAUCGGGC												miR1057	1	9.33136e-05	UCUGAUGUUCUAGACUGGGGGU
miR3705	1	3.42447e-05	GUCACAAUGGUUAUGAUCUGGGC												miR865	1	9.33136e-05	AUUUUUCCCUCAAAUUAUCCGACA
miR2097	1	3.42447e-05	AUCUUCUUCUUCGUUGUCGUCAUU												miR5373	1	9.33136e-05	UUCUUGUUAUUCAUAGAUGAUUGU
miR1861	1	3.42447e-05	UGACUUGAGACACGGAAACUGAG												miR5219	1	9.33136e-05	UGAUGGAAUUCUCAAGCUGCUCAU
miR5260	1	3.42447e-05	AUUGUUGUAUUGUGACAUGUGCUU												miR5231	1	9.33136e-05	UCAUGCAAGUAGAUAAGCUCUCAG
miR5024	1	3.42447e-05	AUGACAAGGCCAACGACUACACAU												miR5149	1	9.33136e-05	GAGGAGAUGUGCGAUUUGGAAGAA
miR5301	1	3.42447e-05	GUGGGUUGGGGUGGAAAGGCU												miR4243	1	9.33136e-05	UGAUAUUAUAGAUUUCACGGUACA
miR1517	1	3.42447e-05	UCUUGGUCAAUGUCUGUGUCGGAA												miR5282	1	9.33136e-05	GAUGGAAUGUAAAAGGGAUUUCA
miR5272	1	3.42447e-05	CAAUGGAUUUAGUUUGGAUCACA												miR1071	1	9.33136e-05	ACCAAGUUCUGGGAUUGCCGG
miR5292	1	3.42447e-05	AUUCAGGAUAAGCAACAUGAGC												miR5053	1	9.33136e-05	UCGUAGGUGUAGUCGCGGCGU
miR4379	1	3.42447e-05	GAGAGUGAUACUGUGGAGAGGCUU												miR1144	1	9.33136e-05	UGGAACCGCGGCACCAUGA
miR1532	1	3.42447e-05	AAGCGCUAAGGGAGACGAGAGCUC												miR818	1	9.33136e-05	AUAUCCCUUAUUUUAUGUGACGAG
miR5081	1	3.42447e-05	CUUAACUUUGAGCAAAUUGAUGGU												miR5272	1	9.33136e-05	AAUGAUUUAUGUAUUGGACUAAAC
miR2095	1	3.42447e-05	CUGUAUAUUUUUAGGCAUGAAUAG												miR5167	1	9.33136e-05	CAACUAUUGGGCUGUCCAUUGGUA
miR534	1	3.42447e-05	AUAUCUCCACUUGCGUUGCAUAGC												miR5076	1	9.33136e-05	GAUUGGGAUGACAGAGCAUGGUUU
TotaL	2920156														miR3513	1	9.33136e-05	UUUGAUAAGAGUAGAAAUUGCCAU
															miR5062	1	9.33136e-05	GAACCAUUGGGGAAACGACUGCCU
															miR5642	1	9.33136e-05	UCUCAUGCGCUUCUGUACGGCUUU
															miR840	1	9.33136e-05	AACACUAAACGGAACUAACUAUAC
															TotaL	1071655
