# Supplementary material for: Genome-Wide Identification of miRNAs Responsive to Drought in Peach (Prunus persica) by High-Throughput Deep Sequencing
Source: PLoS One. 2012 Dec 5;7(12):e50298. doi: 10.1371/journal.pone.0050298 (PMC3515591; doi:10.1371/journal.pone.0050298)
Supplement: Table S4 — Novel Prunus miRNA sequences, locations and alignments. (XLSX) [file pone.0050298.s005.xlsx]

## Sheet: LC
	Library Name:	Leaf Control (LC)
	Identity	Location	MEF	Identity (5p)	Identity (3p)	Count	Count(5p)	Count(3p)	Sequence of pre-miRNA	Structure	Sequence (5p)	Sequence (3p)
1	LC-m0001	scaffold_12:221517:221732:+	-45.94	-	LC-m0001-3p	14	-	14	CAGCATCAAGGGGAGCGTGTCATAATTGAGACCTTCACACTGTACTCTTTTTCTTTCGTTATAGTTTTTATCCCATTGGTTTTTTCCAGGCAAGATTTTAATGAGGCTGTGTCACACGTTCTATATTACACATGGATATGTATTCTTTTCCCTTCGGCTATGTGTTGTCCCACCAGGTTTTATTGGCAAGGTTTTAACGAGGCATACTCCATGCAT	..((((.....((((..((((.(..((((((((((..((...............(((((((.((((((...((...(((......))))).)))))).))))))).(((((..(((...........((((((((...((..............)).)))))))))))..)).))).......))..))))))))))..)))))..))))))))..	-	TGGCAAGGTTTTAACGAGGCATA
2	LC-m0002	scaffold_12:132422:132657:-	-76.82	-	LC-m0002-3p	70	-	69	TCCATCTATTTTGAAGGGTATTTTAGTCTTTTCATTTTGAAGGATATTTTAAAAATGGAAAAAATTATTATTAAAAAAATAAAGCTTAAATGTAAAAATGGCTGGGGGTTGAATGTGAAACGATATATAATTTTTATAATTTTCAAGGGTCTTTTCATAATTTTTTTATAATGAATTTTCCATTTTTAAAATACTTTTGAAAATAAAAAGACTAAAATACCCTTGAAAATAGTTGG	.(((.(((((((.(((((((((((((((((((..(((..((((.((((((((((((((((((..(((((((.((((((((..((((.............))))..(((..((...(((((...((((.......))))..)))))....))..)))...))))))))))))))).))))))))))))))))))))))..)))...))))))))))))))))))).))))))).)))	-	AAAGACTAAAATACCCTTGA
3	LC-m0003	scaffold_16:165217:165325:+	-30.10	LC-m0003-5p	-	23	22	-	CGTGGTATATGAGGGAAAAGATAACGGTGGATTCCACGACCATTGAAAAATCGAATACACGACGGTGATTTACCGTCGTCTTTTTGCTTTTTTGTAGTAGTGTACTTCA	.(.((((((((((.(((((((..((((((((((((.((....((((....)))).....))..)).))))))))))..))))))).)))..........))))))).).	GAGGGAAAAGATAACGGTGGATT	-
4	LC-m0004	scaffold_1:455189:455293:+	-24.40	LC-m0004-5p	LC-m0004-3p	13	7	5	AAAGCTACATACTTCACAAAGTTGGACTTGCGCTTGGGTTATTGGCAAGTGCGCATTGTGGAGGGAGATGAACCAAAAACTGCTTGTGTAACCATATATGGCTCA	..((((((((.((((((((.((.(.((((((.(..........))))))).))).))))))))....)))..........(((....)))........)))))..	ACTTCACAAAGTTGGACTTGCG	CAAGTGCGCATTGTGGAGGGA
5	LC-m0005	scaffold_1:5043717:5044081:+	-61.34	LC-m0005-5p	-	29	28	-	AGATGGGGGACTAAGTTAAATGGGATTGTGGAGTCCAATAGTAAAAAACCTCCTCACTCGCTCTCCTTATACATAGAGTCTAAAATTGGGTTCGCAAAATAAGCCCATCGCTAAATTGAGAACACGCGACTCCGCCTCTCTCTCTCTCTCTCTCTTTCTCTCTCTCTCTCTCTCTCTCTCTCTCTCTCTCTCTCTCTCTCTCTCTCTCGCGTTCGCAACTTCGACTCTCTCTCTTGTTCGCGTTCGCGACTCTGCCTCTCTTTTGATCAACATTGACTGCTCCTAGGCAAGTTTTTCTAATCTTTTCCTTTTGATACCTCTTATTCCTTCTTCCACTTTTCTCATATGCTCTCTGTCTCTCTACA	....(((((((..((.((.((((((..((((((.....((((.................(((((..........))))).......((((((.........))))))..))))....((((....(((....)))...))))................................................................(((((..((((((...((.......))..))).)))..)))))...(((((.......(.(((....)))).......))))).........................................))))))...)))))).))..))..)))))))....	CTAAGTTAAATGGGATTGTGGAG	-
6	LC-m0006	scaffold_1:7748566:7748788:+	-97.20	-	LC-m0006-3p	37	-	36	TAGGCTCAAGTTTATGCTATCTTGCTTAAAAGGTCTCTTGCTAGGAAATCAAAAGGGTGGATTGTAAGACTTGTGAGCCTTGAAGGACGCAAGGCGAGAAGGAGAAAGATTAGTGAGCAATCTCACATTGCTCAGCGAGGGAAATGTGAAGTGTCATATATGTGTGGTCACTTCACTTCCTAGCAAGAAGTCTTTTGGGCAAGGTAGCATAAGTTTCAGCCCA	..((((.((..((((((((((((((((((((((..(((((((((((.......................(((((..((((((.......))))))..................((((((((.....)))))))))))))......(((((((((((((....))))).)))))))).)))))))))))..))))))))))))))))))))))..)).))))..	-	TTTTGGGCAAGGTAGCATAAG
7	LC-m0007	scaffold_1:8956580:8956765:+	-60.70	-	LC-m0007-3p	7	-	6	AAATAAACTGAGACACGACGCCTTTTTAGGCATACGACGACGATTTGTATTACTTATACACGACGGTTTTTTCATAAACCGTCGTTTGTATTACTTATATTAGACGACGTCTGTTGAAAATCCGTCGTCTATATATGCCAAATACGTCTGTTTTTGTTTAAAACCCGTCGTCTCTATTGTGTATTA	.((((.((..(((.((((((...(((((((((...(((((((((((((((....((((.(((((((..((((((.....((((((((((((.....))).))))))))).....)))))).))))))).)))).))).))))).)))).)))..)))))))))..)))))).)))...)).)))).	-	TTGTTTAAAACCCGTCGTCTCTA
8	LC-m0008	scaffold_1:10728683:10728759:+	-22.70	LC-m0008-5p	-	12	12	-	ATGCAATTGTCAATTGTAGAAAATTAGTGGGTTCATTAAAATGGCTCATTATTTTTCTTGGACATTGACAATAAGAA	.....(((((((((.((((((((.((((((((.(((....))))))))))).))))))...))))))))))).....	CAATTGTAGAAAATTAGTGGGTT	-
9	LC-m0009	scaffold_1:11996919:11997044:+	-25.10	-	LC-m0009-3p	7	-	7	GTAGGAGTATTATGACATTTTATATCTTAGGAGGCATTTTAGTTTGAATTTGGGTTTTATACATTGATTTCAAAATTAATGGGTTGGTTGATGTCTAGGAAATAGAAATTGTAGGGGCCCTCCAGC	...((((..((...(((((((((.(((((((.(((..((((.((((((.(..(((.....)).)..).)))))).....))))...)))....))))))).))))))..)))...))..))))...	-	TCTAGGAAATAGAAATTGTAGGG
10	LC-m0010	scaffold_1:12512722:12512913:+	-66.60	-	LC-m0010-3p	70	-	69	TCATTTATTTTCAAGGGTATTTTAATCTTTTTATTTTCAAGGATATTTTTAAAATGGCTGTGGGTTAAATGTGAAAAGATATATAATTTTTATAATTTTCAAGGGTCTTTTCATAATTTTTTTATAATAATTTTTTCATTTTTAAAATACTCTTGAAAATAAAAAGACTAAAATACCCTTGAAAATAGTTGG	.((.((((((((((((((((((((.((((((((((((((((..((((((.(((((((.((((((..((.(((((((((((....((((.....)))).......))))))))))).))..)))))).........))))))).))))))..)))))))))))))))).)))))))))))))))))))).)).	-	AAAGACTAAAATACCCTTGA
11	LC-m0011	scaffold_1:15516468:15516647:+	-41.70	LC-m0011-5p	-	6	6	-	ACGTCTGTTTTTGTTTAAAACCCGTCGTCTCTATTGTGTATTACTTGCGATTAGATCATTGTATAATCTGCTATAGTGATGGTCATTGCCTGTATTTTCACTTTATTATAGATAATAGGTTATAGTGTCGGAGATGGATAAGTCATGGATGCACTCGGATAGAAGATCGAAGGCATATGA	..(((((((((((.(((.((((..(..(((.((..(((...(((..(((((..((((((((((((......)))).)))))))))))))..)))....))).....)).)))..)..)))).)))...)))))))))))...((((..((((..((((........))))..))))))))	TTGTTTAAAACCCGTCGTCTCTA	-
12	LC-m0012	scaffold_1:15577002:15577131:+	-36.40	-	LC-m0012-3p	38	-	38	TTTCAATTATGGTTTTTATTTTTATTCATTATGCTTATAAGTTAATATGCTAGTTTGAATGATTGATCACCATTAAGGCTTGCATGTTAGCTATTTTGGTTTGAATTAAGAGTAGACACCATGCTTTAAT	.......((((((.((((((((((((((....(((....(((((((((((.(((((.((((.........)))).))))).))))))))))).....))).)))).)))))))))).)))))).......	-	TTTGAATTAAGAGTAGACACC
13	LC-m0013	scaffold_1:16235308:16235518:+	-45.50	LC-m0013-5p	-	212	208	-	GATAAGAGGGTAGGGAAGAGTAGAGAACGACCAATTTGTCCTTGGTTAAGTGCTCATGTGCTGGACATATGGCCAATTCTTTTAATTTTTTCAAACTGAAATTAGATTTTTGTCCTTGCTAAGAACAAATTCAAAATTTGGAACCAATATGGCACATTTTAAAGTTTAGGCAGACACATTGTAGTTTACCGTTTCCTATATGTATCTTGGT	..(((((..((((((((..(((((..((((....((((.(((...((((((((.(((((..(((......((.(((....(((((((((........)))))))))...))).))..........(((((.....)))))...))))))))))))...)))).....)))))))....))))..)))))..)))))))).....)))))..	TAGGGAAGAGTAGAGAACGAC	-
14	LC-m0014	scaffold_1:21324158:21324258:+	-37.70	-	LC-m0014-3p	15	-	14	ATAGGTTCCACAAAGTTTAGGATACACGTCCAGCAAGTTTGGTCCGAATCGGATGGTTGGATCGCTCACGATCGCACGATCGGACGGTTACTAGGAACCTA	.((((((((..........((((....))))....(((.(.((((((.(((..((((((((....)).))))))..))))))))).)..))).))))))))	-	ATCGCACGATCGGACGGTTAC
15	LC-m0015	scaffold_1:21846997:21847111:+	-40.60	LC-m0015-5p	-	9	9	-	AAAGAAGGTCTTTGGGGAAGACGATGAATAGTACCATGTAGTAACCATATGTGTGTTCAGCGCATGTGTGCGATGTTGGTGTCGTTCTTCATCCTCCCCAACTTGGTTTTTCATT	...(((((.(((((((((.((.((.((((..(((((....(((..(((((((((.....)))))))))))).....)))))..)))).)).)).)))))))...)).)))))...	TTTGGGGAAGACGATGAATAGTA	-
16	LC-m0017	scaffold_1:29646062:29646181:+	-47.20	LC-m0017-5p	LC-m0017-3p	320	152	167	AAGAGGAAATGGAAATTTTTGGGTGAGAGGTTGCCGGAAAGAATACATAATATTCATCCAAGTTTTGATATTAAATTCTTTCCGAAACCTCCCATTCCAATGATTTCCAGCTATTCCTTT	.(((((((.((((((((.(((((((.((((((..((((((((((...((((((.((.........)))))))).)))))))))).)))))).)).))))).))))))))....)))))))	GGGTGAGAGGTTGCCGGAAAGA	TTTCCGAAACCTCCCATTCCAA
17	LC-m0019	scaffold_1:29648267:29648360:+	-34.47	LC-m0019-5p	LC-m0019-3p	1872	1632	156	TTAGGAAGTTTTTGGAATGAGCGTGTTGGAAAAGAAAAAGACTCAACAACCCATGTTTCTTTGCCAACCCCGCCCATTCCAAATATTTTCTAAG	(((((((((.(((((((((.(((.(((((.(((((((..................))))))).)))))..))).))))))))).))))))))).	TTTGGAATGAGCGTGTTGGAA	CCAACCCCGCCCATTCCAAATA
18	LC-m0020	scaffold_1:30892601:30892717:+	-52.20	-	LC-m0020-3p	53	-	53	ATAGAGCACAGAGAGAGCTCTTGATTTTGTCTGTGTACCACCTCTCTAATAGAAGTAGGTTCCATTGGATAGGTGGACTCTACCTCCATTAGAGCGGTGGTACACAATGTGGTCTTC	..(((.(((.((((....)))).........(((((((((((.(((((((.((.((((..((((((.....))))))..)))).)).))))))).)))))))))))..))).)))..	-	CATTAGAGCGGTGGTACACAA
19	LC-m0021	scaffold_1:31205137:31205260:+	-60.30	LC-m0021-5p	LC-m0021-3p	9	1	7	ACACCAATAATTTCTTCTCCATTTAATCACTTTATGTGATTTTAGGTGGTTTTATGGAGAAGCACCTTCTCCCCAGAGTCACTTAAAATCGCTTAAAGTGATTATATGGAGAAGCATGTGGGAG	...(((.......(((((((((.(((((((((((.(((((((((((((..(((..(((((((...)))))))..)))..))))))))))))).))))))))))).)))))))))....)))...	TCTCCATTTAATCACTTTATG	TAAAGTGATTATATGGAGAAG
20	LC-m0023	scaffold_1:42937817:42937890:+	-25.20	LC-m0023-5p	-	10	9	-	CTTATTTAGGCATCGGAGAGCCTTTGGCCGGTACCGCACCGGTACCCCAAGGATTTACCGAACGCGTCCTTTTG	.........((.((((.((..((((((..(((((((...)))))))))))))..)).))))..)).........	CATCGGAGAGCCTTTGGCCGGTA	-
21	LC-m0024	scaffold_1:45915878:45916023:+	-37.92	-	LC-m0024-3p	17	-	17	CACTTCGCTTGTGTCCACTTACATTCTCTTTGTTGGAAATTGTATGCCCTCTCACTCCTTTTTTGTCGACTTACACTCTCTTTTTTGTTAGAATAAAAAGTATTTTAAAAAAAACAAAAAGGAGTGTAAGTGGACAAAAGGAAAGT	......((.....((((...(((.......)))))))........))........((((((..((((.((((((((((.((((((..((((((((.....)))))))).......)))))))))))))))).))))))))))....	-	ACAAAAAGGAGTGTAAGTGGACA
22	LC-m0026	scaffold_1:2565511:2565710:-	-75.40	LC-m0026-5p	LC-m0026-3p	248	234	5	CCGGACATCCGGATTGTTTAGTGTGCGGATTCCAATGTTTGCAGTTGTGTTTCATTGTAAAAAATGATTTGAAGATGTATACTTCTACGACTGGATATTTTTATATAACAGTGTAGTGGCTTGTGATTTGGCAGCATATATAAGAGGAGAAAACTGAAGAAACATTGAGGTACGCATGCTAAACAATCCGGACATCCGGA	(((((..((((((((((((((((((((.((..((((((((.(((((...((((.(((((.........................((((.((((.((((....))))..))))))))..(((.((......)))))...)))))...)))).)))))...))))))))..)).))))))))))))))))))))..))))).	GGATTGTTTAGTGTGCGGATT	TACGCATGCTAAACAATCCGG
23	LC-m0027	scaffold_1:4051535:4051671:-	-46.10	-	LC-m0027-3p	21	-	20	TTTGCTGGATTAGACCTCTCCCGATGAAATTCAGCTGTGCCGATGAATTGTCATCAGGAGAGTTCTAATCTAACAAAGTTTCACCTGAAAATATTTGTGCCGACCAAATTTCGTCGGGAGAGGTTAAAAAAAAAAAT	............(((((((((((((((((((.((((.(.(.(((((....))))).).).))))....((..(((((.((((....))))...)))))...))...)))))))))))))))))))............	-	AAATTTCGTCGGGAGAGGTTAA
24	LC-m0028	scaffold_1:5021235:5021499:-	-47.52	LC-m0028-5p	-	6	6	-	TTTTTTTTTCCTAACTGTATAATTAAGCGTGTATCACCTAAACTGGAGTGTGTGAGTTTTATTAGTTAGTCAAGTAAGAGGAGTATTAAAAGCCCAACTTGAATAAAATAGTCAGGTAATTAAATAATACAAGTTGATACCAAACATCTAACATGGACTATTTACTCATATCCAAAGTCTAATACAGTGTACTAAATGAGTAAATTAGTTGTTTTAATGAGTTCGAGTATTAATTCATAGGTTAAATTCGGTTAGGGTCATAATT	........(((((((((...((((.(((.(((....(((..(((.((.((..(((......)))..)).)).)))...))).((((((........((((((.........)))))).......)))))).((((((((((.(((.((.......((((((((((((((...((..((.....))..))......))))))))).)))))........))))).).))))))))).))).))).)))))))))))))........	CTAACTGTATAATTAAGCGTGTA	-
25	LC-m0029	scaffold_1:11250173:11250269:-	-45.60	LC-m0029-5p	-	25	25	-	CACTCACCGTTGGATGTAAATTCAACGGTTCAATCACTCTTGCACTCCTTTTAAGAAACTTTTTTGAACCATTGGATTAATATCCAACGGTGGGTGA	(((((((((((((((((.(((((((.(((((((....(((((.........))))).......))))))).))))))).))))))))))))))))).	TGGATGTAAATTCAACGGTTCAA	-
26	LC-m0030	scaffold_1:12697681:12697860:-	-42.80	-	LC-m0030-3p	23	-	22	ATGTTTAGTTCGATCATGTTGAACCGGATTCAGTGCAATGGCTATAGCAGCCATGTTGTCACAAAAGAGATTCGTTGTGGATGTAGGTTTATACCCAAGTTCAGTAAGCAACTTTCTTAACCAAAGAAGTTCACAAATTCCTTTAGTCATGCCTCTGAACTCGGCTTCTACACTGGATAA	.((((((((........((.((((((..(((((.(((.((((.((((((....))))))....((((.((....((((((((....((((((...........))))))....(((((.....)))))))))))))..)))))).)))))))..)))))..))).))).)))))))))).	-	CATGCCTCTGAACTCGGCTTCTA
27	LC-m0031	scaffold_1:13101600:13101961:-	-101.49	-	LC-m0031-3p	6	-	6	TTTAGGTACTTACACGATGTTTTGAAACAAGCAAATATGTGCAGCATGGTAGGCTTTATTGACCCTGCTACAGTTAGTGCCAACTCTGGCACAATAGCTGACAGATCACGACTGGTAGCAGCTCGACTTCAGAGGACTGACGGTGAACAGATTTTCATGATGCCTTACAATCCAGGGTTAGTCTCCTTAACAGGATTTTGTTTTTATGATTTTCAATAAATGACAGCGTATAAACTAACCACGTCGGTGTTTTATTTTATTGAGTCGTTTGAAACTACTAACCACGTCGGTAGTTATTTATCGTCGTGATAAATATATAATGTCGTCGATTGCTACTTTATTTCGTCGTGTAAAATATTATA	.........((((((((((...((((...(((((...(((.((((.(((((((.((....)).)))))))......((((((....))))))....))))))).((((((((.((((((.((.((((......(((.((..(((...((........))..)))...)).)))..(((((((.((((....))))....(((((.(((((..((((((((.((((.((................)).))))....)))))))))))))..))))).)))))))..)))))).))))))....))))))))...................)))))..))))...)))))))))).........	-	TTGCTACTTTATTTCGTCGTGTA
28	LC-m0032	scaffold_1:13471613:13471700:-	-28.30	LC-m0032-5p	-	18	17	-	TTCCACCCTCCAAAATACATGGGTTGGAGAAGATTTGTGGACTCAAAACTCATAATTTGGCTTTCCACCCATTAGGTTGGAGATGGCC	..(((..((((((..((.((((((.(((((.((.((((((.........)))))).))...)))))))))))))..)))))).)))..	CAAAATACATGGGTTGGAGAAGA	-
29	LC-m0033	scaffold_1:13624648:13624762:-	-27.40	LC-m0033-5p	-	17	16	-	CCGAGTATCCTGACCAACTAGACTACAACGGAACTTGCTAATCTTTTTGGCTACAAATGATTTTCAATGGCATGGTTTGGTTCGTTGCTGATTTTGTTTCTTAGGCTTACACGGA	(((.(((.(((((..(((.((((..(((((((....(((((.....)))))..(((((.((..........)).))))).)))))))..).))).)))..)))))..))).))).	TGACCAACTAGACTACAACGGAA	-
30	LC-m0034	scaffold_1:15545052:15545181:-	-26.50	-	LC-m0034-3p	38	-	38	TTTCAATTATGGTTTTTGTTTTTATTCATTATGCTTATAAGTTAGTATGATAGTTTGAATGATTGTTCACCATTAAGGCTTGCATGTTAGCTATCTTGGTTTGAATTAAGAGTAGACACCATGTTTTAAT	.......((((((.((((((((((((((....(((....((((((((((..(((((.((((.........)))).)))))..)))))))))).....))).)))).)))))))))).)))))).......	-	TTTGAATTAAGAGTAGACACC
31	LC-m0035	scaffold_1:15545693:15545841:-	-36.90	-	LC-m0035-3p	38	-	38	AGGAGAGCCAATTTTCCAACATCAATTATGGTTTTTGTTCTTGTTCATTGTGCTTATATGTTAATATGCTAGTTTGAATGATTGATCACTATTAAGGCTTGCATGTTAGCCATCTTGGTTTGAATTAAGAGTAGACACCATGCTTTAAT	.((((((....)))))).........((((((.((((((((((((((....(((.....((((((((((.(((((.((((.........)))).))))).))))))))))......))).)))).)))))))))).)))))).......	-	TTTGAATTAAGAGTAGACACC
32	LC-m0036	scaffold_1:19611698:19611774:-	-26.30	LC-m0036-5p	-	16	15	-	TGGACTATGGGAGCGAGGATTGCGGATCAGGTTGACTAAAGGTCTCCTGAATCTTGGGAGATTGCGGCTCAGGTCGA	..((((.((((.((((...((.(((((((((..(((.....))).)))).))).)).))..))))..))))))))..	GAGCGAGGATTGCGGATCAGGTT	-
33	LC-m0037	scaffold_1:19654130:19654361:-	-49.12	-	LC-m0037-3p	18	-	17	AAATTAATGTTCTAGAATTTGTAAACTAACACGACGCAATATTACTAACCCGAGGAAATTATAAATAGATTTTGCTTTCCCGAATAAATTTTAAATTAATTCAGTTTGAAACAACGACGGTTTTTTGTTATGCCGTCGTTTTTAACTAACACGACGCAATATTTGTTTTGCGACGTGGAATCTTTTCATTTAACGTCGATATATTTATATTTTCCGTCGTTATACATTAATT	.(((((((((..((((((((((.............)))).))).)))...((((((((.((((((((...((.((......((((.(((.....))).))))....(((((.(((((((((..........))))))))).........((((.(((((........))))).))))......)))))......)).))..)))))))).))))).)))....)))))))))	-	TATATTTATATTTTCCGTCGTTA
34	LC-m0038	scaffold_1:20071363:20071567:-	-65.70	LC-m0038-5p	-	162	162	-	TATCCAGACCGGATTGTTTAGTGTGCGGATTTCAATGTTTGCAGCTGTGTTTTATTGTAAAAAATGATTTGAAGATGTATATACTTATGCAGCACCGACTGGATATTTTTATGTAGCAATGTAGTGGCTTGATTTGGCAGCGTATATAAGAGGAGAAAACTGAAGAAACATTGAGGTCTGCATGCTAAACAATCCGAACATCCCG	.........(((((((((((((((((((((((((((((((.((((.((((.(((((......)))))........((((((....)))))))))).).)))....((((((((((((.........(((......))).)).)))))))))).............))))))))))))))))))))))))))))))).........	GGATTGTTTAGTGTGCGGATT	-
35	LC-m0039	scaffold_1:20376350:20376490:-	-46.35	-	LC-m0039-3p	20	-	20	CCGCTCCTCATTTATCCACTTACACTCCCTTTTGTTAAAAATTGTAATTCTCACTCCTTTTTCCTCCACTTACACTCCCTTTTTTGTTATAGTAAAAACTATTGAAAAACAAAAGGGAGTGTAAGTGGACAAAAGGAGAGT	...(((((..(((.((((((((((((((((((((((......(((((......................)))))..............(((((....))))).....)))))))))))))))))))))).))))))))...	-	ACAAAAGGGAGTGTAAGTGGACA
36	LC-m0040	scaffold_1:21464228:21464463:-	-59.70	-	LC-m0040-3p	70	-	69	TCCAACTATTTTTAAGAGTATTTTAGTCTTTTTATTTTCAAGAGTATTTTAAAAATTGAAATTTCATTATAAAAAAATTATGAAAAGACCCTTGAAAATTATAAAAATTATATATCTTTTCACATTTAACCCCCATCCATTTTTGCATTTAAGCTTTATTTTTTTAATAATAATTTTTTTCATTTTAAAAATATCTTTGAAAATAAAAAGACTAAAATACCCTTGAAAATAAATGG	.(((..((((((((((.((((((((((((((((((((((((..(((((((.(((((.((((....(((((((((((((..((((((((....(((............)))....))))))))......................((......))...)))))))).)))))......))))))))).)))))))..)))))))))))))))))))))))).))))))))))..)))	-	AAAGACTAAAATACCCTTGA
37	LC-m0042	scaffold_1:22528846:22528915:-	-28.80	LC-m0042-5p	-	15	14	-	CGAGTAATTATAGGATACTACGGTAGTACGGTCACCTCGCTATACTACTGTAATATTCTATAATTTTTCC	.(((.((((((((((((.((((((((((..((......))..)))))))))).)))))))))))).))).	TAGGATACTACGGTAGTACGGTC	-
38	LC-m0043	scaffold_1:28058446:28058525:-	-30.00	LC-m0043-5p	-	5	5	-	AAATTAAATCCGGTATGGTACGGTATGAGATTATCATTTGTCAAAGTTGATATCGTATCGTACCGTGCCAAATCGACATT	...........(((((((((((((((((...((((((((....))).))))))))))))))))))))))...........	CGGTATGGTACGGTATGAGATTA	-
39	LC-m0044	scaffold_1:28114304:28114508:-	-39.70	-	LC-m0044-3p	12	-	12	CACCTCGTGGATTTTTCTTTTATGATTTTTTGTTTAAACAAATAATTGCTAAATTTAACTATTTTTATGATGAAAAGAAAATTAAATACTTAAGTTGTTGACATGTCATATCTTTAAATGGTTAGATTATTAGGATGATCAAGATTTTGCGAAGTGCGGATTAACACTTAAACTCTAAATGTAGAGGCTCGAGATCCATGAATTT	....(((((((((((.(((((((.((((...(((((.........((((.((((((((((((((.((((((.....((...((((....))))....)).....)))))).....)))))))))((((((....))))))..))))).)))).(((........))).)))))...)))))))))))...)))))))))))....	-	CTCTAAATGTAGAGGCTCGAGAT
40	LC-m0045	scaffold_1:29591853:29591932:-	-27.20	LC-m0045-5p	-	14	13	-	ATTATATTATAGGGAGCCACTAGGAGTCATTTCTCTCTTCTTAAATTTAGGAGCTCCTAGAGGTCTTCCTATTTTAGAAG	....((..((((((((((.((((((((...........(((((....))))))))))))).)).))))))))..))....	AGGGAGCCACTAGGAGTCAT	-
41	LC-m0047	scaffold_1:40631461:40631603:-	-32.60	LC-m0047-5p	-	19	18	-	TACGATGAGAGGGATTTGAACTCAGGTGCAGAGTAAGGAGCACATCCACTCTAGCTAACTTCGCTAAGCCTATATTTGCAACCGAATCATTTCTTTAGTGTTTCATTTTTCTGAACTTGCATTTACACACTTTCTACATCTAA	...((((((((((...((((..(((((.(((((.(((((((((........((((.......)))).((........))..................))))))).)).))))).)))))..))))....)))))).))))...	GGGATTTGAACTCAGGTGCAGAG	-
42	LC-m0048	scaffold_1:40983128:40983415:-	-63.25	LC-m0048-5p	-	19	19	-	ACCAATTAAAAAATGACAAGTGGCTAGTTTTGGGGTTTTCCCTCCAAATAGGCTTTATATGGGTAATTGTAAGGTAATTCGCGAAAAACAGAAATAACTATGCATAAATCATGTACTTATATAATCTAGGTTTTGTTTTGCTTTTTTTTTTTTTTTTTTTTGTTTTTTTTCGGCGAAAATATAATCTGGGTAAATTAAGGACCTGAAAAGATTAATTTGTAAATTTTAACGTATAGTTCTGTCGGGTTACCACAAACTTTCCATTTTTTACTTTTTTGATGAAATGGG	.(((((((((((((((.((((((..(((((.((((....))))(((.((((...)))).)))..........(((((((((......(((((....(((((((.....(((.((.((((....(((((((((...(((((((.............................)))))))....)))))))))....)))).)).))).((((((........))))))...)))))))))))))))))))))..)))))..)))))).))).)))))))))....))).	AAATGACAAGTGGCTAGTTTT	-
43	LC-m0049	scaffold_1:41019402:41019528:-	-79.00	LC-m0049-5p	LC-m0049-3p	740	2	732	GCGCCTGATCAGCGCTTCTATCTCTTCCTTTAGCTGGTAGCAGTCATCTGTATGATGGCTGTAATCTCGGTGATATTTGCACGCACTGGTACCAGATGAAGGAAGAGATAGAAGCGCTAATCAGGCG	.((((((((.((((((((((((((((((((((.(((((((((((((((.....))))))))).....(((((...........))))).)))))).)))))))))))))))))))))).))))))))	GCTTCTATCTCTTCCTTTAGC	TGAAGGAAGAGATAGAAGCGC
44	LC-m0050	scaffold_1:46800330:46800538:-	-49.00	LC-m0050-5p	-	10	10	-	TACATTTTGGTCATTGTACACAGATTGGGCAAAAGCTGTCTTGCCCAACCCTCCCATCCCTACAATGGGGATCACCAATTGATGACCACTCTCACTTTTCAACATGCTAAGTACTTTATTTTTTTCCTCTTCACGACCAATTATGGTAGACACGTTGACAAAGGAAGTGGTTTTGGATCGTTCAATTTGTTCGGTGCCTCTTACTGTGC	((((....((.(((((...(((((((((((....((......))...........((((((.....))))))..((((.....(((((((.((.(((((((((.(((...)))......................((((....))))......))))).)))))))))))))))))...))))))))))).)))))))......)))).	TCATTGTACACAGATTGGGCA	-
45	LC-m0051	scaffold_200:2574:2761:+	-42.70	LC-m0051-5p	-	9	9	-	TCGATTGGTCCTTGAAATCGGACAGTTCAGGTTCTTACGAAGTTCTTTCCGAAATGGTGTGGTTGTTGTGTTGTATAGTTCTAGGGATTGGATTTCACTCAAAACCCATCAAATGACAACTCCCACAATATTATGATGTTCCCCAAGTTTTGGACTCAATCCGATATCGATTGGTCCTCGAAATCGGA	((((((((.((((((.((((((.((((((((..(((..(((..((.......((((.(((((..(((((.(((....(((..(((((......))).))...)))....)))...)))))..))))).))))..))..)))...))).))))))))...)))))).))))..)).))....)))))).	CTTGAAATCGGACAGTTCAGGTT	-
46	LC-m0052	scaffold_239:3753:3934:-	-42.40	LC-m0052-5p	-	9	9	-	TCGAATGGTCCTTGAAATCGGACAGTTCAGGTTCTTACGAAGTTCTTTCCGAAATGGTGTGGTTGTTGTGTTGTATAGTTCTAGGGATTGGATTTCACTCAAAACCCATCAAATGACAACTCCCACAATATTATGATGTTCCCCAAGTTTTGGACTCAATCCGATATCGATTGGTCCTCGAA	((((..((.((((((.((((((.((((((((..(((..(((..((.......((((.(((((..(((((.(((....(((..(((((......))).))...)))....)))...)))))..))))).))))..))..)))...))).))))))))...)))))).))))..)).)))))).	CTTGAAATCGGACAGTTCAGGTT	-
47	LC-m0053	scaffold_2:556228:556348:+	-54.70	LC-m0053-5p	LC-m0053-3p	12	4	8	TTGTTTGTTCTGTTCTATTTCGAACAAAGTGACTTTTCTGCTTGATACAATACAAGCAGAAAATAAAAATGAAAAATATCAACTCAGAAGTCACTTTGATCGAAATAGAACAAAACAGACA	.((((((((.(((((((((((((.((((((((((((((((((((........)))))))).........(((......))).....)))))))))))).))))))))))))).))))))))	TCTATTTCGAACAAAGTGACT	TCACTTTGATCGAAATAGAAC
48	LC-m0054	scaffold_2:3011773:3011844:+	-21.40	LC-m0054-5p	-	7	7	-	GGGTCAACGCTGACGTCAGCGGCTGATTTTCAATTTTTTTAATGTTGGCACGTGTATTTCAGCAACAACCCA	((((....(((((.((..(((((..((.((.((....)).)).))..)).)))..)).)))))....)))).	TGACGTCAGCGGCTGATTTTCAA	-
49	LC-m0055	scaffold_2:4197189:4197319:+	-47.10	-	LC-m0055-3p	20	-	20	CATTAAATAAAAGGGGTGTGCTATGAACCTTCTCTCTAACTTTCTCCTTTGAACCTTCTCTCTTTTCCTCATGACATGTGTCCAAAGGAGAAAGTACTAGAAGGTTGCTAGCATTCCCCTAAATAAAATTT	...........(((((.((((((..((((((((.....(((((((((((((.(((...((............))...).)).)))))))))))))...))))))))..)))))).)))))...........	-	AGAAGGTTGCTAGCATTCCCCTA
50	LC-m0056	scaffold_2:5238158:5238297:+	-35.90	LC-m0056-5p	-	9	9	-	TGGGTCACAAGTCAGCGTGACTTGACTCGGCAATGGACGTTCGTAGAACTTGTTATATAAATAGCACCACCGAAGTATAATTTGTCGATGTGGGACAAAATTGCATGGCCTGGCGAGTTTTTTTGATTTTTTTTTCCCAC	((((....(((((((...((((((.((.(((..(((..((((...)))).((((((....))))))...)))..(((...((((((.......))))))..)))...))).))))))))...)))))))......)))).	GTCAGCGTGACTTGACTCGGCA	-
51	LC-m0057	scaffold_2:6713696:6713892:+	-98.80	-	LC-m0057-3p	11	-	11	CAAAGTGACTTTGCGTGACGAAACAATAAACTTCGTTGCACAAAGTCTTGAGCGACGAAGTATTGTTCGTCGCACAAAGTCACTTTGCAAGACGACAAAACATCGTTGCTCAAAGTGACTTTGCTCGACAAAACAATAAACTTCGTTGCACCAAGGCTTGAGCGACGAATTATTTTTCGTCGCGCATAGTCTCTTTA	.((((.((((.((((((((((((.(((((..((((((((...((((((((.((((((((((((((((.((((..(((((((((((((...(((((.......)))))...)))))))))))))..))))..))))))..))))))))))..))))))))..))))))))))))))))))))))))).)))).)))).	-	CGAATTATTTTTCGTCGCGCAT
52	LC-m0058	scaffold_2:12167791:12167885:+	-37.60	LC-m0058-5p	LC-m0058-3p	19	18	1	ACCGATATCGATTTGGCACGGTATGGTACGGTACCAATTTTGGCAAACCATAATCCCATACCGTACCATACCGATTTAAATTTTCATTATTGGTA	(((((((..(((((((..(((((((((((((((...(((.(((....))).)))....)))))))))))))))..))))))).....))))))).	ATTTGGCACGGTATGGTACGGTA	CCGTACCATACCGATTTAAATTT
53	LC-m0059	scaffold_2:13053167:13053361:+	-45.80	-	LC-m0059-3p	32	-	32	CTATATTTTTTAGATATTACCTCAAAGATCATCTTTGCCAAAAATCACTTGATTCTGAAACCATTTGACCACTCGATTAAATGGTTGTTATTAGCGTTCAACCATTTTGTTGATCTCAAATAGAGGCCTTAATGACTTTCAATTTGCATGAGTTTTTACAAAGATGATCTATGAATGAAGACTTAAAAAATAAAA	...((((((((((...((...(((.((((((((((((..((((.(((...........((((((((((.(....).))))))))))((((((((...(((((......))))).(((.....)))...))))))))............))).))))..)))))))))))).)))...))...))))))))))...	-	GATGATCTATGAATGAAGACTTA
54	LC-m0060	scaffold_2:15502233:15502377:+	-62.20	LC-m0060-5p	-	597	596	-	AGGGGTTTTCTCCAGTGGAAGGTGAGTGCTGTATGATTGTTGTTGGATGTGAGTACCAATCTATTAGTGGTTTCACCAGTTGATTGTTACTCGAATCCTACAACAATGCCATAACACTCATCCTGCATTGGAGGAATAATCTTTC	((((..(((((((((((.(.((((((((...((((((((((((.((((.((((((.(((((.(((.(((....))).))).))))).)))))).)))).))))))))..)))).)))))))).).)))))))))))...))))..	TCCAGTGGAAGGTGAGTGCTG	-
55	LC-m0061	scaffold_2:16210088:16210389:+	-53.49	-	LC-m0061-3p	120	-	118	CATCAATTTTGGCGTCGTTTTTCTATTAAGCATCCAACTTAATTTGATTAGTTTTCGATAAAAATAATAACAATTTAATTTTGTTATAAAATAAAATAATCAGAGTATGGAAGTACAATTGAATATTGAGAGTAAAATTATATTTGCTCTTTATGGTGTTTACACTTGATAAAATTTCTTCTCAGATAGAACTAACTGACACTCAGATTTCTCACTCTCTCTTTTTTCCTCTCACTCTTCCTTTCTTCTCTTCTCTTCTCCGTTGGTGTATTTTGCAAGTAGAAAGGATGCCTATTTATAGG	..........((((((..(((((((((..(((.(((((....((((((((.(((..(((((((.(((.......))).)))))))..)))......))))))))....(((((.......(((.(..(((((.........(((((...(((((((((....))))..)))))........((((.((....)).))))....)))))........)))))..).)))........)))))....................))))).......))).)))))))))))))))..........	-	TTTGCAAGTAGAAAGGATGCC
56	LC-m0062	scaffold_2:18505738:18505871:+	-55.20	-	LC-m0062-3p	133	-	128	TGCTGAGGCAACTGTGGACATACCCTTTGAAAAAATGGACATATAGTCTCCAACCCATTTCCTGCTTTAGCAAATCACATGCAGCCTTCAAGTTGTCAATTTTTTCAAAGGGTACATCCACAGTTGCCTTGAAA	....((((((((((((((..((((((((((((((((.(((.....)))..((((.......((((...............)))).......))))...))))))))))))))))..))))))))))))))....	-	TTCAAAGGGTACATCCACAGT
57	LC-m0063	scaffold_2:19558205:19558327:+	-21.40	LC-m0063-5p	-	15	14	-	ATTTTAGTGGAAAGGATTTTGACTTGCAGATTAGCTAGTATAGTTTTAGGTTCGAACCCTCATAGCATCTTGATAGTGTGTGTGAGAATCTCCTTCTTTCAATATCGCTTGTATCACAAAAAA	.((((.((((..(((.(((.((((((.((((((.......)))))))))))).))).)))....(((...(((((...((...(((((.....))))).)).)))))..))).)))).)))).	AAAGGATTTTGACTTGCAGATTA	-
58	LC-m0066	scaffold_2:22285766:22285870:+	-51.40	LC-m0066-5p	-	7	7	-	GTTTGCGGATGGAGCATCATCAAGATTCACAATTTCTTGGGGCTAGCTGCTTTGCTATTGGCCCTTTGATGATATGGGAATCTTGATGATGCTGCAGCGGCAATA	..((((.(.((.((((((((((((((((.(((((((..((((((((..((...))..))))))))..)).))).)).)))))))))))))))).)).).))))..	GGAGCATCATCAAGATTCACA	-
59	LC-m0067	scaffold_2:556156:556435:-	-135.40	-	LC-m0067-3p	15	-	14	TGACTGAAGAAGTAGAACAACAAAGCTTGAGTCTTCCTATAGTTTTGTTCCGCTCTACTTTTGATGGGGTCGGGGTCGTTTATTTTTTGTCTGTTTTGTTCTATTTCGATCAAAGTGACTTCTGAGTTGATATTTTTCATTTTTATTTTCTGCTTGTATTGTATCAAGCAGAAAAGTCACTTTGTTCGAAATAGAACAGAACAAACAAAACAAAACAAAAAAACAAACGACCCACCAAAAGTAGAGAGGAACAAAACTATAGGAAGACTCCAGCTCAGTT	.(((((.....((......))..((((.(((((((((((((((((((((((.(((((((((((...((((((..((.((((...((((((.((((((((((((((((((.(((((((((........(((......)))......(((((((((((........)))))))))))))))))))).)))))))))))))))))).))))))..))))......))...))))))..))))))))))).))))))))))))))))))))))).)))))))))	-	AACAAAACTATAGGAAGACTC
60	LC-m0068	scaffold_2:3555213:3555556:-	-75.30	LC-m0068-5p	-	119	117	-	AGGTCGTTGGAAAAGTATTACACGTCGGTTACACAATTTGTATGTTTGTTTTTTTTTAAATTTAAGAAAACCTCAACAAATTTTTACATTATATATTATAGACAAAATTTGTACATTATACATAAATATCAAGTGTTCAATAATTCCCCTATTCCAGGTGAAGGCAAACAAACTCTGCCCATTCATTCCGGACTTCATCAATTGCTTCTTGGGGGTATGGCGCTTCCTGTTTTCCCTTGGCATACTGCATAAACAATGACTATTAGGGTTTATAAATAAAAAGAAATTCAATCACAGACGACGATATTTTTCATAACCGACGTAGTATATCTATTCAACGACGG	..(((((((((..((...(((((((((((((.......((((((...((((((((........))))))))....(((((((((....(((((...)))))..)))))))))....)))))).(((((((...((((..((((...(((((.(((.((((((((((.........))))..))))))..)))..((((....(((...(..((((...((((.....))))..))))..)......)))......))))....))))).)))).........((.......))...))))..)))))))....)))))))))).)))...)).)))))))))..	AAAAGTATTACACGTCGGTTACA	-
61	LC-m0069	scaffold_2:5023094:5023245:-	-30.10	LC-m0069-5p	-	6	6	-	ACTAAAAACTAAATAGTTATCAAACGGGCCCTAAATTTTTCTAAGCAGTCTATAAGTTGAAGGCAATTACATAAAGGTCTACAAATCAGGATTATGTATATTACCCACAGAGATGGCTGTAGTGCTCCTTTGGTACCTGTACAGAATTCAAA	........((..((((.(((((((.((((.((............((((.((((...(((..((.(((((((((...((((........)))))))))).))).))..)))..)))))))))).)))).))))))).))))..))........	AAATAGTTATCAAACGGGCCCTA	-
62	LC-m0070	scaffold_2:5833648:5833948:-	-128.90	-	LC-m0070-3p	12	-	11	TGTTCTTAGGAGAGTAACACGATGATCTAGAAGATATTGCCCCTCTACTTTGGAGATGCTTTGACTCTGTTTTCTTCTTGCCCAAGCACAATTAAGTACTACTCTCAGCAGTTAGTCCTCCTCTAATATTGAGATTTCTGTATAGGCAGCTAGGAAACATGAAAGGTCAAGTCCCTCCTCTCTTTTGTGCGACCGAGCAGTTCCTAAATAGACTCTGTCTTTCCTCCCTTTTGCAAAGTCAAAGCAGCTCCAAAGTAAAGAGGCAATCTCTTCTAGATCATCGTGTTACTCCCCTAAGAAC	.(((((((((.(((((((((((((((((((((((.((((((.((.((((((((((.((((((((((.((((((((..(((((..((.((......)).))..((((((..(((((.......))))).))))))..........)))))..)))))))).((((((.((((((...........((((.(....).))))..........)))).)))))))).............)))))))))).)))))))))).)).)))))).))))))))))))))))))))))).)))))))))	-	TCTAGATCATCGTGTTACTC
63	LC-m0071	scaffold_2:6877818:6877912:-	-33.80	LC-m0071-5p	-	11	11	-	ACTGATACTGATTTGGCACGGTACGGTACGGTACGAATTTTGGCAAACTATAATCCCATACCGTACCATACCTATTTAAATTTCCGGTATCGGTA	((((((((((((((((...((((.(((((((((.(.(((.(((....))).)))..).))))))))).))))...))))))...)))))))))).	ATTTGGCACGGTACGGTACGGTA	-
64	LC-m0072	scaffold_2:13406427:13406759:-	-73.20	LC-m0072-5p	LC-m0072-3p	12	1	10	AATATTTTTGTATTGGGAGAGGGGGCTTCCTCAATTCAGATTTCAATGATTCTGAAGGAAGGTTCCGCTGTATTCAGCTGAGTTGGATTCTAAACCCTCCAATCAGAATTTTTAAGTAATCTAAAACATTTAGTGTTTTCAATTTAGATTTCTATAATATTTTTAAAGACTTTAAATATCCGGATGTATTCAATTTAGGAGGGTGTATTCAATTAGCATTCTAGAGCGTTTAAACAGATTTTGTTTAAGTGCCAATTTTCATAGAACTCGATGAAACTTTAGAATTCGTATTGAATTTAATAGACTTTCAGAAGACTTCTATATAATTTTTTA	............((((((..((((.((((((....(((((..........))))))))))).))))..........(((((.((((((.....(((((((....((((..(((((((.....(((((((...)))))))..))))))).))))......................((((....))))..........)))))))..))))))))))).)))))).((((((((((((...))))))))))))........((((((.((..(((((.((((((((((.....))))))..)))).)))))...)).))))))...........	TAGAACTCGATGAAACTTTAGA	TAGACTTTCAGAAGACTTCTATA
65	LC-m0073	scaffold_2:14803696:14803825:-	-32.50	-	LC-m0073-3p	38	-	38	TTTCAATTATGGTTTTTGTTCTTATTCATTATGCTTATAAGTTAATATGCTAGTTTGAATGATTGATCACCATTAAGGCTTGCATGTTAGTTATCTTGGTTTGAATTAAGAGTAGACACCATGCTTTAAT	.......((((((.((((((((((((((....(((.((((.(((((((((.(((((.((((.........)))).))))).)))))))))))))...))).)))).)))))))))).)))))).......	-	TTTGAATTAAGAGTAGACACC
66	LC-m0074	scaffold_2:15103255:15103508:-	-64.60	LC-m0074-5p	-	7	7	-	GCATTTTAAGGTGGGAAGTGAAAAACATGGCTAAGTATTTATAGAAGAAAAAAAAATTCTGAATTTTTTGGTTTTTTTTTTTTTGGGTATTTAAATTGATCGCTGACATCAGCATGACGTCAGCTTGCCTAGTTTCATAGGGCCACTTCTTTCCATGATAATTTTTCATTGGTGGAGGTTGTTAAAGGGGATGGGTGGAAGTTCTCTAACTAATTCTTAGTCTAGTTGTAGTTATTTTTCTTATTTTAGAATAT	..((((((((((((((((..((..(((.(((((((.(((..(((((((((((((((..(..(.....)..)..))))))))))).................((((((.((.....)).))))))...((((......)))).(((((..(..((.((((((((((.((....))))))))))))..))..)..)))))......))))...))).)))))))....)))..))...))))))))))))))))..	GTGGGAAGTGAAAAACATGGCTA	-
67	LC-m0075	scaffold_2:15748546:15748859:-	-72.10	LC-m0075-5p	-	20	19	-	AGCAGCCTGAGAAGCGTAGTAGATTATGGCATCATAAGGATTCTCTAAGTGTATTGAGAGAAAAGAATGTAAGAAACATCCTTCTTTTATGTATGTGTGTGCACTTTTGTTGGTTCATATCTAAGTGTTTTTTTTTTTTTTTTTCTCTGTTAGGGTTCGAAAAAAGTTGAAGGACTTGCACTGAACATGCATATGTACCCTGTAGAAAATCGTTCAAGAAATTCGAATAAGGTGGTCTTGGAAACCATTGCATTTACAAGGATGGTGAAACTAAGATTACTACAGCTTAGTTCCGTACAACTCAATGGAGGTTA	...((((....(((((((((.((((.(((..((((.....((((((..........))))))..............((((((.....(((((((((..(((((......((((.......))))..(((((((..((((((((.(((.....)))...))))))))..))))))).)))))...))))))))).(((...(((((.......(((((((...((......))...))))))).....)))))..))).))))))))))..))).))))))))).))))...(((((........))))))))).	GAAGCGTAGTAGATTATGGCAT	-
68	LC-m0076	scaffold_2:16191871:16192055:-	-91.20	-	LC-m0076-3p	13	-	12	TATCACATTTGAATACCACATTCTTATGCCACCTTATATGGCAAATGAGGTGTACAACCACATCAATTAAAACTAATTTAACATTTTCTTTTCTTTTATGATTTATTGACACTTTTTAATTAATGTGGGTTGTACACCTCATCTGCCATATAAAGGTGGTATGAGAATGTGGTAATAAATGTGGT	.((((((((((..((((((((((((((((((((((((((((((.(((((((((((((((((((.((((((((.....((((.....((...........))....))))....)))))))).)))).))))))))))))))).)))))))).)))))))))))))))))))))).))))))))))	-	AAGGTGGTATGAGAATGTGGTAA
69	LC-m0077	scaffold_2:18896784:18896937:-	-60.70	-	LC-m0077-3p	21	-	21	GTATCAGAGAAGTAAAGCTGTTCGTCCTTGATGCCAAAGAAAGCAATGGAAAATTACTGCAGATTTTCACGAATGTAGACAGGAATTGAAATGGGAAGAATCGTGTGCCTTCTGCCATTGCTTTATTTGGCATCCAGGACGAACCGCTCTGATA	.((((((((.((.....))(((((((((.(((((((((.((((((((((((((((......)))))))......(((((.(((.......((((......))))...))))))))))))))))).))))))))).)))))))))..))))))))	-	TATTTGGCATCCAGGACGAAC
70	LC-m0078	scaffold_2:20661990:20662098:-	-46.30	LC-m0078-5p	-	10	9	-	GATCTATTCCGGAGAAATTTGGCGGCTTAGACCTGCCCCAACGATATTTCGTCGGCACAGTTACTTTCGTCCAAGAGGTCTAATCCGGCAAATTTTGTCGGGATAGAAC	..(((((((((..((((((((.(((.(((((((.(((...((((....)))).))).......(((......))).))))))).))).))))))))..)))))))))..	GGAGAAATTTGGCGGCTTAGACC	-
71	LC-m0082	scaffold_2:25971195:25971319:-	-55.90	-	LC-m0082-3p	5	-	5	AATCCTCTTTGTAATGTTTCTTGCTCAAATGAGTATTCCAAGCCACAGTTGCATGCAGTTTGCAAGCACTGGTGCTTCTGCAATTCTGAGATGCTCATTTCAGCAAGCAGCGTTACAAGAGGAAG	..(((((((.((((((((.((((((.((((((((((..((.....((((.((.(((.....))).)))))).(((....)))....))..)))))))))).)))))).)))))))))))))))..	-	TCATTTCAGCAAGCAGCGTTA
72	LC-m0084	scaffold_309:3486:3673:+	-45.40	LC-m0084-5p	-	9	9	-	TCGATTGGTCCTTGAAATCGGACAGTTCAGGTTCTTACGAAGTTCGTTCCGAAATGGTGTGGTTGTTGTGTTGTATAGTTCTAGGGATTGGATTTCACTCAAAACCCATCAAATGACAACTCCCACAATATTATGATGTTCCCCAAGTTTTGGACTCAATCCGATATCGATTGGTCCTTGAAATCGGA	((((((((.((((((.((((((.((((((((..(((..(((..((((.....((((.(((((..(((((.(((....(((..(((((......))).))...)))....)))...)))))..))))).))))))))..)))...))).))))))))...)))))).))))..)).))....)))))).	CTTGAAATCGGACAGTTCAGGTT	-
73	LC-m0085	scaffold_31:20483:20825:+	-78.41	-	LC-m0085-3p	15	-	14	TAGTTGCATTAGTTTATGCTTAATTCATATTGGTTTGCTAGTTTCAACATATCCAAAGCGAATATTGAAGAGAGAGAAATTTCACAATAAATCAATAATATTGATTGTTGTTCCTCAACCCTAAACCGTAAATCAATCTGAGAGTTCAATTTTTTTTTTTTTTTTGGGTGGGAATGTTTGCCTTTAATTTAACTCGTTCTCTTGAGTGAAACTTGTTGGAGGAACAACAATCAATATTATTCTAATAATTTAATTAAACAAAAAATCGAATAATGAAAATAAATATGGTATTAAATTAAAAACTGAGTGCTCTGGTAGATAGAGGCTTGCAGACTTGCAATGT	..((((((..(((....)))...........(((((((.((((((....((.(((.((((..(((((..((((......)))).)))))....(((((((((((((((((((((((..(((....(((.(((..((...((((......))))...))..))).)))..)))...................(((((......)))))...........)))))))))))))))))))))))....(((((((((....((.........................))..))))))))).........)))).)))))....)))))).)))))))))))))..	-	TCTGGTAGATAGAGGCTTGCAGA
74	LC-m0086	scaffold_348:3053:3239:+	-45.60	LC-m0086-5p	-	10	9	-	TCGATTGGTCCTTGAAATCGGACAGTTCAGGTTCTTACGAAGTTCGTTCCGAAATGGTGTGGTTGGTGTGTTGTATAGTTCTAGGGATTGGATTTCACTCAAAATCCATCAAATGACAACCACAACAATATTATGATGTTCCCCAAGTTTTGGACTCAATCCGATATCGATTGGTCCTTGAAATCAG	..((((((.((((((.((((((.((((((((..(((..(((..((((.......((.((((((((.....(((......((....)).(((((((......))))))).)))....)))))))).)).....))))..)))...))).))))))))...)))))).))))..)).))....))))..	CTTGAAATCGGACAGTTCAGGTT	-
75	LC-m0090	scaffold_3:1099585:1099667:+	-30.80	LC-m0090-5p	-	6	6	-	TACCCAATATGTGGTGTTCACATGTTGGGCTTAAATGTTTACCCCTACCTTTTACCTAATACGTGATGCTCACATGTTGGGCT	..(((((((((((((((.(((.(((((((...(((.((........)).)))..))))))).))))))).)))))))))))..	GTGGTGTTCACATGTTGGGCTTA	-
76	LC-m0091	scaffold_3:1511092:1511195:+	-26.95	LC-m0091-5p	-	13	12	-	GAATGGGGGAGAAGAAATCGAAGGGAGGGGGTTTGGGTCTCATGATTTTTTTTCTCTTTTTCTTCAATGATTTTCTAATTTTGTATTTATTTTAACCCTATTTT	((((((((.((((((.((.((((..((((((...(((((....))))).....))))))..)))).))..))))))...................)))))))).	GAAGAAATCGAAGGGAGGGGGTT	-
77	LC-m0092	scaffold_3:3256082:3256424:+	-76.20	LC-m0092-5p	-	5	5	-	CATGATCCGAATCATTCATTTTTTAGGTCGTCATTCAAGGAATATCTCTCCCAAAAAAATAGCTAATAAAAAATCATTTAACCATTTGATTATTATCATAAATATATTTCAATTGTTTATAGGAAATATCGTGTTTATTTGTTTATCTGATCCTAGATAGATGACCAAATGTTGTCTTCTTTTTGTTGTTAACGGTAGACATATTTCATTCATCAATATAAATGTTTACATCTTCCTCAAGCAACTTAAGCAATCAAATGGTGTCTAATGTGGACAATTATTTTTTGCAAGTTTATTTGATACTTGAATGTATTACCTAAAAAGGAAACGGTCTTGATCATGA	(((((((.((....(((.((((((((((.(((((((((((((((...((..(((((((......................(((((((((((..(((.....)))........((((((..(((((.....(((..(((((((.((((((....))))))(((((..((((((.((((.((.((.......)).)).))))))))))...)))))...)))))))..)))...))))).)))))).......)))))))))))((((.....)))).....)))))))..))..)))))....)))))))).)).)))))))))))))....))..))))))).	ATCATTCATTTTTTAGGTCGTCA	-
78	LC-m0093	scaffold_3:5297743:5297816:+	-21.40	LC-m0093-5p	LC-m0093-3p	10	1	9	ACGAGCCATTCCAGGTTCTTGAGATTCGTGCAATTTACTACTTCTACGAACTGAAGACCAAGGAAGCAACTCGG	.((((...((((.(((.(((.((.((((((.((........)).)))))))).))))))..))))....)))).	CAGGTTCTTGAGATTCGTGCAA	CTACGAACTGAAGACCAAGGA
79	LC-m0094	scaffold_3:8093870:8093987:+	-46.61	-	LC-m0094-3p	8	-	8	CTGATTTTCTCACTTTTGTTTTGTCCACTTACACTCCCTTTTATTTTTATTTTTTTTAAACTTTTTTCTACAACGTACAAGGGAGTCTAAGAGGACAAAAGATGAGTGAGAAAATCAA	.((((((((((((((.(.((((((((.((((.((((((((.(((..............................))).)))))))).)))).)))))))).).)))))))))))))).	-	TAAGAGGACAAAAGATGAGTG
80	LC-m0095	scaffold_3:9382862:9383102:+	-90.99	LC-m0095-5p	-	9	9	-	ATTTATGAGTGAAGACTTGAAAAATAGACGGTTCAAATAATTGAAATAAAATTCAGGGTGGGCCCCAAATGGTGTCCTTCAAATAAGTTATTTGAGGAATCCCTCAATAGAAGAGGATTGTATAGCTTCAGTCCAAGGGTCCCTCAAATAAGCTTATTTAAGGAACACTCTTTGTAGGGCCCACCACACATTGTACTTCAATTATCTAAACCATCTAGTTTTTAGATATTCCCTCAAATAT	.....((((.(((...(((((((.((((.((((.(.(((((((((.((........(((((((((((((.(((((((((.(((((((((((((((((.((((.((....))...((((((........))))))..)))).)))))))).))))))))))))).))))).))))..)))))))))........)).))))))))).).)))).)))).)))))))...))).)))).....	GAAGACTTGAAAAATAGACGGTT	-
81	LC-m0097	scaffold_3:13433848:13433932:+	-43.00	-	LC-m0097-3p	12	-	11	GCTCATTTCAGCTAAGTTGAGTTGTTCTGCCAATCAAAATGAGTCCCAGGAAATTGGCAAATCAACTCAGCTTAGCTGAACTGAG	.((((.((((((((((((((((((...(((((((.....((.....))....)))))))...)))))))))))))))))).))))	-	TGGCAAATCAACTCAGCTTAG
82	LC-m0098	scaffold_3:14039322:14039511:+	-40.00	-	LC-m0098-3p	29	-	28	TCCTTTTGGTTTCTTACTACTTTTCTCTTTTAAATGTAGTTTCTTAGATTATTGAGAGTAACCGAAGTTATGGAAGCTTTCACCTTCATAAAATAAAACCCGCAAGACAGGACTATGCTAAATAAGCCTTGAAACCTATGTTTGGTAAAATGGGGGACTAAGTTAAATGGGATTGTGGAGTCCAATAGTT	..((.((((...((..((((...((((.(((((...((((..((((.......((((((..(((......)))..))))))(((..((((..........(....)..(((..(((.....)))..))).......))))...)))....))))..))))..))))).))))..)))))).)))).))..	-	CTAAGTTAAATGGGATTGTGGAG
83	LC-m0099	scaffold_3:16525606:16525749:+	-50.49	LC-m0099-5p	-	18	18	-	TACATAATGAAGGTATTGGCGCGCCTCAATTTGAAGGCATGGTTAATATATGGAGACCTTAGCCATGTGATTCTGATTGAGCCGCGTCAATATCTCCTTTTGCATCTCTCTCCATGTTTTCATCCTTCATTTCATGGTATGTGG	((((((..(.(((((((((((((.(((((((.(((.((((((((((.....(....).))))))))))..))).))))))).))))))))))))).)..............(((((................))))))))))).	AGGTATTGGCGCGCCTCAATT	-
84	LC-m0101	scaffold_3:17476033:17476268:+	-81.77	-	LC-m0101-3p	74	-	73	TCAACTATTTTCAAGGGTATTTTAGTCTTTTTAGTTTCAAGAGTATTTTAAAAATGGAAAAATCATTATAAAAAAAATTATGAAAAGACCCTGAAAAATTATAAAAATTATATATCTTTTCACATTTAACCCCCAGCCATTTTTACATTTAAGATTTATTTTTTTAATAATAATTTTTTCCATTTTTAAAATATCCTTGAAAATGAAAAGACTAAAATACCCTTGAAAATAGATGG	.((.(((((((((((((((((((((((((((((.(((((((..(((((((((((((((((((..(((((.((((((((..((((((((..........................))))))))..................(((((....)))))...)))))))).)))))...)))))))))))))))))))..))))))).))))))))))))))))))))))))))))).)).	-	AAAGACTAAAATACCCTTGA
85	LC-m0102	scaffold_3:18264579:18264688:+	-29.80	LC-m0102-5p	LC-m0102-3p	13	3	10	AGGTTATCAGTCTCACACGTGGCGTTGGATGTTCTGGCGTATAGGAAGACTCTGTATATTGCTTGGGATCATCACACATGGCGTTGGATGTTCCGGTGTATGATTATCCA	.((..((((....(((.((..(((((.(((((..((..(((((((.....)))))))......(((.....)))..))..))))).)))))..)))))..))))...)).	CACACGTGGCGTTGGATGTTCTGG	ATGGCGTTGGATGTTCCGGTGTA
86	LC-m0109	scaffold_3:2432500:2432631:-	-56.96	LC-m0109-5p	-	23	22	-	TACCACCTTTATGGCAGATGAGGTGGACAGCCACATCAATTAAAATTAATTTTACATTTTCTTTTCTTTTTTGATTTATTGACACTTTTTAATTGATGTGGATGTACACCTTATCTGCCACGTTAGGTGGCA	..((((((...((((((((((((((.(((.((((((((((((((((((((....((...............))....)))))....))))))))))))))).))).))))))))))))))....))))))..	ATGGCAGATGAGGTGGACAG	-
87	LC-m0111	scaffold_3:5089251:5089340:-	-21.90	LC-m0111-5p	LC-m0111-3p	11	1	9	GAGATTTGGAGCAAAAACGAGCCATTCCAGGTTCTTGAGATTCGTGCAATCTACTACTTCTACGAACTGAAGACCAAGGAAGCAAGTCGG	..((((((..((........))..((((.(((.(((.((.((((((.((........)).)))))))).))))))..)))).))))))..	CAGGTTCTTGAGATTCGTGCAA	CTACGAACTGAAGACCAAGGA
88	LC-m0112	scaffold_3:5115693:5115782:-	-21.90	LC-m0112-5p	LC-m0112-3p	11	1	9	GAGATTTGGAGCAAAAACGAGCCATTCCAGGTTCTTGAGATTCGTGCAATCTACTACTTCTACGAACTGAAGACCAAGGAAGCAAGTCGG	..((((((..((........))..((((.(((.(((.((.((((((.((........)).)))))))).))))))..)))).))))))..	CAGGTTCTTGAGATTCGTGCAA	CTACGAACTGAAGACCAAGGA
89	LC-m0113	scaffold_3:5144478:5144551:-	-19.20	LC-m0113-5p	LC-m0113-3p	10	1	9	ACGAGCCATTCCAGGTTCTTGAGATTCGTGCAATGTACTACTTCTACGAACTGAAGACCAAGGAAGCAATTCGG	.((((...((((.(((.(((.((.((((((.((........)).)))))))).))))))..))))....)))).	CAGGTTCTTGAGATTCGTGCAA	CTACGAACTGAAGACCAAGGA
90	LC-m0114	scaffold_3:5388725:5388902:-	-47.60	-	LC-m0114-3p	15	-	15	CTCTCTCTCTCTCTCTCTCTCTCTTTTCTACCGAAGCTGGTTTTCGGGTTCTCTTCCACATCACCACCACTCTCTGTAGGCTGAGTTATTGTTCATGGAGTGAGACCTGTGTAATAAGAAGTGGCGTAGGCAACTGAACCATGAGCTAATAGAATTGTGAGAGCGAGGATTCAAAGTA	.........((.(((.(((((.(..(((((....((((.(((..(((((.((((((((((..((((((((.....)).)).)).))...)))....)))).))))))))...))).....((((..(((....)))..)))).))))..)))))..).))))).))))).........	-	TAATAGAATTGTGAGAGCGAGG
91	LC-m0115	scaffold_3:9127277:9127407:-	-36.30	LC-m0115-5p	-	9	9	-	TCACGCGGATGCAAGGGTTGCGTTCGTTGAGTAAAGTTTCCCGTTCCTCAGAAAAATTGGCCCAACTAACTTACTTTTTTAAACAAACAGGCTATTTGTTCACGCGAACGCAATGGGTTGCGTTCGTTCAG	....((((((((((..(((((((((((((((((((....((.(((.....((((((((((.....)))).....)))))).....))).))...)))))))).)))))))))))...))))))))))....	GCAAGGGTTGCGTTCGTTGAGTA	-
92	LC-m0116	scaffold_3:15171393:15171481:-	-47.20	-	LC-m0116-3p	18	-	17	GATGTGCCTGGCTCCCTGGATGCCATCTAAGCAACTAGTCAATCAGAATGTTGACTTTTCTTAGTTGGCATCAGGGGAGTCATGCATGT	.((((((.(((((((((.(((((((.(((((.((..(((((((......))))))).))))))).))))))).))))))))).))))))	-	TCTTAGTTGGCATCAGGGGAG
93	LC-m0118	scaffold_3:16796441:16796675:-	-75.90	-	LC-m0118-3p	74	-	73	TCCAACTATTTTAAAGGGTATTTTAGTCTTTTTATTTTCAAGAGTATTTTAAAAATGAAAAAATCATTATAAAAAAAATTATGAAAAGACCTTTAAAATTATAAAATTATATATCTTTTCACATTTAACTCCCATCCATTTTTGCATTTAAGCTTTATTTTTTTAATAATATTTTTTTTTATTTTTAAAATATCCTTGAAAATGAAAAGACTAAAATACCCTTGAAAATAAATGG	.(((..((((((.(((((((((((((((((((((((((((((..(((((((((((((((((((..(((((.((((((((..((((((((....((.((((....)))).))..))))))))......................((......))...)))))))).)))))...)))))))))))))))))))..))))))))))))))))))))))))))))).))))))..)))	-	AAAGACTAAAATACCCTTGA
94	LC-m0119	scaffold_3:17476033:17476268:-	-89.10	-	LC-m0119-3p	69	-	69	CCATCTATTTTCAAGGGTATTTTAGTCTTTTCATTTTCAAGGATATTTTAAAAATGGAAAAAATTATTATTAAAAAAATAAATCTTAAATGTAAAAATGGCTGGGGGTTAAATGTGAAAAGATATATAATTTTTATAATTTTTCAGGGTCTTTTCATAATTTTTTTTATAATGATTTTTCCATTTTTAAAATACTCTTGAAACTAAAAAGACTAAAATACCCTTGAAAATAGTTGA	.((.(((((((((((((((((((((((((((.(.(((((((..(((((((((((((((((((.(((((((.((((((((.((((((....((.......))..))))))...(((((((((((....((((.....)))).......))))))))))))))))))).))))))))))))))))))))))))))..))))))).).))))))))))))))))))))))))))).)).	-	AAAGACTAAAATACCCTTGA
95	LC-m0121	scaffold_43:18580:18923:-	-87.20	LC-m0121-5p	-	6	6	-	ATCGATTGGTCTTGAAATCGGACAGTTCAGGTTCTTACGAAGTCTTTCCGAAATGGTGTGGTTGTTGTGTTGTATAGTTCTAGGGATTGGATTTCACTCGAAACCCATCAAATGACAACTCCCACAGTATTATGATGTTCCCCAAGTTTTGGACTCAATCCGATATCGATTGGTCCTTGAAATCGTACAATTCAGTTTCGTACGAAGTTCGTTCTGAAATGGGGTGGTTGGTGTATTGTATAGTTCTAGAGATTTGATTTCATTCAAAACCCGCCAAATGACTCCTCCCACAATATTAGGTTGTTCCCCAAGTTTTGGACTCAATCCGATATCGATTGGTCCTT	...(((..(((..((.((((((.((((((((..(((..(.((((.((......(((((.((((...(((..((....((((((.(((.((.((((....)))))).))).......((((...(((((((...(((...(((((......((((.(((((.(....))))))))))..(((.((((((...........))))))..))).........)))))..)))...)))))))..)))))))))).....))..)))....))))))))))).)))).)....(((((.....))))).....))).))))))))...)))))).)))))..)))...	CTTGAAATCGGACAGTTCAGGTT	-
96	LC-m0122	scaffold_45:7923:8209:+	-131.20	LC-m0122-5p	-	34	33	-	TTGAAATATTTGCTGAACCCTTGCCGATCGGCAAGGGTGGTGTGTTGGCTGGTTCCGCGCTTCGACTGGGTTTGTAGAAGATTGGATCTTCTCGGATCCTGCCGTTCGGCAAGGAGCTTGTGTCCACGGGCTGGGCAGTGGAACTTTGCTTCGGCAGGGGTTGGCTTCGGCTGTTGTGAGCACGGGCTGGCGGCAGGGGTTGGCTTCGGCAGCAGCACTATTGTGATTTTGCTTCGGCAAGCCAAGGCACCAGCACCGTTCGGCAAGGGTGAGGTTTGGTGTAATTG	.....(((((.(((..(((((((((((.(((....(.((((((.(((((.(((((((((((((....(((((((.(((((((...)))))))))))))).(((....)))..)))))...((((((.....)))))))))))))).((((...((.(((((..((((...(((((((.(((....))).)))))))))))..))))).)).(((.(((....)))....)))...)))).))))).)))))).).))).)))))))))))..)))..))))).....	TGCTGAACCCTTGCCGATCGG	-
97	LC-m0123	scaffold_49:4851:5038:+	-45.34	LC-m0123-5p	-	9	9	-	TCGATTGGTCCTTGAAATCGGACAGTTCAGGTTCTTACGAAGTTCGTTCCGAAATGGTGTGGTTGGTGTGTTGTATAGTTCTAGGGATTGGATTTCTCTCAAAACCCATCAAATGACAACTACCACAATATTATGATGTTCCCCATGTTTTGGACTCAATCCGATATCGATTGGTCCTTGAAATCGGA	((((((((.((((((.((((((.((((((((.......(((..((((.....((((.((((((...(((.(((....(((..(((((.......)))))...)))....)))...)))...)))))).))))))))..))).......))))))))...)))))).))))..)).))....)))))).	CTTGAAATCGGACAGTTCAGGTT	-
98	LC-m0124	scaffold_4:4593303:4593636:+	-142.25	-	LC-m0124-3p	15	-	15	CTTCAGTAACTTAGGGCCTGTTTGATAACTATTTCAATTTTAATTTTTAGTTTTCATTTTTGTGCTAAAGTAGGATAATGAGAGTGAGAATGAGAGTGAGGATGAGAGGGAGGACTAACAAAAGTGAAAACAAAAACTTAAAACTGAAATCCATTTGAAATTGTTTTCACTTTTGTTACTCCTTCCTCTCATCCTCTCATGTCATCTCCCCTCTCAATCTCATCTCCACTCTTATTCTCACTTCCATTCTCCCTCTTTTTTCTCTATACTCTAGCACAAAAAAATGAAAAATGAAAAATGAAATGGTTATCAAACGGGCCCTTAACTTCTTAAA	....((......((((((((((((((((((((((((.......((((((.(((((((((((((((((.(((((((.((((..((((((((((((((((((((((((((((((((.((((((((((((((((((....(((((..((.....)))))))..)))))))))))))))))).)))))))))))))))))...((.............))...........)))))))))))))))..)))).)))..............)))).)))))))..)))))))))).)))))).))))))))))))))))))))))))......))....	-	AATGGTTATCAAACGGGCCCTTA
99	LC-m0125	scaffold_4:6342180:6342274:+	-35.90	LC-m0125-5p	LC-m0125-3p	14	12	2	CTCAAATGCAAGCTAGGTGCAACAAGTTCAATCTTTATGTGGCTGGTGCCCCTTATAAGCATCGAACTTATTGCAACTAGCTTTCATTTTTGAGC	((((((((.(((((((.(((((.((((((.((.((((((.(((....)))...)))))).)).)))))).))))).))))))).)))..))))).	AGCTAGGTGCAACAAGTTCAA	GAACTTATTGCAACTAGCTTT
100	LC-m0126	scaffold_4:14225552:14225655:+	-60.20	-	LC-m0126-3p	60	-	58	ATTTACTGACCAGATTGCTGATCACCTCTCTAATATAGATGGGCCCCACATATACTGGTGAGGCCACCTCTATTAGAGAGATGGTCAGCAATGTGGTTAGTAAA	.(((((((((((.(((((((((((.((((((((((.((...((((.(((........))).))))..)).)))))))))).))))))))))).)))))))))))	-	TAGAGAGATGGTCAGCAATGT
101	LC-m0127	scaffold_4:16664560:16664650:+	-23.03	LC-m0127-5p	-	71	71	-	TAATCTTCTGGCAAGCTGTCCTTGGTTCACGTTTGCTCTCTTTTCTCTCATGTGAGATTCAAGGATCAATGCCTACAACTGGAGAGGGTGA	..(((((((((((....(((((((((((((((.................)))))))..))))))))...)))).........)))))))..	GCAAGCTGTCCTTGGTTCACG	-
102	LC-m0128	scaffold_4:17375425:17375715:+	-87.60	-	LC-m0128-3p	9	-	8	TGAAGCCATTTCTATTCTTTATCGCATTCTTGAAACCCATCTTCTTCTTCTGAAGCTCTACGGATAAAGGAAGAGGCTATCACAAATCTGACGGATCTTCTTAGCCAAGAAAATCAAGCAGAGGATCAGGCACATCTGATCTTCAGATTTTCCTGAGAAGCGAACTTTCCTTCGACAGCGAGTGGAGGACAGGCTTGCATCTCTTTTGATGGAAAGCAAGGAGTATTCAGAAGCACTAAATGTCCTATCAGGCTTGATCAAGGAAGTGAGAAGGCTAGTTAACAAGCTTCT	.(((((.....(((..((((.((((.(((((((.............(((((((((((((..((....(((((((..(..(((......)))..).)))))))..))...........((.((((((((((....))))))))))....(((((.((((.((((.((.((((((.((.....)))))))).))..)))).)))).......)))))))..))))).))))))))........(((......)))....))))))).))))))))..))).......))))).	-	CAAGGAAGTGAGAAGGCTAGTTA
103	LC-m0129	scaffold_4:18011756:18011846:+	-25.90	-	LC-m0129-3p	9	-	8	CCGTTGGATTGAACTCAAATTCACGTCTGTTGTACCTTGTATTTCTAGGATCGTATAGGATTCGATGGATCGTGAATCGGAGTCCCGAATA	...((((...((.(((..((((((((((((((...(((((((..........)))))))...))))))).)))))))..)))))))))...	-	GATTCGATGGATCGTGAATCGGA
104	LC-m0130	scaffold_4:23035393:23035501:+	-44.40	LC-m0130-5p	LC-m0130-3p	60	1	59	TCCTTTATTGCCCGTATTTTTCTAGAAGGCCATCTTAACAGTTTATACGCTATAAAAGAAAAAAAAAACCTACTAATATGGACGTCTAGAAAAATACGGGCAATAAAGG	.(((((((((((((((((((((((((...((((.(((...((((.....((.....)).......))))....))).))))...)))))))))))))))))))))))))	GTATTTTTCTAGAAGGCCATC	TGGACGTCTAGAAAAATACGG
105	LC-m0131	scaffold_4:23714196:23714309:+	-51.40	LC-m0131-5p	-	584	582	-	GGGTTCCACAGGAGCGACCTGGGATCACATGCGTCCACCCTCACATTAACACAATGTGCTGCATTGCTAGTGTATTGTGCTCGATGTGTTCTCAGGTCGCCCCTGCAGTACCTT	((((.(..((((.(((((((((((.(((((.((..(((....((((((...(((((.....))))).))))))...)))..))))))).))))))))))).))))..).)))).	GGAGCGACCTGGGATCACATG	-
106	LC-m0132	scaffold_4:24898628:24898731:+	-76.80	-	LC-m0132-3p	70	-	69	TGCCCTGGGTGAATGGTGTGCTTCTCGGGGTTGGCATAGACATTCCCTCGCACGCAAAAGATTGTCTATGCCGACCCCGGGAAGCACACCATTCACCCACTCCC	.....(((((((((((((((((((((((((((((((((((((.((....(....)....)).))))))))))))))))))))))))))))))))))))).....	-	ACCCCGGGAAGCACACCATTC
107	LC-m0133	scaffold_4:26952988:26953073:+	-24.80	LC-m0133-5p	-	12	12	-	TCCCTCTTCCCATTATAGGATTTGGGCTTGAAAGAATATAACACCTTGGGTTCCTTCGAAGTCCGGGTCTTGTTCAGGACAGCTTC	.......(((....((((((((((((((((((.((((.(((....))).)))).))).)))))))))))))))...))).......	CATTATAGGATTTGGGCTTGA	-
108	LC-m0134	scaffold_4:8196627:8196771:-	-69.20	LC-m0134-5p	-	11	10	-	GATTGAGAGTAAGGATGAGAAGGGAAGATGAAGAGGAGGAGTAACACAAGTGAAAACAATTTCAAATAAATTTAAGTTATTAGTTTGGTTTTCACTTTTGTTACTCTTCTCTCCCATTATCCCCTCTTATCTTTCCTCTCAATCC	(((((((((.((((((((((.((((.((((..((((((((((((((.((((((((((.....(((((.(((.......))).))))))))))))))).))))))))))).))).)))).)))).)))))))))).))))))))).	AAGGATGAGAAGGGAAGATGA	-
109	LC-m0135	scaffold_4:10657155:10657316:-	-42.40	LC-m0135-5p	-	10	9	-	TGCGTTATATTTTGATATTGTTGTAGATGGGTAATTTAAGCATTTTCATTTTGTTGAGGCTATATATCAAAGGATATTATGGTACATTTGGATGAAGTATCTAAAAGTACTTCAATGCCTAGATAAAAATAGATGCGTCATCAAATATATCGGGATATCGCC	.(((..((((((((((((.(((...(((((.........((((((...(((((((.((((...(((((....)))))...(((((.((((((((...)))))))).))))).....)))).)))))))..)))))).))))).)))))))))))))))))).	TTTGATATTGTTGTAGATGGGTA	-
110	LC-m0136	scaffold_4:13339580:13339773:-	-70.90	LC-m0136-5p	-	12	12	-	AGGGCTCATTAGAGAGTGATTTTAGAAAGGCTAAAATCATTTATGAGGAGAAACACCTCCCACGTTCTTCTTTATGTAATCACTTTAGGTGATTTTAAGTGATTCTCGAAAACCACTTAAAATGATCATATGGAGAAGTGATTTTCTATAAAAATGATTATTGACCTATCCAAAATCACTCTCAAGTGAGCTGC	..((((((((.((((((((((((.((.(((.(((((((((((.((.((((......))))))....(((((((((((.((((.((((((((.(((..((.....))..)))..)))))))).)))).))))))))))).............)))))))).))).))).)).)))))))))))).))))))))..	AGAGAGTGATTTTAGAAAGGCTA	-
111	LC-m0137	scaffold_4:14869056:14869302:-	-54.30	LC-m0137-5p	-	14	13	-	GGACTGGTACTTTAGATTTCTTGTTGCGGCTTATTTAATGAAATTTACTTTGATAAAGAAAAATAAAAATGAAAACTTAAAAACTTAAAAACTTCTTGTATTATTTTCCTTGCCTACTACATATCCTTGTGAATCTACCAATCTCGTGGAGCTCTCAGGGGCTGCATTATTTGCTAGAAAAAAATGAGTAGCTTCTATATATTTCTTAAACAAGCTTGAACATAATGAAAATTGAAGGAACCAGTTG	.(((((((.((((((.((((.((((..(((((.(((((.(((((.((........(((.(((((((.(..(((...((((....))))....)))...).))))))).)))..(((((.(((..(((((.((.(((((.......)))))..)).))))).(((((.....))).))......))))))))......)).)))))))))).)))))..))))....)))).))))))..))))))).	TTTAGATTTCTTGTTGCGGCTTA	-
112	LC-m0140	scaffold_4:18305817:18306017:-	-77.76	LC-m0140-5p	LC-m0140-3p	12	11	1	GGTGTCTGGATTGTTTAGTATTCGGATCCCAATGATTCTTCAGTGTGTCGCTGCATCATATATGCTGCCAAATCAAGCCCCTACACTGCTATATAAAAACATCCAGTCGGTGCTGTGGAAGTATACATCTTGAAATCATTTTTTATAATGAAACACAGGTGCAAACATTGGGGTCCAAATGCTAGACAATCCGGACGTCCA	((((((((((((((((((((((.(((((((((((.......((((...))))(((((...((((((.(((.....(((.((...((((...............)))).)).))).))).))))))..........(((((......)))))......)))))...))))))))))).)))))))))))))))))))).)).	TTGTTTAGTATTCGGATCCCA	GGGTCCAAATGCTAGACAATC
113	LC-m0141	scaffold_4:18748760:18749038:-	-75.10	LC-m0141-5p	-	17	17	-	ATGACGTTGATATATTTATATTTTCCGTCGTTATAAATTAATTTAATACGGCGATATTTTGTATTTTAAAGCCGTGGATTTGTTTGTAATTATACGGCGTCTTATACGAAAACCTCGTCGTGTTATTTTATGAGTAAAAACGGCAGTTTTTATTGAAATCGTCGTCTTTACTTTCTACGTCGGTCGATTCATAACTTCTGCCGTTCTTTGTTGGCATTGATTTTACACTGCGGAAATCTGTTTCAAATAGACGTCGGTTGTTTAATTATGTACGTCGTT	(((((((..(((((.(((.((...(((.((((......(((..(((((((((((..((((((((......((((((...(((....)))...)))))).....))))))))...)))))))))))..)))........((((((((...((((.(((.((((((.(............).))).))))))))))...)))))))).((((..((((..((((((........)))))))))).))))..)))).)))..)).))).)))))))))))).	TATATTTATATTTTCCGTCGTTA	-
114	LC-m0142	scaffold_4:20194191:20194291:-	-57.30	LC-m0142-5p	-	6	5	-	AAACCCCACTATGCACTATTTGGTATGCTGTAAGCTCCCAGATGGAAATGAGCACAGCTGCAATAGCCAACAGCATACCAGATAGTGCATAATGGGGTTTT	((((((((.((((((((((((((((((((((..((((((....))....))))...((((...))))..)))))))))))))))))))))).)))))))).	ATGCACTATTTGGTATGCTGT	-
115	LC-m0143	scaffold_4:20446956:20447191:-	-71.90	-	LC-m0143-3p	74	-	73	TCCAACTATTTTCAAGGGTATTTTAATCTTTTTGTTTTCAAGAATATTTTAAAAATGGAAAAATTATTTAAAAATATTATGAAAAGACCCCTTGAAAATTATAAAAATTATATATCTTTTCAGATTTAACCCCCAGTCATTTTTGCATTTTAGCTTCATTTTTTTAATAATAATTTTTTCCATTTTAAAAATATCCTTGAAAATGAAAAGACTAAAATACCCTTGAAAATAAATGG	.(((..(((((((((((((((((((.((((((..((((((((.(((((((.(((((((((((((((((((((((....((((.........(((((((.((((.......))))..))))))).....................((......)).)))).))))))..))))).)))))))))))).))))))).))))))))..)))))).)))))))))))))))))))..)))	-	AAAGACTAAAATACCCTTGA
116	LC-m0144	scaffold_4:22029000:22029134:-	-41.30	LC-m0144-5p	-	7	6	-	GACCAGTTACATGACTCGAAACTCGCACGAGAATTTAGCGAGTTCAAACCGCACGATTAAAATTCGTGTCATTTTTGGGTCAACCCGTCATGACCTGTTTAATAAACGGGTGGGTTTTGAGTCAACCCACTAACC	....(((....(((((((((((((((.((........(((.((....)))))...((((((....(.(((((...((((....))))..))))))..))))))...)).)))))))))))))))....)))....	ATGACTCGAAACTCGCACGAGAA	-
117	LC-m0145	scaffold_4:27178994:27179124:-	-41.10	LC-m0145-5p	-	10	10	-	TCATGTAAACGCAAGGGTTGCGTTCGTTGAGTAAAGTTGCTCGTTCTCCAAAAAAATTGGCCCAACTAACTCACTTTTTCAAACAAATGAGCTTTTTGTTCACGCGAACGCAATTAGTTGCGTTCGTTGAG	(((.(..(((((((.(((((((((((((((((((((..(((((((......(((((.(((..........))).)))))......))))))).))))))))).))))))))))))..)))))))..)))).	GCAAGGGTTGCGTTCGTTGAGTA	-
118	LC-m0146	scaffold_5:190969:191072:+	-56.80	-	LC-m0146-3p	752	-	742	GGATAACACTATTTTGTTATCCCCGGTCAATAACACAATGACAAGTGGAAAAGTTATTCTACATGTCACTGCGTTATTGGTCGGGGATAGCAAAAAGTGCTATC	.((((.((((.((((((((((((((..(((((((.((.(((((.((((((......)))))).))))).)).)))))))..)))))))))))))))))).))))	-	TTATTGGTCGGGGATAGCAAA
119	LC-m0147	scaffold_5:3196909:3197130:+	-97.30	-	LC-m0147-3p	164	-	161	ACCCTTGTGATTAAGCCTCTTACCAATTTCAAACCGAATGGAACTTTTCGTCCAATTGTGTCCATGTGCACATCACATGCAGGGGAAAAGGTTTATTTTAGGCCTGACAAGGGTCAATAACTTGAAAGGATTCTTTTACTCCTGAACATGAGGCGCACATGGGCACAATTAGACTGAAATTTTGATTTAGACTGAGATTGGTAGCAGGCTTAACCACGATGG	.((.(((((.((((((((.((((((((((((..(..(((.(((.((((.(((.((((((((((((((((.(.(((....((((((((((((....(((((((..((((....))))....)))))))....)))))).))))))....))).).)))))))))))))))).))).)))).))).)))..)..)))))))))))).)))))))).))))).))	-	CTGAGATTGGTAGCAGGCTTA
120	LC-m0148	scaffold_5:4931634:4931790:+	-37.96	LC-m0148-5p	-	6	6	-	ATCTCCTGGAAATCAGAGAGGCCAGTAGATAGAATAAGATTAAACGAGTAAGATTGAAAAACATCACGAACCTCTCTTTCTCCTGTGAGCCAATCTCCAAATTCATTTTTAATCTTAGAACTCTATTTCTTTGTCTCCGCTGGATTGTGGTGAGGTG	((((((((.((.((((.(((((.((.(((((((.((((((((((.((((.((((((.......(((((...............)))))..))))))....))))...))))))))))....))))))).)).)))))..)))).)).))).))))).	AATCAGAGAGGCCAGTAGATAGA	-
121	LC-m0149	scaffold_5:5171370:5171478:+	-59.10	-	LC-m0149-3p	5	-	5	TTAGGAATTGCAGTCTTTCCAATCCCACCATGCCTGCAATGGTTTGAGATAAAGACTGAAACTCTACTCACCCATTGTAGGCATGGTGAGATCGGAAAGACTGCCCTTA	..(((....(((((((((((.(((.(((((((((((((((((..((((.((.((.......)).)))))).))))))))))))))))).))).))))))))))))))..	-	AGGCATGGTGAGATCGGAAAG
122	LC-m0150	scaffold_5:6874026:6874177:+	-30.90	LC-m0150-5p	-	5	5	-	TATTATAGATAATAGGTTATAGTGTCGGAGATAGATAAGTCATGGATGCACTCGGATAGAAGATCGAAGGCATATGAATTTGGGGTGGAAGCATTTTTGAACTTTGCTGTAGAAAATCTTCTAACTACAACACATATCCGTTGTCCATGTGT	...(((.((((((.((.(((.((((.(.((.((((....((((..((((..((((........))))..)))))))).((((.((..((..((....))...))..)).))))......)))).)).).))))))).)))))))).)))...	AATAGGTTATAGTGTCGGAGATA	-
123	LC-m0151	scaffold_5:7925564:7925659:+	-28.10	-	LC-m0151-3p	11	-	10	CAAATCGGACCGTATATAATTCGGTTTGGTTTGGTTTTGAGCTTTTGTAAACCGGTTTAAACTAAACCGGACCGTTTATGTGTATATTTATTTATT	...........(((((((...((((((((((((((((.(((((..........)))))))))))))))))))))....)))))))...........	-	AAACCGGACCGTTTATGTGTATA
124	LC-m0152	scaffold_5:11892458:11892594:+	-57.60	-	LC-m0152-3p	36	-	35	CAAGGCATTGATTGCTCACTCTCCCTCAAGGGCTTCTCAGCTTAAGGCAATGATATTACACCAAGGTCCTTAGTTTTAAGGGGCACTTTGGTATGTTTTAGGCTATGAAGCTCGTTGGGGGGGAATGACCAAGCTTT	.(((((.....(((.(((.(((((((((((((((((..(((((((((((..........((((((((((((........)))).)))))))).)))))))))))..))))))).)))))))))).))).))))))))	-	TGAAGCTCGTTGGGGGGGAATG
125	LC-m0154	scaffold_5:6250030:6250219:-	-76.19	-	LC-m0154-3p	70	-	69	TCCATTTATTTTTAAGGGTATTTTAGTCTTTTTATTTTCAAGGATATTTTAAAAATGGAAAAAATTATTATTAAAAAAATAAAGCTTAAATGCAAAAATGGTTGGGGGTTAAATGTGAAAAGATATGATTTTTCCATTTTTAAAATACTCTTGAAAATAAAAAGACTAAAATACCCTTGAAAATAGTTGG	.(((.(((((((((((((((((((((((((((((((((((((..(((((((((((((((((((.((((..............(((((....((.......))...)))))..............)))))))))))))))))))))))..))))))))))))))))))))))))))))))))))))).)))	-	AAAGACTAAAATACCCTTGA
126	LC-m0155	scaffold_5:10005398:10005501:-	-63.90	-	LC-m0155-3p	29	-	29	CCAATGCTTTATGCTTCCTTTTGCTACTTCTACTGGAACTTGTTTGCCTTTATTACACCAGGCAGAAAAGCTCCAGTGGAAGTAGCAAGGGGAAGCTGGCATTG	.(((((((....(((((((((((((((((((((((((.(((.(((((((..........))))))).))).))))))))))))))))))))))))).)))))))	-	CAGTGGAAGTAGCAAGGGGAA
127	LC-m0156	scaffold_5:13061521:13061732:-	-106.30	LC-m0156-5p	-	631	630	-	GTCTTTTTCGTTTTGTCATGATCGGATATCTCGTGCCTTGATGTTTGTTCGGTGACAAGGGGGGTGCCTTACTGGAAGGGTGGGCTGCTGTCTGCCATCCGAATTTTGAATCCACGTTGGAAGAGTGGCTGAGTCCTTCCAACAAGGAACCCACTTTGTCACACCGGACATCAAAGGACGAGATATCCAATCATGACAAAACCAAAAACACA	((.(((((.(((((((((((((.(((((((((((.((((((((((((....(((((((((.((((.((((..(((((((((.(((..((.(......(((((....((....))..)))))).))..))).).))))))))..)))).)))).)))))))))..)))))))).))))))))))))))).))))))))))))).))))).)).	TTTTGTCATGATCGGATATCT	-
128	LC-m0157	scaffold_5:13336066:13336218:-	-58.30	LC-m0157-5p	LC-m0157-3p	38	2	36	AGAGCCATGTTTGGTAGCCAAGGATGACTTGCCTAATCAAAGAAATGCTGATCATTTAAGTTCGATATAATTAAAGATATGTTCAAGCTTGGAGCTGTATGGTTTCTGGGTTTCTAGCTAGGCAAGTTGTCTTTAGGCTAGTCTGACTGGCTC	.((((((.(((.((((((((((((..(((((((((.....((((((.(.((((((...(((((((((((........))))))........)))))..))))))...).))))))...)))))))))..))))).))))).)).)))))))))	TAGCCAAGGATGACTTGCCT	GCAAGTTGTCTTTAGGCTAGTC
129	LC-m0158	scaffold_5:13892976:13893074:-	-54.00	LC-m0158-5p	-	71	70	-	CCGACACCGATCCTTTTGAGATCAGCCGGATCCATACCAACAAGTCGGCGTAATACTTGATAAAATGAATCCGGTTGATCTCAAAAGGATCGATGTCAA	..((((.((((((((((((((((((((((((.(((.....(((((.........))))).....))).)))))))))))))))))))))))).))))..	TCCTTTTGAGATCAGCCGGAT	-
130	LC-m0160	scaffold_5:17564739:17564817:-	-36.70	-	LC-m0160-3p	17	-	17	TATGTTTAAACTCTGCGTGTTGCAATCCTTCTTTTTTGTTCCGGAAATGAAGGATTATGATACGCAGAGTTCAAACCGG	...((((.(((((((((((((..((((((((.((((((...)))))).))))))))..))))))))))))).))))...	-	TGAAGGATTATGATACGCAGAG
131	LC-m0161	scaffold_6:911311:911416:+	-32.80	-	LC-m0161-3p	9	-	9	GGGCTAAGATACCACTTAACAGTATAGCCGCGCGGCTATACTCTCTCATATAAATACATGTTAACAGCATGGCCGAACGGCTGTACGGTTAAAATATTCGAAAATA	((.........))..(((((.(((((((((..(((((((.((....(((........))).....)).)))))))..))))))))).)))))..............	-	CGAACGGCTGTACGGTTAAAATA
132	LC-m0162	scaffold_6:2567185:2567419:+	-157.40	LC-m0162-5p	LC-m0162-3p	729	710	17	AATTTTGATATCCGAATGTAGCCTAGATGCCTTAGATCACTGAGTTCGAATGCGGGGTAAGTATAATACCGGACAGAGTCACAGATCAGTAGGCAGTCTTGTTCTATGTATAATCCAAATATTATTCTTTAAAGCAATTTTGTTGAATATCTGTGACTTTGTCCGGTATTATACTTACCTCGCATTCTAACTCAGTGATCTGAGGCATCTAGGCTACATTCGGAGATCAAAATTA	(((((((((.((((((((((((((((((((((((((((((((((((.(((((((((((((((((((((((((((((((((((((((.....(((((..(((((.((...(((((......)))))....)).)))))..)))))....))))))))))))))))))))))))))))))))))))))).)))))))))))))))))))))))))))))))))))).))))))))).	TCCGAATGTAGCCTAGATGCC	CATCTAGGCTACATTCGGAGA
133	LC-m0163	scaffold_6:2646133:2646368:+	-86.00	-	LC-m0163-3p	70	-	69	TCCATTTATTTTCAAAGGTATTTTAGTCTTTTCATTTTCAAGGATATTTTTAAAATGGAAAAAATTATTATTAAAAAAATAAAGCTTAAATGCAAAAATGGCTAGGGGTTAAATGTGAAAAGATATATAATTTTTATAATTTTCAAGGGTCTTTTCATTATTTTTTTATAATGATTTTTCCATTTTTAAAATATTCTTGAAAATAAAAAGACTAAAATACCCTTGAAAATAGTTGG	.(((.((((((((((.((((((((((((((((.(((((((((((((((((.((((((((((((.(((((((.(((((((((.(((((....((.......))...)))))....((((((((((....((((.....)))).......)))))))))))))))))))))))))))))))))))))).))))))))))))))))).)))))))))))))))).)))))))))).)))	-	AAAGACTAAAATACCCTTGA
134	LC-m0164	scaffold_6:2760071:2760195:+	-46.30	LC-m0164-5p	-	3564	3562	-	AAGGTTATGGCATGGGTAAGTGGGGAAGATGATAAAACTAATTACTACTTTTGAGTGGTTACAACTTAGAAGCAGATTAAAAAAAATATTATCTTTCCCAATCCACCCATGCCTTAGGTTTCCTC	(((.(((.(((((((((...((((((((((((((..........((.(((((((((.......))))))))).))...........))))))))))))))....))))))))).))).)))....	CATGGGTAAGTGGGGAAGATGA	-
135	LC-m0165	scaffold_6:2833095:2833171:+	-22.70	LC-m0165-5p	-	12	12	-	ATGCAATTGTCAATTGTAGAAAATTAGTGGGTTCATTAAAATGGCTCATTATTTTTCTTGGACATTGACAATAAGAA	.....(((((((((.((((((((.((((((((.(((....))))))))))).))))))...))))))))))).....	CAATTGTAGAAAATTAGTGGGTT	-
136	LC-m0166	scaffold_6:4373005:4373081:+	-22.70	LC-m0166-5p	-	12	12	-	ATGCAATTGTCAATTGTAGAAAATTAGTGGGTTCATTAAAATGGCTCATTATTTTTCTTGGACATTGACAATAAGAA	.....(((((((((.((((((((.((((((((.(((....))))))))))).))))))...))))))))))).....	CAATTGTAGAAAATTAGTGGGTT	-
137	LC-m0167	scaffold_6:6010098:6010195:+	-47.70	LC-m0167-5p	-	16	15	-	ATCGATTGCTTCTCCCAAGCCATTGATCGCTTGCAAGTCTGTGAGCCATGGAGCTCTCTATGCGAAAGCGATCAATCGCTTGGAAAAAGCAATCGATC	(((((((((((...((((((.(((((((((((....((..(.((((......)))).)...))..))))))))))).))))))...))))))))))).	TCTCCCAAGCCATTGATCGCT	-
138	LC-m0168	scaffold_6:7765797:7765903:+	-42.16	LC-m0168-5p	-	30	29	-	GTTTTTTTGTATCACTCATGGTCGTTAACGTTAAATTATAATTTTGGATTGATTTGACAATTATATTCTTGGTAAACGTTAAAGATCATGAGTGATATAAAAAAACT	(((((((((((((((((((((((.((((((((..((((........(((((......))))).......)))).)))))))).))))))))))))))))))))))).	ATCACTCATGGTCGTTAACGTTA	-
139	LC-m0169	scaffold_6:7773855:7774077:+	-77.40	-	LC-m0169-3p	129	-	128	GTTGCTTTTATCTGCATTTGCACCTGCACTTGTTTCTTCCTTCATCTCCTCAAAACTTTAAACACCAGAGCTTCAAAGCTTCGAATTGCTTCAAAGCTTCAAAGCATGGCTAAGGCAAGAAAAAAGGAAAGAGAATTAAGAAAATGGAAACTTATGTATGGAAGGTAGAAAGGAAGAGAAGGAACCAGCAAGAGGTGCAGGTGCCAATGCAGGTGAATGCCAT	...((.((((((((((((.(((((((((((((((..(((((((.((((((....(((((.....((...((((..((((((.(((....))).))))))..))))...((....)).........))..................(....)..........)))))....))).))))))))))..))))...))))))))))).)))))))))))).))...	-	AGGTGCAGGTGCCAATGCAGG
140	LC-m0170	scaffold_6:7789238:7789361:+	-47.60	-	LC-m0170-3p	195	-	191	CAAAATGCATGGTATATGCACGATAATAACCTACACATGTCCGCATAGGAGAATTTCTGTATATCAATTATTCTCTTATTCGGATGTCCGCACGTTATTATCGTGCGGATGCTATTGTAAACAT	.....((((((((((.((((((((((((((......(((((((.((((((((((...((.....))...)))))))))).)))))))......)))))))))))))).)))))).)))).....	-	ACGTTATTATCGTGCGGATGCTA
141	LC-m0171	scaffold_6:8360486:8360592:+	-40.70	LC-m0171-5p	LC-m0171-3p	25	23	2	GTACCACATTTCTGAGTCAGATTACTGAATATCAAAACACCTTTCATCGGAAGTGTCTTGAAATAGGTTGCTATTCAGTATTTTGACTCAGAAAGGTGTCGTGGGAA	...((((.(((((((((((((.(((((((((.((....((((((((.(....).....))))..)))))).))))))))).)))))))))))))......))))...	TCTGAGTCAGATTACTGAATA	TTCAGTATTTTGACTCAGAAA
142	LC-m0172	scaffold_6:8366839:8366950:+	-48.32	-	LC-m0172-3p	41	-	41	GTTCTGTGATTACTCCGACTCCCGCTCAATCTCATGCTCTTCCACTGTGCACTGCATGGCTTCCTTCCGGTGTTGGAGCCTAAGGTTGAGCCGGAAATCGGAGTAATTGGAA	.((((..(((((((((((.(((.(((((((((...(((((..(((((......((...)).......)))))..)))))...))))))))).)))..)))))))))))))))	-	TAAGGTTGAGCCGGAAATCGGA
143	LC-m0173	scaffold_6:14215824:14216024:+	-49.80	LC-m0173-5p	-	256	254	-	AACTTGCGATGTGGAAAATGTATGATGACGTCATATTTTTTAACGTTCAGATTATATATCTCGTTTTTTAGACGTCGGTATTATGGGATTGGAGTCGTGTTATTTTGAATTACATGGCGGTTCTTAATCCTTCCCCGACGTGATATCCTGAATAATTGCTTCACAATTGCGTCGTGGTTCTTCATTGTTACGTTGCTTTAA	.....((((((((...((((.((.(((((((.............((((((.....(((((...........(((((((......((((((((((((((((...........)))))))...)).)))))))...)))))))))))).))))))(((((.....)))))))))))).))....))))..)))))))).....	GTGGAAAATGTATGATGACGTCA	-
144	LC-m0174	scaffold_6:14960772:14960881:+	-35.40	-	LC-m0174-3p	19	-	19	GCCAGGGACACTAGGGCTACAGCCCGGGGCCCACAGCTGAGTCTTGCCATTCACCATGCCGTCGGCGAACATCACTCATTTAGCTTGAACCTGTGGTTGAGCTCCTTTGG	.((((((......(((((.(((((((((...((.((((((((..((...(((.((........)).)))...))...))))))))))..)))).))))))))))))))))	-	TTAGCTTGAACCTGTGGTTGA
145	LC-m0175	scaffold_6:21853361:21853537:+	-34.90	-	LC-m0175-3p	24	-	24	TTTTTTTGTGCGGGTATGTTTGCTTTGATCTAACTCGTTTTCTCGAGTGAAACTTGTTGGAGGAACAACAATCAATATTATTCTAATAATTTAATTGTTTAAATAAAATTAAATATGGCTATAAATTAAAAACTGATTATTTTTGCAGATAGAGGCTTGCAGAATTGCAATGTCTTT	.....((.(((((((.(((((((..(((((..(((((......))))).....((((((......))))))...............(((((((..(((((((......)))))))......)))))))......))))).....)))))))...))))))).)).............	-	GCAGATAGAGGCTTGCAGAATTG
146	LC-m0176	scaffold_6:23699965:23700188:+	-49.62	LC-m0176-5p	-	27	26	-	CCGAATATCCTGACCAACTAGACTACAACGGATTGGTGATTTTCCTATGATTATTAAAGTTTAAGAACTATATGTTAGAATAGGGGATTGAATATTTTTGGTATACAGGTTTTCTCCAATTGCCTAAGATCAAGTGGACGAACAGGGATTATAGCATCAGAGGAGGAGGATGTGCCGGTGGCCGTGGAAGAGAGTTACTCAGGCAACTACATTGTGGTGTTTGA	.(((((..(((((..((((...((.(.(((((((((((((((((((.(((.......((((....))))...(((((...((((.(((((......((((.....)))).......))))).)))).((((...((......))..)))).))))))))....)))))))).)))))))..)))).).))..))))..)))))..(((((...)))))))))).	TGACCAACTAGACTACAACGGAT	-
147	LC-m0178	scaffold_6:27674433:27674571:+	-61.70	LC-m0178-5p	-	12	11	-	TATAAAATGACTTGGCTAGAATGAGGGGTTATTATGAGCGGGTCCTTAACAGCCGTTCGATTCAGTGCATAGTTATTATTGGATTGTTAGATTGGACCCCCTCATTGTAACCCCTCAACATAGCCAACTCATTCTATAG	((((.(((((.(((((((...(((((((((((.(((((.((((((.....(((.(((((((..((((......))))))))))).))).....)))))).))))).)))))))))))...))))))).))))).)))).	CTTGGCTAGAATGAGGGGTTA	-
148	LC-m0180	scaffold_6:8557998:8558080:-	-26.50	LC-m0180-5p	-	12	12	-	TCCCTCTTCCCATTATAGGATTTGGGCTTGAAAGAATCTAGCACCTGGGGTTCCTTCGGAGTCCGAGTCTTGTTCAAGACAGC	....((((......((((((((((((((((((.((((((........)))))).))).)))))))))))))))..))))....	CATTATAGGATTTGGGCTTGA	-
149	LC-m0181	scaffold_6:9719210:9719321:-	-45.35	-	LC-m0181-3p	63	-	61	TTCTTTTGTCACCCATATTTTTCTAAATGCCTGCCTCAATAGTTTATGCATAATAAAAGAAAGAAAAAAACAGTTGAGGCGGACGTCTAGAAAAATACGGGTGATAAAATGA	.(((((((((((((.((((((((((.(((.((((((((((.((((......................)))).)))))))))).))).)))))))))).))))))))))).))	-	CGGACGTCTAGAAAAATACGGGT
150	LC-m0182	scaffold_6:10403306:10403406:-	-47.30	LC-m0182-5p	-	24	23	-	CGTCGCGCAAACTTTTGCGCGTGACGGAAGACACGTTGTCGCGCAATGTTTTAACTTCACGCGACTAGTGTATTTTGGGACGTGCAAACTTTGCACGACGA	(((((.(((((..(((((((((..(((((.((((...((((((....((....))....))))))..)))).)))))..))))))))).))))).))))).	ACTTTTGCGCGTGACGGAAGACA	-
151	LC-m0183	scaffold_6:11357621:11357835:-	-79.30	LC-m0183-5p	-	23	22	-	TGCCTGAGTTTAGGAACAACTCAAGGATGACTAATTAAGTGTCTCAGAAATTACAGCTAGGTTTTTTCGGAGAAGGTTGGAGGGGTCGCAATGGTCCCGCTTAAAACCCAATCCTTCTTAAACACCGAGGGTATTGCCTTGAAGAACTTTCCTAGACACTGTAATTTTGGAGGTCACTTACTAGAGTTACCAAGAGTTGGCCTATTTTGTGGCAT	((((..((..((((..((((((..((.(((((...((((((((((.(((((((((((((((....(((.(((((((((((.(((..(.....)..))).........)))).)))))))......(((((......)))))..)))....)))))...)))))))))).)))).))))))....)))))))..)))))).))))..))..)))).	TAGGAACAACTCAAGGATGACTA	-
152	LC-m0184	scaffold_6:14337281:14337584:-	-72.25	-	LC-m0184-3p	15	-	15	TTAAGTAAGACTAAGACGACGTAATATATTTGTTTAGCGACGTTGATTTGTTTTTTAAACGTCGTTAGGTATAATATAACCGTCGTTGAAAATTGTGTCTCTGATTGCAAATTTGCAACGACGTTAGGTATAATATTTGTAGATACACAAACGCACACACATCATCAACTTCCAAAAAATTGTCTCTCTGATTGCAAATCTGTGTCATCTGTTAAGATTATGATGTGGAACAGAGTTCCATCTGGTAAGATTTCGTAACCCTTGGGATCTCAGACAAATCTGATTATGTCGGCAGTTTTCTATA	...((.((((((....(((((((((..(((((((((((((((((.............))))))))))..((((...((((.((((((((((.(((((........))))).))).)))))))))))..))))...(((((......)))))......((((((((................((((..(.(((.(((......))).))).)...)))).)))))))).....((((((((...(((..(....)...)))..))))).))).)))))))...)))))))))..))))))))...	-	AGACAAATCTGATTATGTCGGCA
153	LC-m0185	scaffold_6:15134150:15134295:-	-29.82	LC-m0185-5p	-	7	7	-	ATAAAGAGTCAGGGAAATGGAGAGATGCGTTGGGAAAAGCGAGTGACAACATTCGAAGCGATCAAAATCTTGCAGACGAGGTAAAATATTTATAAATGCCGTTTTATTCAATTTAATGTCACCTTTTTTTTTTCCTTGCATATTTT	.......((.(((((((..(((((.(((((((((.....((((((....))))))..((((........))))......((((.............))))...........))))))).)).)))))..))))))).)).......	AGGGAAATGGAGAGATGCGTTGG	-
154	LC-m0186	scaffold_6:17285576:17285684:-	-18.80	-	LC-m0186-3p	16	-	15	CTTAGTGGGAATTGTTTTGAGTTATATTTCACCAGGCATCTAAAGTGATCTATGCAAACACTCTTATGATTAATCGACCAAGTGGGAGAATGTAAGACAAATTACTGTC	..((((((...((((((((.(((...(..(((..(((((((((((((...........)))).))).))).....).))..)))..).))).)))))))).))))))..	-	ACCAAGTGGGAGAATGTAAGACA
155	LC-m0187	scaffold_6:23364322:23364452:-	-38.90	LC-m0187-5p	-	7	7	-	CGACTATAGCCAAACGGCTATACTATTTCTTTAAAAAATATTAGAAAAAATGGAGTATAGCCGCTTGGCCATACAATTTCTTTTATTTTAAAAAAAGTACAAAACCGAGTATAGCCGCTCGGCTATACTAT	....(((.(((((.((((((((((.(((.(((((......))))).)))....)))))))))).))))).)))......(((((........)))))..........(((((((((....)))))))))..	CAAACGGCTATACTATTTCTTTA	-
156	LC-m0189	scaffold_6:27240252:27240557:-	-58.60	-	LC-m0189-3p	8	-	8	CATAAGAAAAATGTCATTTTTTAGAATATAAAAAAAATAAATTTGTTACATGACATTGTTATCATCTTAATTTTGTTTTTAACAAAACACACATTCTCTTTGGAAAAAAAAATTTTAAAAAAAACTTTAGTTTTTATTTTCTTATTTAATTTTGTAACAAGATAATAAGAAAGTTGTAAAAAAATTAGTTTGTTGTTAAAATAAGTTAATACATTTAATAAGGGTAAACTTGAAAAACAACAATTTGTTTGTGTGATGTATTAATAACATTGTTTTAAGTATAAGGAAAGTGACACTTTTCATGAA	.....(((((.(((((((((((....((((...(((((((.(((((((...((((..((((......))))..))))..))))))).........................(((((((...(((((....((((((((((((((((..((((((...)))))))))))))))...)))))))....)))))....)))))))..(((((((((((...((((......))))..((((((....))))))....)))))))))))....)))))))...)))).))))))))))).))))).....	-	TTTAAGTATAAGGAAAGTGACAC
157	LC-m0190	scaffold_7:2887073:2887301:+	-147.70	LC-m0190-5p	LC-m0190-3p	103	97	2	GTTAGGACCCCAAATCAGACCAATGCCTCTCTATATTTGAAGAAAGATCAGGATTCATTGAGGATCTAACCACATCACGTCAACAAGAATCAAGTTGGGACCTTTCTTGATGCTCCATGAGGAGGTCCCAACTTGGTTCCTGGTGACATGATGTGGTCAGATCCCTTAATGACTCCTGGTCTTTCTCCAAATATAGAAAGGCATTGGTCTGCTTTGGGGGTCCCATACT	((..((((((((((.(((((((((((((.((((((((((.(((((((((((((.(((((((((((((.(((((((((.((((.((.((((((((((((((((((((.((......)).)).)))))))))))))))))).)).)))).))))))))).)))).))))))))).))))))))))))).)))))))))).))))))))))))).))).)))))))...)).	CAAATCAGACCAATGCCTCTC	AAGGCATTGGTCTGCTTTGGGG
158	LC-m0191	scaffold_7:5184037:5184199:+	-35.90	LC-m0191-5p	-	27	27	-	ACCCTTTCAAAGGGATCAAACCAACGTAGTTCAGAAATGATTTGTGTGGAGATTTTATTGATGACAATTTGGTTGCGGTTGCATCTATTGAGATATTAGACTGCCTACGTATCCTTCATGGGATCAAACCGACATAGTTCCAAAATTTGAAAATTAATGGGTA	((((..((((..(((((...(((.(((((.(((....))).)))))))).)))))..))))...((((((((.(((((((..((((..(((((((((((.....))).)))))..)))..))))..))))).)).....)))))..))).........)))).	AGGGATCAAACCAACGTAGTTCA	-
159	LC-m0192	scaffold_7:6390277:6390407:+	-73.90	-	LC-m0192-3p	110	-	106	ACTCCAACATCTCCCACATTCCTCTACTCTCTCACACAAGAGGACTACATGAGGGTTCCAAAATCAGCCTAAAAAAAGCTGATGCACTCCTTTTGTGTGAGAGAGTAGAGGAGTGTGGGAGCTGACATTTG	.......((.((((((((((((((((((((((((((((((((((........((...))...((((((.........))))))....)))))))))))))))))))))))))))))))))).)).......	-	GAGAGTAGAGGAGTGTGGGAG
160	LC-m0193	scaffold_7:6721215:6721515:+	-72.80	-	LC-m0193-3p	7	-	7	TCAGCATGGTCACATTCTTTACTGATAGGATTCTCACATTTACTGCATTGGATGAACACTTTCAATGTGGTGTAACTTATTGTGTTTAGAAGTTCGTGTATCCTTCTCTTTAACTCTAGAGCGTTTTGTATATTGCCTTTTTTGTCAGTTGACAAAATTTCGTATTGAGACTGGCCACCATTTGTCACTTTCCATTTTAGTATAAGCTGATGAGTATTCACTACTACAAAAAAGCAAAAAGACGACGGTAAATCACCGTCGTGTATTCGGTTTTTTAATGGTCGTGGAATCCACCGTCATC	(((((.((((((..(((..(((....(((((...(((...(((..(((((((........)))))))..))).(((((.(((....)))))))).))).))))).((((........))))..................(((((((....)))))))....)))..)))..)))))).........(((.........)))....)))))......(((((.((((..(((((((....(.((((((((.....)))))))).).....)))))))..)))).))))).............	-	GGTTTTTTAATGGTCGTGGAATC
161	LC-m0194	scaffold_7:7402132:7402251:+	-52.50	LC-m0194-5p	-	7	7	-	CAAAGGCTGCTGACGTCAGCGGCTGATTTTCAATTTTTTTTTTTTACTGTTGGCTCGTGCATTCCACTCTTTAACAGTAAAAAAATTTGAAAATCAGTCGTTGACCCATAGTTGCCAGAA	....(((.((((..(((((((((((((((((((.....(((((((((((((((...(((.....)))...))))))))))))))).)))))))))))))))))))...)))).)))....	TGACGTCAGCGGCTGATTTTCAA	-
162	LC-m0195	scaffold_7:7765339:7765427:+	-59.30	-	LC-m0195-3p	32	-	32	GTGAGGTTTACACCATTTCCAGCAGCCAATTTGTACAGAAGGTTCAAACCTTCTATATAAATTGGCTGCTGGAGAGGGTATAAACCTCA	.(((((((((.(((.((((((((((((((((((((.(((((((....))))))).)))))))))))))))))))).))).)))))))))	-	AAATTGGCTGCTGGAGAGGGT
163	LC-m0196	scaffold_7:9194587:9194829:+	-74.55	LC-m0196-5p	-	13	12	-	TTAAAATTTTGAAGATAAGGTGGATGGAGAAATAGGATAGAGATGTGGAAATAGCAACACTCATAAGAAATTAGATTGGAAAAATAAATAAATAAGAAAGTAGTTCGTCTTGAATTGGATGTCCTTGATTGACAGAAATGCTAACCTGAACAACTGGTCCGCTATGATTTACAATTTCTAAAGAGTGCTGTTATTTTCACCCCTTATCCTGTTTTCCTACCCACCTTATTTTCTCACCCACCA	..........(((((((((((((.(((..(((((((((.(((..((((((((((((.(((((...(((((((((((((((..................(((.(((((..(((.(((...((((.......))))..)))..)))..))))).)))..))).....))))))..))))))...))))).))))))))))))..))))))))))))..))).)))))))))))))..........	GAAGATAAGGTGGATGGAGAAAT	-
164	LC-m0197	scaffold_7:9353471:9353605:+	-42.55	-	LC-m0197-3p	52	-	52	ATATATATCCTATGTGGACATCCGGATGTTATTATCGTGCAGACACCATGTATTTTCTACTACCCCTCCCGGTTTTCCTCCCTGTTTACAATGGCATCCGAACGATAATAACGTGCGGACATCTACATATATATA	.((((((...((((((((..((((.(((((((((((((.(.((..(((((((.........(((......))).............))).))))..)).).))))))))))))).))))..))))))))))))))	-	CGATAATAACGTGCGGACATCTA
165	LC-m0198	scaffold_7:17834275:17834644:+	-99.10	-	LC-m0198-3p	10	-	10	AGAAGCATAGAATTCCCATGCTTCTTAAGTTCAAAACTGACATGTGTTTGCTCCTAAGTATATTGGCTGTTATAGTGAAATGATTCAAAATTTAAAGGTTCCTAACATCCACACGATATGGAGTGTTAGGATTGTGTGCTTCGATAAAAATCATGGATGAGGAAGTGATTAGGATCACTGAGGTTTTTTGAAATAAAACCACACACTTAGATGAGTGGCCTTATCTCATCTAAGATATTAGACCTAAATGGATAATTTGGTGAATATCATTATGTAAATTAGTGTCCTGAAATGACATGAAACCCCTAAGGTGTTTCTTTGCTTCTGCAATCTCTAAACAAGATACTTAGAGCATCCACAATGATGCTTT	((((((((.(.....).))))))))...............((((((..(((((.(((((((.(((..((((..((((((....))).............((((((((((((.......)))).))))))))......)))..))))........((((..(((((..(((((((.((((((((((((.......))))))..(((..((((((((.........)))))))).((((((..(((.((((.....))))))).))))))....)))...))))))))))))........(((((((....)).))))).)..)))))...)))).....))).))))))))))))..))).))).......	-	ACAAGATACTTAGAGCATCCACA
166	LC-m0199	scaffold_7:18921383:18921494:+	-65.80	-	LC-m0199-3p	228	-	226	AAATCTTCCTTCATTTTGACAATTCCGGTGACGGCAGATTGAAGGCAGATGCTTCGAACAAACAGATGCTTCAATCTGCCCTCACCGGAATTGTCAAAATGAGGAAAGATCT	..(((((.(((((((((((((((((((((((.((((((((((((.((..((...........))..)))))))))))))).))))))))))))))))))))))).)))))..	-	TCACCGGAATTGTCAAAATGA
167	LC-m0201	scaffold_7:21838811:21838907:+	-18.90	LC-m0201-5p	-	18	18	-	TATGATGATATAATTAAGTTGATGATGAGCGTAATTAGCTAATAATGATGATGTTGTGCTTGTTATTAATTTCTAGTTAGAGTTTTGGTAATCATGT	((((((.((.(((((((((((((((..((((((((...(..........)..))))))))..)))))))))..))))))........)).)))))).	TAATTAAGTTGATGATGAGCG	-
168	LC-m0203	scaffold_7:3533235:3533312:-	-28.10	LC-m0203-5p	-	29	29	-	AGAAGGCTGCAGAACGATCGAAAACAGGCGGAGTCGCGCCACCGTTGCCGCCGGTGTCGAGTTTGTTTCCGGCCAATT	....(((((..((((((((((..((.(((((...((......))...))))).)).))))..)))))).)))))....	AGAACGATCGAAAACAGGCGG	-
169	LC-m0204	scaffold_7:3668728:3668810:-	-22.50	LC-m0204-5p	-	10	9	-	ATTATTCTTCAGTATTCGGTACGGTACGGTATTGACTAGTACCAAATATTTGATACCGCTACCATACCATACTCTATTGGTAC	..........(((((..((((.((((((((((..(.((........)).)..)))))).)))).)))))))))..........	AGTATTCGGTACGGTACGGTATT	-
170	LC-m0205	scaffold_7:8548805:8549019:-	-49.60	LC-m0205-5p	-	18	18	-	ACGATGGTTCGTCAGTCGTTCTAGCGTCGTCTAAAAATTGACAAAGTTGTTTTTAAAATTATAGTCTTTTTTTTATCAAATTAGAAAACAAAAACCATGGTTCAGAAAAATCAAATCTGCAATCAAACATTCACAGAGAAAGAAAGAAGGGTTTTGAATCCTTATATAGACGACGGTATATTACTACTGACGTCGTGTGAACATCAATACCACGA	.((.((((.(((((((.((..((.(((((((((......((((....))))(((((((((....((((((((((.((......))............(((((((((.........)))).)))))............))))))))))..)))))))))........))))))))).))....)).)))))))..((....))......)))))).	GTCAGTCGTTCTAGCGTCGTCTA	-
171	LC-m0206	scaffold_7:8580666:8581024:-	-62.93	-	LC-m0206-3p	6	-	5	TTGTATCTTTGGGTTTAGTTGCTACTTGCATATGCAAATTCATTTTTAATTACTTAAATAGAACCGAACTAGCTCTTAATTTAGTTATATTTCTTGTTGACGTGACTTGTGGACTATTGACTTTTTTACCTTACACACTAAGGATTCCTATTATAATTATATTTGATTTACTTTAATTCTTGATTTCCTACTGTAAATAGAAATATGAATTTATTATTTACTTGCCCATTCAGGCTTCGTTGTATTATAAATATGACTTCCTACAAGGAGAAGAATACAATGAAAATTCCAACAAACAAATATTCTCTCATAGTTCTCATATTTAGCATGGTATCAGAGCGGCAATCTTGAAATTTCTT	.......((..((.((.((((((...(((.(((((..............((((((((..((((...((((((........))))))....))))..)))).))))..((.(((((((.((........(((((.....)))))...............(((((((.............(((((.........((((((((((((....)))).))))))))........))))).(((((((((((..........((((((....)).)))))))))))))))............)))))))....))))))))).))......))))))))....)))))))).))..)).......	-	CATGGTATCAGAGCGGCAATCTT
172	LC-m0207	scaffold_7:9303778:9304050:-	-59.03	LC-m0207-5p	-	8	8	-	ACTATTTATCCAGTTTGGTTCGGTTCGGTTTTAATAAAAAAAATTTCAAAAACTATCCGGTTCGGTTTGAACCGGTTTCTGGTCCAATTTCTGTTCCGGTTCGATTTTGAACCGAATTATAAAAATTATTTTTTAAAATTATTTTTTAATACAATTCTCAACTGAAATATTATTTTTTTACTTGAAAATTAACAAATTATTCAATTTCATATAAAAAATAAATATTAAAGTGGAAAAAGAGAGATATTTTGACATTGAACTTGGATAAATATT	..(((((((((((((..((((((....(((((..(((((((................((((((((.(((((((((...(.((.......)).)..)))))))))..)))))))).....((((((....))))))......)))))))......((((..(((..((((((..(((((((..(((((.................)))))..)))))))..))))))..))))))).....)))))...)))).))..))).))))))))))..	CAGTTTGGTTCGGTTCGGTTTTA	-
173	LC-m0208	scaffold_7:9756716:9756824:-	-42.18	-	LC-m0208-3p	15	-	14	CACCTCTTGCCCGAGCTGCCTTCTGCTGCTGAAAACCCATTTTTTTTTCCCAAACCCCCCCCCCCAAGCCCGAGTTTAGCAGCTAAGGCTGGACTCGGGCTGGGAGGGT	..((((((((((((((((((((..(((((((((.........................................))))))))).))))).)).))))))).))))))..	-	GCAGCTAAGGCTGGACTCGGG
174	LC-m0209	scaffold_7:10270211:10270420:-	-105.60	-	LC-m0209-3p	19	-	18	AAGGGGTAATTTCGTCAACCCAAAACCCTTTAGCGTAAAAGCTTGTATGAAATTCTCCTCATTTCATATTAGGGCTCGAAATTTTACCACTAATCCCAATTTTTAAAGAACCATAAACCCAAATGACCGATTTGAAGCCCTAATATGAAATGAAGGGAGTTTCAAATGAGCTTTTATGCTCAAGGATTTTGGGTTGACGAAACTGCCCCT	.(((((((.((((((((((((((((.((((.((((((((((((..(.((((((((((.((((((((((((((((((((((..........(((.........)))......(((........))).....)))).)))))))))))))))))).)))))))))).)..)))))))))))).)))).)))))))))))))))).)))))))	-	TCAAGGATTTTGGGTTGACGA
175	LC-m0210	scaffold_7:15303472:15303671:-	-72.90	-	LC-m0210-3p	16	-	15	TGATGGGCAAATGTAACTTTTCAGTTATGATTATTTGTAGCAATAGTCCCTCAACTATACTCAGTTATATTTCGGTCACTCAACTCTAATGGTGCAACACAACACCTAATTGAATGATCTCTGCAACTAATATTTGAGTTAAGTGACTAAAATGTAACTCTGAGTATAATTGAGGGACCATTACTACAAATAACCCTTTT	....(((.....((((((....))))))..((((((((((.(((.(((((((((.(((((((((((((((((..((((((.(((((....((((........))))...(((...(....)..))).........))))).))))))..)))))))))..)))))))).))))))))).))).)))))))))))))....	-	TTGAGGGACCATTACTACAAA
176	LC-m0211	scaffold_7:15378336:15378454:-	-46.60	-	LC-m0211-3p	92	-	92	ATGGTTTCATTTATCTGCATTTGCACCTGCACCTCTTTTGGTCTTTACTGGTTTTCTCATGCACTGATGAACTCAGAGATCCATGCATAGGTGCAAGTGTAAGTGCAGACAAATGCCTT	..((...(((((.(((((((((((((.(((((((....((((((...(((((((..(((.....))).)))).)))))).))).....))))))).))))))))))))).)))))))..	-	AGGTGCAAGTGTAAGTGCAGA
177	LC-m0213	scaffold_7:22580971:22581074:-	-37.10	LC-m0213-5p	-	7	7	-	AGTGAATATGTTTGTTTATGGTCATCTACTTATTCTGCTTCAGTATTTTTGTACAATTAATATATGACATAATGATTAGATGACCATCAACAAACACATTCATG	.((((((.((((((((.(((((((((((.(((((.((..((((((((..(.....)..))))).))))).))))).))))))))))).)))))))).)))))).	TTTGTTTATGGTCATCTACTT	-
178	LC-m0214	scaffold_8:1189956:1190032:+	-22.70	LC-m0214-5p	-	12	12	-	ATGCAATTGTCAATTGTAGAAAATTAGTGGGTTCATTAAAATGGCTCATTATTTTTCTTGGACATTGACAATAAGAA	.....(((((((((.((((((((.((((((((.(((....))))))))))).))))))...))))))))))).....	CAATTGTAGAAAATTAGTGGGTT	-
179	LC-m0215	scaffold_8:1204519:1204595:+	-22.70	LC-m0215-5p	-	12	12	-	ATGCAATTGTCAATTGTAGAAAATTAGTGGGTTCATTAAAATGGCTCATTATTTTTCTTGGACATTGACAATAAGAA	.....(((((((((.((((((((.((((((((.(((....))))))))))).))))))...))))))))))).....	CAATTGTAGAAAATTAGTGGGTT	-
180	LC-m0216	scaffold_8:2055318:2055450:+	-50.90	-	LC-m0216-3p	17	-	16	TTTGTATCAAGTCATGCATCCACATATCTGATAAGGATTCTAAATGGTTCAGAGAGTTTTCACTCTTAGCTGTTGAGAAGCCTTAAATCTATTGAGAAGCATTATCAGATATAGATCCATGACTTGATACAAG	.(((((((((((((((.(((...(((((((((((...((((.(((((....((((((....)))))).(((.......))).......))))).))))...))))))))))).))).))))))))))))))).	-	TTATCAGATATAGATCCATGAC
181	LC-m0217	scaffold_8:2707344:2707436:+	-19.00	LC-m0217-5p	-	70	69	-	TAAAAAATGGAGAAGGTCCAAAGGAGAAGGTTAAAGAAAAGGTTGCTAGCATTCCCTATATCACCAATATCCTTGGATTTTTTTTTCAAGAAG	........(((((((((((((.(((...(((....((..(((.((....))...)))...)))))....))))))))))))))))........	AGAAGGTCCAAAGGAGAAGGTTA	-
182	LC-m0218	scaffold_8:6342441:6342515:+	-32.50	LC-m0218-5p	-	14	14	-	TTTGCGGCATCAAGAGTTCTTCGTCGCGCAATTCGTGTCTACCCATTTTGCGTGACGAAAAACTGTTGCCGTGCA	...((((((...(.((((.((((((((((((...(((......))).)))))))))))).)))).)))))))...	CAAGAGTTCTTCGTCGCGCAATT	-
183	LC-m0219	scaffold_8:9820452:9820613:+	-62.40	-	LC-m0219-3p	17	-	16	CACATTGCGCGACGAATAATTGATTGGTTGCGCTAAAGGGTTTGCGCGATGAAAATTATGGGTGGCCCAGTTTTCGCTGGTTTATGCGACGAAGAAAATTTTTCGTCACAGTAGTGCATTTTGCGCGACGAATTATTTTTCGTCGCGCAAATAGTAAAATGT	....((((((((((((....(((((.(((((((.((((....(((((...((((((..((((...)))))))))).........((.((((((((....)))))))).))...)))))))))))))))).)))))...))))))))))))............	-	GAATTATTTTTCGTCGCGCAAAT
184	LC-m0220	scaffold_8:10558665:10558865:+	-52.10	LC-m0220-5p	-	276	276	-	AACTTGCGACGTGGAAAATGTATGATGACGTCATATTTTTTAACGTTCAGATTATATATCTCGTTTTTTAGACGTCGGTATTATGGGATTGGAGTCGTGTTATTTTGAATTACATGGCGGTTCTTAATCCTTCCCCGACGTGATATCCTGAATAATTGCTTCACAATAGCGTCGTGGTTCTTCATTGTTACGTTGCTTTAA	.....((((((((...((((.((.(((((((.............((((((.....(((((...........(((((((......((((((((((((((((...........)))))))...)).)))))))...)))))))))))).)))))).((((.....)))).))))))).))....))))..)))))))).....	GTGGAAAATGTATGATGACGTCA	-
185	LC-m0221	scaffold_8:12661214:12661473:+	-54.04	-	LC-m0221-3p	12	-	11	AAATCGGACCATTATACCGTGCTTTTGTTTCGTCAACTGTATCCTACGCGTTTGGATGAGTTTTAGATGATTAACTCTATGTTCACATTAGCATATTCGAGAAAAATAGATTGATGGTTGGATTCATTCCAATTGAGTGATTTGCATATGAAAGGATAAAAAAAAACGCATGACGACATTTGCCATTTTCTTAATTTTTAAAGATGTTTGGTGCATACTTGGGCTTATCTAAGTTGGTTAGAGCGGATGTACTCCTCACT	.....(((.........(((((((((((((..(((..((((...(((.((.(((((((((((...(((.(((((.(((((.(((..............)))....)))))))))).))).)))))).))))).)).)))...))))..)))..))))))))......)))))...((((((((..(((..(((((((....(((((...(((.((....)).)))))))))))))))..)))))))))))..))).....	-	AAGTTGGTTAGAGCGGATGT
186	LC-m0222	scaffold_8:13755673:13755752:+	-30.80	LC-m0222-5p	-	7	7	-	AAATTAAAACCGGTATGGTACGGTATGAGATTATTGTTTGCCAAAATTGGTACCGTACCGTACCATGCCAAATCAATATC	...........((((((((((((((((.(.........(((((....))))))))))))))))))))))...........	CGGTATGGTACGGTATGAGATTA	-
187	LC-m0223	scaffold_8:14576219:14576295:+	-22.70	LC-m0223-5p	-	12	12	-	ATGCAATTGTCAATTGTAGAAAATTAGTGGGTTCATTAAAATGGCTCATTATTTTTCTTGGACATTGACAATAAGAA	.....(((((((((.((((((((.((((((((.(((....))))))))))).))))))...))))))))))).....	CAATTGTAGAAAATTAGTGGGTT	-
188	LC-m0224	scaffold_8:15948036:15948169:+	-45.55	LC-m0224-5p	-	13	12	-	GCCTACATTTATGTGACAAATGAAGTGGACAGCCACATCAATTAAAATTAATTTAATATTTTCTTTTCTTTTATAATTTATTGACATTTTTTAATTGATGTGGATGTCGACTTCATCTATTACATAAGATGGTA	(((....(((((((((.(.(((((((.((((.(((((((((((((((.....((((((....................))))))....))))))))))))))).)))).))))))).).)))))))))..))).	ATGTGACAAATGAAGTGGACA	-
189	LC-m0225	scaffold_8:16815069:16815268:+	-58.90	LC-m0225-5p	-	1108	1107	-	TTACCTGCTATTTGACGGCAGACCACTCACGCTTGCTAGTCAGTGTCGAATGCTCTGGAATCGAATGCTTCGGTCGTTCTCGTATTCTCTTTACAACTGGGCTGATGAAAGGAATGCGCCTGGGAACCCAGATTTTGAAAGACATTAGAGGGTTTGGGGGAATCTAATGTTGGAGAATCTGTGGTTTCAATGGAGGGAAT	..(((.((.((((((...((((.((.(((((((........))))).)).)).))))...))))))))...))).((((((((((((.((((.((.(......).)))))))))))).((..((((((((((((((....(((((((((...((.....)).)))))))))..)))))))).))))))...)).))))))	TTTGACGGCAGACCACTCACG	-
190	LC-m0227	scaffold_8:4542293:4542432:-	-66.20	-	LC-m0227-3p	13	-	12	TTTATGCTGCTGAAGATATCATCTCTTTTTATCTCAAACGCTGTCCTTCTTTCCCCAACTCAGGTACAGTTAATTGTTGACAGAAAAGACTTTAGGACAGTGTTCTAGATAAAAGGGGACGATATCTTTAGCAGCATACA	..((((((((((((((((((.(((((((((((((..((((((((((((((((..((......))....((((.....))))...)))))....)))))))))))..))))))))))))).))))))))))))))))))..	-	TAAAAGGGGACGATATCTTTA
191	LC-m0228	scaffold_8:6585877:6585961:-	-26.80	-	LC-m0228-3p	18	-	17	CTAGGACACATGTCTCGAGAGTTTGGTCACGATCGGACGGTCGAACTACTCACGATCGCACGATCGGACGGTTACTGTAAACCTA	...((((....))))..(.(((.(.(((.((((((..((((((.........))))))..))))))))).)..))).).......	-	ATCGCACGATCGGACGGTTAC
192	LC-m0229	scaffold_8:10492972:10493103:-	-62.00	-	LC-m0229-3p	39	-	38	GTCGACGTCAAAATCTGCCACTTCCCATCCACTCCGCCATCAAGTTGGTATCTTGGACGAGACACGAAATGACAAAAGTAACCTCAAACTTGACGACATGATGGATGGGAAGTGGTAGATTTTGACGTCCAG	...((((((((((((((((((((((((((((.((.(.(.(((((((.((.((((....)))).))......((....)).......))))))).).)..))))))))))))))))))))))))))))))...	-	TGGATGGGAAGTGGTAGATTT
193	LC-m0230	scaffold_8:10608388:10608531:-	-59.30	LC-m0230-5p	LC-m0230-3p	139	73	66	AGGCCTCCCAGAGGCCAATGGAGATGGGTGGCTGGGAAGGATCCTCATAATTTCTCTACATTTTATTAATTGAAAACTAAGGAGGTGACAAAATAGGGGCTCCCTCCCATGCCACGCATTTCTATTGTTTCTGGGTTTCTCTCC	(((...(((((((((.((((((((((.((((((((((.(((.((((...(((((..((..(((((.....)))))..))..))))).........)))).))).))))).))))).)))))))))))))))))))..)))....	GAGATGGGTGGCTGGGAAGGA	CCTCCCATGCCACGCATTTCTA
194	LC-m0231	scaffold_8:12846796:12847030:-	-78.50	-	LC-m0231-3p	70	-	69	TCATTTATTTTCAAGAGTATTTTAGTCTTTTCATTTTCAAGGATATTTTTAAAATGGAAAAAATTATTATTAAAAAAATAAAGCTTAAATGCAAAAATGGCTGGGGGTTAAATGTGAAAAGATATATAATTTTTATAATTTTCAAGGGTTTTTTCATAATTTTTTTATAATAATTTTTCCATTTTGAAAATACTTTTGAAAATAAAAAGACTAAAATACCCTTGAAAATAGTTGG	.((.(((((((((((.(((((((((((((((.(((((((((..(((((((((((((((((((.(((((((.((((((((..(((((....((.......))...)))))...(((((((((((....((((.....)))).......)))))))))))))))))))))))))))))))))))))))))))))..))))))))).))))))))))))))).))))))))))).)).	-	AAAGACTAAAATACCCTTGA
195	LC-m0232	scaffold_8:12969253:12969362:-	-39.70	-	LC-m0232-3p	46	-	45	CTTCGGTAATACTAGGCTTACTACATTTTTATATCACATTGTGTATCACTTCTCTAATAAAAATGGAGACCACCAATATTAGAGAGGTGGTACATAATGTAGTACCAAAA	....((((....(((.....)))............((((((((((((((((((((((((....(((......))).))))))))))))))))))))))))..))))....	-	TAGAGAGGTGGTACATAATGT
196	LC-m0233	scaffold_8:15308217:15308455:-	-85.90	-	LC-m0233-3p	70	-	69	TCCATCTATTTTCAAGGGTGTTTTAGTCTTTTCATTTTCAAGGATATTTTAAAAATGAAAAAAATTATTATTAAAAAAAAAAAGAAGCTTAAATGTAAAAATGGCGGGGGGTTAAATGTGAAAAGATATATAATTTTTATAATTTTCAAGGGTCTTTTCATAATTTTTTTATAATGACTTTTCTATTTTTAAAATACTCTTGAAAATAAAAAGACTAAAATACCCTTGAAAATAGTTGG	.(((.(((((((((((((((((((((((((((.(((((((((..(((((((((((((((((...(((((((.(((((((......(((((...(((.......)))..)))))...(((((((((((....((((.....)))).......))))))))))).)))))))))))))).))))).))))))))))))..))))))))).))))))))))))))))))))))))))).)))	-	AAAGACTAAAATACCCTTGA
197	LC-m0234	scaffold_9:2121765:2121892:-	-40.00	-	LC-m0234-3p	19	-	19	TACCTCCCCGAATTTTCGTTACACTACAAGTACCACTATGTGAAAGTTAGGTCCCACGTGGCATAGGTTAACCGGCGTGCAGACAGGCCCCATATGTGGCATTGGTAGTATCGGCGTAAGGGGAGATT	...((((((.......((((..(((((.(((.((((.(((((...((((.(.....).))))...........(((.((....)).))).))))))))).))).)))))...))))...))))))...	-	GTGGCATTGGTAGTATCGGCGTA

## Sheet: LS
	Library Name:	Leaf Control (LS)
	Identity	Location	MEF	Identity (5p)	Identity (3p)	Count	Count(5p)	Count(3p)	Sequence of pre-miRNA	Structure	Sequence (5p)	Sequence (3p)
1	LS-m0001	scaffold_14:496431:496600:-	-73.70	-	LS-m0001-3p	12	-	11	AAAAATGGAAATCCTTGCGCGACGAAGTAAACCTCGTTGCTCAAAGTTTGCGCGACCCAGAATACACTCGTCGCGTAAAGTTAAAACATTGCGCGACAAATTATCACCCGTCACGCGATGGAATTTTGCGCGACGAAAGGTTTACTCTCGTCGCGCAAATATATTATTTT	.(((((((......((((((((((((((((((((.(((((.((.....)).)))))...........(((((((((((((((....(((((((.(((............))).))))))).))))))))))))))).))))))))).))))))))))).....)))))))	-	AGGTTTACTCTCGTCGCGCAAAT
2	LS-m0002	scaffold_1:5043717:5044081:+	-61.34	LS-m0002-5p	-	6	6	-	AGATGGGGGACTAAGTTAAATGGGATTGTGGAGTCCAATAGTAAAAAACCTCCTCACTCGCTCTCCTTATACATAGAGTCTAAAATTGGGTTCGCAAAATAAGCCCATCGCTAAATTGAGAACACGCGACTCCGCCTCTCTCTCTCTCTCTCTCTTTCTCTCTCTCTCTCTCTCTCTCTCTCTCTCTCTCTCTCTCTCTCTCTCTCTCGCGTTCGCAACTTCGACTCTCTCTCTTGTTCGCGTTCGCGACTCTGCCTCTCTTTTGATCAACATTGACTGCTCCTAGGCAAGTTTTTCTAATCTTTTCCTTTTGATACCTCTTATTCCTTCTTCCACTTTTCTCATATGCTCTCTGTCTCTCTACA	....(((((((..((.((.((((((..((((((.....((((.................(((((..........))))).......((((((.........))))))..))))....((((....(((....)))...))))................................................................(((((..((((((...((.......))..))).)))..)))))...(((((.......(.(((....)))).......))))).........................................))))))...)))))).))..))..)))))))....	CTAAGTTAAATGGGATTGTGGAG	-
3	LS-m0003	scaffold_1:6264111:6264222:+	-26.10	-	LS-m0003-3p	5	-	5	TTGAGCTAATTGCCAAAAATGGAGGACCACACCCAATCCTATCATCAATTTGAATCTTTTTTTGCAACATACAGACTACTCAGGGGATTTAGTCCAGTGGTAGGATGCTCGC	..((((.............(((..(....)..))).(((((((((....(((((((((((((((.......))))......)))))))))))....))))))))).))))..	-	GGGGATTTAGTCCAGTGGTA
4	LS-m0004	scaffold_1:7156020:7156195:+	-50.69	LS-m0004-5p	-	6	6	-	GGCTCCGTCGAATCTGTGAGCTCGTCCAACCTATAAGTACAAACCCTATCTTCCCCTTGTAAATTTATTGAATGATATTAGGTTGTTTTGTTAAAGGGTTTTAGGTATATGCTTTGTGATCTGTTAATAATGTGCTTATAGGTATGGGTTCATGGATTTTCTGTTTAATGGGTTCA	((..((((.((((((((((((((((...((((((((((((.((((.(((((((................))).))))...))))...(((((((.(((((..((((....))))...))))).))))))).))))))))))))))))))))))))))))........))))..)).	AATCTGTGAGCTCGTCCAACCTA	-
5	LS-m0005	scaffold_1:7748566:7748788:+	-97.20	-	LS-m0005-3p	27	-	27	TAGGCTCAAGTTTATGCTATCTTGCTTAAAAGGTCTCTTGCTAGGAAATCAAAAGGGTGGATTGTAAGACTTGTGAGCCTTGAAGGACGCAAGGCGAGAAGGAGAAAGATTAGTGAGCAATCTCACATTGCTCAGCGAGGGAAATGTGAAGTGTCATATATGTGTGGTCACTTCACTTCCTAGCAAGAAGTCTTTTGGGCAAGGTAGCATAAGTTTCAGCCCA	..((((.((..((((((((((((((((((((((..(((((((((((.......................(((((..((((((.......))))))..................((((((((.....)))))))))))))......(((((((((((((....))))).)))))))).)))))))))))..))))))))))))))))))))))..)).))))..	-	TTTTGGGCAAGGTAGCATAAG
6	LS-m0006	scaffold_1:10581547:10581640:+	-18.30	-	LS-m0006-3p	10	-	9	TCATTTGACCACTCAATTGAGTTATTGAAATTTTAGTACTTTCTTGAAGCACTATGTTCATTGATTTTGTAGAACACAATTGGATGTCGAAAAG	...((((((.(..((((((.(((..(((((((.((((.((((...)))).))))........)))))))...))).))))))..)))))))...	-	TGATTTTGTAGAACACAATTGGA
7	LS-m0007	scaffold_1:11996919:11997044:+	-25.10	-	LS-m0007-3p	8	-	8	GTAGGAGTATTATGACATTTTATATCTTAGGAGGCATTTTAGTTTGAATTTGGGTTTTATACATTGATTTCAAAATTAATGGGTTGGTTGATGTCTAGGAAATAGAAATTGTAGGGGCCCTCCAGC	...((((..((...(((((((((.(((((((.(((..((((.((((((.(..(((.....)).)..).)))))).....))))...)))....))))))).))))))..)))...))..))))...	-	TCTAGGAAATAGAAATTGTAGGG
8	LS-m0008	scaffold_1:13869573:13869693:+	-53.30	-	LS-m0008-3p	161	-	155	TGTTAAGGATGGGTTACAAACTTCTAATCTTGGCCGTTGGATTGCCTTCATTAAATATGTTGGTAGTCTCTTAGATGCAATCCAATGCCCAAGATTAGAAGTATGTAACCAATACTTAAAT	..(((((....(((((((.((((((((((((((.(((((((((((...(((.....)))......(((.....)))))))))))))).)))))))))))))).)))))))....)))))..	-	AAGATTAGAAGTATGTAACCA
9	LS-m0009	scaffold_1:16235308:16235518:+	-45.50	LS-m0009-5p	-	127	127	-	GATAAGAGGGTAGGGAAGAGTAGAGAACGACCAATTTGTCCTTGGTTAAGTGCTCATGTGCTGGACATATGGCCAATTCTTTTAATTTTTTCAAACTGAAATTAGATTTTTGTCCTTGCTAAGAACAAATTCAAAATTTGGAACCAATATGGCACATTTTAAAGTTTAGGCAGACACATTGTAGTTTACCGTTTCCTATATGTATCTTGGT	..(((((..((((((((..(((((..((((....((((.(((...((((((((.(((((..(((......((.(((....(((((((((........)))))))))...))).))..........(((((.....)))))...))))))))))))...)))).....)))))))....))))..)))))..)))))))).....)))))..	TAGGGAAGAGTAGAGAACGAC	-
10	LS-m0010	scaffold_1:19116112:19116189:+	-37.00	LS-m0010-5p	LS-m0010-3p	51	49	1	GCCGTTGGCGGCTACTGTAGCGCGTCGTTTGAATTTTTTTTTTTAATGTTGGCGCGTGCAATGCACGCGCCAACGGCT	((((((((((((...((((.(((((((.(((((........)))))...)))))))))))..))...)))))))))).	GCTACTGTAGCGCGTCGTTTGAA	TAATGTTGGCGCGTGCAATGCAC
11	LS-m0011	scaffold_1:23025602:23025674:+	-22.10	LS-m0011-5p	-	7	7	-	CTGTATGTGGGTGGGTTGGTCACGATCTGGACACCTATACCGTCAGAATTGTGACATCTTTTACCCCGAAAAA	.....((.(((((((...(((((((((((.((.........))))).))))))))....))))))))).....	GTGGGTTGGTCACGATCTGGACA	-
12	LS-m0012	scaffold_1:24248258:24248344:+	-19.80	LS-m0012-5p	-	16	16	-	TTCCTGTATGAACACTTACTTGAAAAACTCGGGAAATGTAGTGTTCTTTTCTTCCCGATTATTTCAAAAGAAGAGTTCCACTTCACA	.........((((.(((..((((((.(.(((((((....((....))....))))))).).))))))...))).)))).........	AACACTTACTTGAAAAACTCGG	-
13	LS-m0013	scaffold_1:24828392:24828480:+	-33.20	LS-m0013-5p	-	10	10	-	ATTATTGTAGGGGCTTTTTCGTTCCGGCAGCTACTACGGGCCTGGGCTACCGTAAATAGCAAAATGGATGAAATTGCCCCTTGAGCCTG	........((((((..((((((.(((...((((.(((((((....))..)))))..))))....)))))))))..))))))........	GGGCTTTTTCGTTCCGGCAGCTA	-
14	LS-m0015	scaffold_1:28638004:28638119:+	-39.90	LS-m0015-5p	-	8	7	-	TTTGAGAGACGATGTATTGTCGTCGCGCAAAGTGACTTTGCGCTACGAATTATTTTTCGTCAAGCAAAATTGGTCGCACAAGACTTTGAGCGACGAAGTATTGTTGTCGTGCAAAA	((((...(((((((((((.(((((((.((((((...(((((...(((((......)))))...))))).(((......))).)))))).))))))))))).)))))))...)))).	GATGTATTGTCGTCGCGCAAAGT	-
15	LS-m0016	scaffold_1:29644635:29644734:+	-43.90	LS-m0016-5p	-	80	79	-	GAGGAAGTTTTGGGATTGGGTGGGTTTGGTAAGAAAACTTGATCATATATCTCAATGAACTCGTTTCCTACCGATTCCACCCATTCCGATGATTTCCTTG	(((((((((.(.(((.(((((((..((((((.((((....(.((((........)))).)...)))).))))))..))))))).))).).))))))))).	TGGGATTGGGTGGGTTTGGTA	-
16	LS-m0017	scaffold_1:29646062:29646181:+	-47.20	LS-m0017-5p	LS-m0017-3p	233	135	98	AAGAGGAAATGGAAATTTTTGGGTGAGAGGTTGCCGGAAAGAATACATAATATTCATCCAAGTTTTGATATTAAATTCTTTCCGAAACCTCCCATTCCAATGATTTCCAGCTATTCCTTT	.(((((((.((((((((.(((((((.((((((..((((((((((...((((((.((.........)))))))).)))))))))).)))))).)).))))).))))))))....)))))))	GGGTGAGAGGTTGCCGGAAAGA	TTTCCGAAACCTCCCATTCCAA
17	LS-m0019	scaffold_1:29648267:29648360:+	-34.47	LS-m0019-5p	LS-m0019-3p	1664	1549	79	TTAGGAAGTTTTTGGAATGAGCGTGTTGGAAAAGAAAAAGACTCAACAACCCATGTTTCTTTGCCAACCCCGCCCATTCCAAATATTTTCTAAG	(((((((((.(((((((((.(((.(((((.(((((((..................))))))).)))))..))).))))))))).))))))))).	TTTGGAATGAGCGTGTTGGAA	CCAACCCCGCCCATTCCAAATA
18	LS-m0020	scaffold_1:30892601:30892717:+	-52.20	-	LS-m0020-3p	46	-	46	ATAGAGCACAGAGAGAGCTCTTGATTTTGTCTGTGTACCACCTCTCTAATAGAAGTAGGTTCCATTGGATAGGTGGACTCTACCTCCATTAGAGCGGTGGTACACAATGTGGTCTTC	..(((.(((.((((....)))).........(((((((((((.(((((((.((.((((..((((((.....))))))..)))).)).))))))).)))))))))))..))).)))..	-	CATTAGAGCGGTGGTACACAA
19	LS-m0022	scaffold_1:32825160:32825379:+	-57.60	-	LS-m0022-3p	110	-	107	TGTTAGCACTCTTACTTTCAGTCCATAATTCACTTCTGCTTTGTTCTCTTTGGTTGCTGTGAGAATTTAGTGAAAAAGTGAAAGAAATTGTTGAGAAATTAAGGGCCTGTTTGATAACCATTTCAATTTTAGTTTTTAGTTTTCATTTTTTGTGCTAGAGTATGAGAGGAAAATGAGAGTGAGAATTGAAGTGAGGATGAGATTGAGAGAGAGGTAGGGC	.....((.((((..((((((((((((..((((((((..(((....(((((...((.((.(.(...(((((((((((((((((((.........(((((((((((...((..((.....))...)).)))))))))))..)))))))))))).)))))))...).).)).))...))))).)))....)))))))).))).))))))))))))))).....	-	GAAGTGAGGATGAGATTGAGAGA
20	LS-m0023	scaffold_1:36043993:36044217:+	-103.00	-	LS-m0023-3p	10	-	9	TCGTCCAGGAAGCTCCACGTGGCTTTTTCCTGTTGGGTTATGTCAGGGCTAATGTCAGCAAGCAAAAGTCAAATTTTTTTACTGTTGGCGAGTAAAACTCACTTGCCAACAGTAAAAAAAAAAAATTTGAATTGCTCTCGCTGACTTCAACTCGACGTCATCGCTGACGTCACCGCCTTTGGGCTTGAGCCCAAGCAGGATTTGTCAGTGGGCTTGCCAGGGGTA	...(((.((((((.((((.((((....((((((((((((..(((.((((....((((((.(((((...(((((((((((((((((((((((((.......)))))))))))))).....))))))))))).)))))...))))))........(((((((....)))))))...))))...)))...))))).)))))))...)))))))))))).)).)))...	-	AAGCAGGATTTGTCAGTGGGCTT
21	LS-m0024	scaffold_1:41017690:41017982:+	-75.10	-	LS-m0024-3p	16	-	15	TGGTATAGTGAAGGCAACTTCCAATTAAACACAAGAGCCGAGTTCTCCTTTTAATTGTTTGCATATTGAATGCTTTTACTAAGTATGAGGATATGGATATTTTGTATCTGCGTGTGCTCCTGTGGTGACTGACATCACCCCAGCACCAGCCTGCTCATCCATGGTGGAGTAACTAGCAGCTAATAGATAGCAAGAATTAAAGTACTTCTATTTGCATTTGATACTCTTCAATGTTGCAATTGGGTTTTGTTGTGTTTTGTCTCTTATCTTGATTGGGAGCGGTAAATTTTCCT	.((...(((....((..(((((((((((....(((((.((((......((((((((.(((((.(((((..(((((((((((.(.(((((((((..((...))..)))).((..(((((...((((((.....))))))...)))))..))...))))).).)))))))......))))..)))))....)))))))))))))....((((.(((((.((((......))))...))))).))))...........)))).)))))...)))))))))))..))..)))..)).	-	TCTTATCTTGATTGGGAGCGGT
22	LS-m0025	scaffold_1:45631805:45632067:+	-133.44	-	LS-m0025-3p	16	-	16	GTAAAAGGGGAGTGCTAGCTGCTTTCCCTCTTGCCTTCTCATTCTTGCCTTCCCCATTCATTTTGTGCCACGTGTATTACACTCACACATAAATCTATGTATTTAATGCAAAGTACTAATATTTTGCTTGTAAAGAGAACAAAGAATTTTGGAACACATTAAATACTTAGATTTATGTGTGATTGGAATACACGTGACACAATGAATGAGAAAGGAAAAAAAGGGAAGGCAAGAGGGGAAGGTAGCTAGCATTTCCCAATAAT	......((((((((((((((((((((((((((((((((((.......((((.(.(((((((..((((.((((((((((.((.(((((((((((((((.((((((((((....((.((((.(((((.(((.....))).....))))).)))).)).)))))))))).))))))))))))))).)).)))))))))).))))))))))).).)))).......)))))))))))).))))))))))))))))))))))......	-	AGGGGAAGGTAGCTAGCATT
23	LS-m0026	scaffold_1:46392103:46392177:+	-26.90	-	LS-m0026-3p	14	-	14	ACATAAGAGGTGCTTCTCCCCAGAATCACTTAAAATCACTAAAAGTGATTATATGGAGAAGCACATGGAATATGC	.((((....((((((((((....((((((((...........))))))))....))))))))))......)))).	-	AAGTGATTATATGGAGAAGCACA
24	LS-m0028	scaffold_1:2565511:2565710:-	-75.40	LS-m0028-5p	LS-m0028-3p	220	205	5	CCGGACATCCGGATTGTTTAGTGTGCGGATTCCAATGTTTGCAGTTGTGTTTCATTGTAAAAAATGATTTGAAGATGTATACTTCTACGACTGGATATTTTTATATAACAGTGTAGTGGCTTGTGATTTGGCAGCATATATAAGAGGAGAAAACTGAAGAAACATTGAGGTACGCATGCTAAACAATCCGGACATCCGGA	(((((..((((((((((((((((((((.((..((((((((.(((((...((((.(((((.........................((((.((((.((((....))))..))))))))..(((.((......)))))...)))))...)))).)))))...))))))))..)).))))))))))))))))))))..))))).	GGATTGTTTAGTGTGCGGATT	TACGCATGCTAAACAATCCGG
25	LS-m0029	scaffold_1:6830424:6830544:-	-37.56	-	LS-m0029-3p	171	-	171	AGTTAAGGATTGACTACATACTTCTAATCTCGATCGTTGAATTGCATCTAAAAGACTACCAACACATTTAATGAATACAATCTAACTGCCAAGATTAGAAGTATGTAACCAATCTTTAACA	.(((((((((((..((((((((((((((((.(...((((.((((..((........................))...)))).))))...).))))))))))))))))..))))))))))).	-	AAGATTAGAAGTATGTAACCA
26	LS-m0030	scaffold_1:12168399:12168706:-	-70.11	-	LS-m0030-3p	30	-	29	TTTTTATCGAACTGGGTTTAAGTGATGGATACTCCTTACATACTTAGAATATATGATATTGGTTTTGTTTTCTGCTCCCATGGTTTAAGAGATCTTGCAGATTTTTATAGAGATAGAGAGAGGGGACAGCAAGCAGGGGGAGTGGGGGAATTGGGTGTGGTTATGCTGTCTTTTGTTTTGTCTTTCTAAAATTTTATTCTATATGTAAATTTTTAAATACAGCTTGTAAAAAATCAAATTTATTTAAAAAAGATTGACACATGGCGTATTTTGCGTGGGAGTATCACCAGCTGACGTGGTGATACAGT	....((((..((((.(((..(((....(((((((((((((((..(((((((...................(((((......((((.....))))..))))).(((((.((((((((((..((((((((((((((......(((......))).......))).))))))))))).)))))))))).)))))...))))))))))))).......((((((.((((((....((((................))))...))).))))))))).....)))))))))....)))))).))))))))....	-	TGGGAGTATCACCAGCTGACGTG
27	LS-m0031	scaffold_1:12697681:12697860:-	-42.80	-	LS-m0031-3p	12	-	12	ATGTTTAGTTCGATCATGTTGAACCGGATTCAGTGCAATGGCTATAGCAGCCATGTTGTCACAAAAGAGATTCGTTGTGGATGTAGGTTTATACCCAAGTTCAGTAAGCAACTTTCTTAACCAAAGAAGTTCACAAATTCCTTTAGTCATGCCTCTGAACTCGGCTTCTACACTGGATAA	.((((((((........((.((((((..(((((.(((.((((.((((((....))))))....((((.((....((((((((....((((((...........))))))....(((((.....)))))))))))))..)))))).)))))))..)))))..))).))).)))))))))).	-	CATGCCTCTGAACTCGGCTTCTA
28	LS-m0032	scaffold_1:13471613:13471700:-	-28.30	LS-m0032-5p	-	7	7	-	TTCCACCCTCCAAAATACATGGGTTGGAGAAGATTTGTGGACTCAAAACTCATAATTTGGCTTTCCACCCATTAGGTTGGAGATGGCC	..(((..((((((..((.((((((.(((((.((.((((((.........)))))).))...)))))))))))))..)))))).)))..	CAAAATACATGGGTTGGAGAAGA	-
29	LS-m0033	scaffold_1:16198489:16198675:-	-61.80	-	LS-m0033-3p	24	-	24	CGCGCAAATATTTGAATGACGTTAGTATTCGTCGTGCAAAACTCAAAAAATTTGGGTGGGTACCAAAAATTGGACGCGGGAATTTTTTATTTTTTTTAAAATTTTTTTAAATACTTTGCGCGACCAATGTTTTTCGTCGCGCAAAACTTTGCGCGACCAATATATTTCGTCGCGCAAAACTTTGCGC	.(((((((..((((..(((((...(((((.((((((((((....(((((((((..(((....(((.....))).)))..)))))))))..........................((((((((((.((.....)).))))))))))..)))))))))).)))))....)))))..))))..)))))))	-	GACCAATATATTTCGTCGCGCAA
30	LS-m0034	scaffold_1:16428168:16428524:-	-84.72	LS-m0034-5p	-	5	5	-	TGAATTGACTTGGGGATTGGGTTGTGAGGTGGATATATTTTTCTCTGAATACTGTTTGCTTTCTTTGGCTTCTGTATCATTGAATGAAGTCTATCGCGCATGTTTTGTAATGGAAAATCAAACTCTGCAAAACCTGGTATACGGTGTTCATAATTGTGCATAGTCTCGACCAACCTGGTATAGAGTATCAGTTTTTGGTACTTATAACTGCCATATTTGGCATAGAAAATGTCATTCGAAGGCCCCAAATGTTAAACAGTTATTATTATTACTATAAAATTTTTAGAAAGAAACAATTAAACAGCCATTTGCTCGCAAGCAGTCTTCATGTACCATCTACACTGATTGGTCTTTTTG	........(..((((((..(...(((((((((.((((........((((.(((((((((......(((((((((((((((((..(((.(.((((.(((((.((((((((..(..........)..))))))))(((.....)))..........))))))))).))))..)))..))))))))).....(((((((((((...(((((((..(((((((((...(((.......)))....)))..))))))....)))))))......))))).)))))).....................))))).......))))))))).)))))))))))))).)))...)..))))))..)	TGGGGATTGGGTTGTGAGGTGGA	-
31	LS-m0035	scaffold_1:17236128:17236204:-	-31.30	LS-m0035-5p	-	5	5	-	ATTGATGGGACAAGAAGTGGAAGTTTTGGGCGGCTTAGGAGCACCAAAACTCAAGTCCATTTCTTGAGCCTAAATGT	.....((((.(((((((((((((((((((...(((....))).))))))))....)))))))))))..)))).....	CAAGAAGTGGAAGTTTTGGGC	-
32	LS-m0036	scaffold_1:19469545:19469696:-	-45.50	LS-m0036-5p	-	71	70	-	ACAAATCCGACGTAAAAGGATATTTAGACGACATTCTTTGAACAATTGAGTCGTTTATGGTTTACAACGTCTTCAATTTCTTAAGGGTTCAGGGTAGTACTTTGTAACGACAGCGGTTAAGTCGTGGAATATATATTTTACGTCGGATAGTT	....(((((((((((((..((((((..(((((...((((((..(((((((.((((((.....)).)))).).))))))..))))))((((((((.....))))).)))............))))).))))))...)))))))))))))....	CGTAAAAGGATATTTAGACGACA	-
33	LS-m0037	scaffold_1:20071363:20071567:-	-65.70	LS-m0037-5p	-	144	142	-	TATCCAGACCGGATTGTTTAGTGTGCGGATTTCAATGTTTGCAGCTGTGTTTTATTGTAAAAAATGATTTGAAGATGTATATACTTATGCAGCACCGACTGGATATTTTTATGTAGCAATGTAGTGGCTTGATTTGGCAGCGTATATAAGAGGAGAAAACTGAAGAAACATTGAGGTCTGCATGCTAAACAATCCGAACATCCCG	.........(((((((((((((((((((((((((((((((.((((.((((.(((((......)))))........((((((....)))))))))).).)))....((((((((((((.........(((......))).)).)))))))))).............))))))))))))))))))))))))))))))).........	GGATTGTTTAGTGTGCGGATT	-
34	LS-m0038	scaffold_1:20469297:20469552:-	-60.84	-	LS-m0038-3p	12	-	11	CTCAATCCAATATCGATTGGTCCATGAAATTGGAAAATTCATGTTCGTACGAAGTTCGTTCTGAAATGGAGTGGTTATTGTATTGCACAGTTTTAGGGATTGCATTTCACTCAAAACTCACCAAATGACTCCTCCCACCATATGATGATGTTCCCCAAGTTTTGGACTCAATCCTATGTCGATTGGTCCATGAAATTGGACAATTCAGGTTCGTACAAAGTTCATTCTGAAATGGGGTGGTTGGTATATTTTATAG	.........((((((((((.(((((....(..(((........((.(((((((......((((((..((((..((((((....((...((((((..(((.......)).)..))))))))...))))))..))))...................((((....(((((.(((((.......)))))))))).....))))....)))))))))))))))......)))..).))))).)))))))))).........	-	TCTGAAATGGGGTGGTTGGTA
35	LS-m0039	scaffold_1:21464228:21464463:-	-59.70	-	LS-m0039-3p	35	-	35	TCCAACTATTTTTAAGAGTATTTTAGTCTTTTTATTTTCAAGAGTATTTTAAAAATTGAAATTTCATTATAAAAAAATTATGAAAAGACCCTTGAAAATTATAAAAATTATATATCTTTTCACATTTAACCCCCATCCATTTTTGCATTTAAGCTTTATTTTTTTAATAATAATTTTTTTCATTTTAAAAATATCTTTGAAAATAAAAAGACTAAAATACCCTTGAAAATAAATGG	.(((..((((((((((.((((((((((((((((((((((((..(((((((.(((((.((((....(((((((((((((..((((((((....(((............)))....))))))))......................((......))...)))))))).)))))......))))))))).)))))))..)))))))))))))))))))))))).))))))))))..)))	-	AAAGACTAAAATACCCTTGA
36	LS-m0041	scaffold_1:27613752:27613965:-	-91.31	-	LS-m0041-3p	9	-	9	ATATACCATTAGTTGGGGCCCACAACCAGTTGTGGGGTCAAGTATGTGATGCTTACTAAAGCCTCATGCTCAACCTCAACATTCTTGTGGCTTTTCATACTCGCCTTTTACTTCTCCTCCTCCTAGTGTTTTTGTTCCTCTTCGTTATCCTTCTTTTTCGGTAACCATCACAGACCTGACCCCACAACTGGTTGTGGGCCCAACCAGTGGTATA	.(((((((((.((((((.((((((((((((((((((((((.((.(((((((.(((((((((((.((...................)).))))))..............((((............))))...............................))))).))))))).)).)))))))))))))))))))))))))))).)))))))))	-	ACAACTGGTTGTGGGCCCAAC
37	LS-m0042	scaffold_1:29018822:29019169:-	-67.90	-	LS-m0042-3p	10	-	9	GAATGAATAAATAGTTTTTCCTCTCTTTGTCTGTCTATTATCATCATGTGATATGATATTATAACAAGAAATACTAGACACAAAAAATCATATATGCTAATTAATAATTCAAGTTGCTAAACTAAAACATATATCAACAATCTCCAAAAAATTCACCCAAACCTTAAGTCATAAAAACTTAACAACAACAATTAATATCAGTACGATTAGAATAGCTCAAGTTGCTAGAGCTTTAGCGTGAGTTCTGCTTCTAATCAAATTTATATACGTTTGGGTTGATGTTTATTATTTCCTATATGCTTTAAGAATGAGCTTATTTTAAATAGAGGACTGAGCTATTATTTACTT	...(((((((.((((((.((((((.((((..((((...((((((...)))))).)))).........((((((.((((((((.......(((((((..(((.....)))..((((....))))....)))))))....................((((((((.((((((.......))))))......................((((((((.((((((...((((((....))))))))))))....))))))))............)))))))))).)))))).))))))......((((.......))))......)))).))))))..)))))))))))))...	-	ATTTTAAATAGAGGACTGAGCTA
38	LS-m0043	scaffold_1:40631461:40631603:-	-32.60	LS-m0043-5p	-	17	16	-	TACGATGAGAGGGATTTGAACTCAGGTGCAGAGTAAGGAGCACATCCACTCTAGCTAACTTCGCTAAGCCTATATTTGCAACCGAATCATTTCTTTAGTGTTTCATTTTTCTGAACTTGCATTTACACACTTTCTACATCTAA	...((((((((((...((((..(((((.(((((.(((((((((........((((.......)))).((........))..................))))))).)).))))).)))))..))))....)))))).))))...	GGGATTTGAACTCAGGTGCAGAG	-
39	LS-m0044	scaffold_1:41019402:41019528:-	-79.00	-	LS-m0044-3p	529	-	524	GCGCCTGATCAGCGCTTCTATCTCTTCCTTTAGCTGGTAGCAGTCATCTGTATGATGGCTGTAATCTCGGTGATATTTGCACGCACTGGTACCAGATGAAGGAAGAGATAGAAGCGCTAATCAGGCG	.((((((((.((((((((((((((((((((((.(((((((((((((((.....))))))))).....(((((...........))))).)))))).)))))))))))))))))))))).))))))))	-	TGAAGGAAGAGATAGAAGCGC
40	LS-m0045	scaffold_1:45433726:45433827:-	-39.30	LS-m0045-5p	-	10	9	-	AGGATCATGATAGGGTCAATGTATGAGTCGAGAAGTAGGTCGAAATTTCATATCCTGATTTTAATCTCATCTCAACTCATATGTTGACTCAATCTCGATTAT	..((((..(((.((((((((((((((((.((((.(.((((..(((((.........)))))..))))).)))).)))))))))))))))).)))..))))..	TAGGGTCAATGTATGAGTCGAG	-
41	LS-m0046	scaffold_1:46218776:46219083:-	-70.11	-	LS-m0046-3p	30	-	29	TTTTTATCGAACTGGGTTTAAGTGATGGATACTCCTTACATACTTAGAATATATGATATTGGTTTTGTTTTCTGCTCCCATGGTTTAAGAGATCTTGCAGATTTTTATAGAGATAGAGAGAGGGGACAGCAAGCAGGGGGAGTGGGGGAATTGGGTGTGGTTATGCTGTCTTTTGTTTTGTCTTTCTAAAATTTTATTCTATATGTAAATTTTTAAATACAGCTTGTAAAAAATCAAATTTATTTAAAAAAGATTGACACATGGCGTATTTTGCGTGGGAGTATCACCAGCTGACGTGGTGATACAGT	....((((..((((.(((..(((....(((((((((((((((..(((((((...................(((((......((((.....))))..))))).(((((.((((((((((..((((((((((((((......(((......))).......))).))))))))))).)))))))))).)))))...))))))))))))).......((((((.((((((....((((................))))...))).))))))))).....)))))))))....)))))).))))))))....	-	TGGGAGTATCACCAGCTGACGTG
42	LS-m0047	scaffold_1:46770972:46771050:-	-23.10	LS-m0047-5p	-	8	8	-	TTTTCAAAACCGACATGATTGGATCGGATGACAGATTTTTGCTTATGAGAATCCAATCCAATCAAGTTAGTTTTATGTT	.....(((((..((.(((((((((.((((..((............))...)))).))))))))).))..))))).....	CGACATGATTGGATCGGATGACA	-
43	LS-m0048	scaffold_1:46800330:46800538:-	-49.00	LS-m0048-5p	-	9	8	-	TACATTTTGGTCATTGTACACAGATTGGGCAAAAGCTGTCTTGCCCAACCCTCCCATCCCTACAATGGGGATCACCAATTGATGACCACTCTCACTTTTCAACATGCTAAGTACTTTATTTTTTTCCTCTTCACGACCAATTATGGTAGACACGTTGACAAAGGAAGTGGTTTTGGATCGTTCAATTTGTTCGGTGCCTCTTACTGTGC	((((....((.(((((...(((((((((((....((......))...........((((((.....))))))..((((.....(((((((.((.(((((((((.(((...)))......................((((....))))......))))).)))))))))))))))))...))))))))))).)))))))......)))).	TCATTGTACACAGATTGGGCA	-
44	LS-m0049	scaffold_2:2806403:2806502:+	-20.45	LS-m0049-5p	-	6	6	-	ATATCTCCTGTGAATAGTAGTTGCTCTTTGGTTGCTATGACAATGGGTCAAAATACATCAAAAAAAATTGCTAAGACAATCACCATTCACATGAGCTGTA	(((.(((.(((((((.((.((((.((((.(((.....((((.....))))...................))))))))))).)).))))))).))).))).	TGAATAGTAGTTGCTCTTTGGTT	-
45	LS-m0050	scaffold_2:3960812:3961068:+	-62.90	-	LS-m0050-3p	25	-	25	CATTTAGGGCTGCTTGTATTCATGTTCATCTGACTTTGACAAAACTTCAGATTGAAGACAAGAATCCAATCCTTATGGCGACAAACTTGAAAGAAGTTTCTACGGGCTTATGGCAAGAAGTTATTCTTTCTGAGATTGAAGCAATACTGTCGACCTCTTAATTTACAGCACGGCTAGTTCCCATTCTTCTAAGAGAAGAAAGGAGAAAGTTGGTAAGCATCGTTCTTCAGATGGTAGCAAGGATGCAAAATTTAAGT	.(((((((.....((((((((.(((((((((((..((((((...((((.....))))....................((..(((.((((((((((.(((((....((.....)).)))))...))))))).))).)))..)).....))))))..............((.(((((..((((..((((((.....)))))).))))..)))))....))........))))))))..))).))))))))..)))))))	-	TCAGATGGTAGCAAGGATGCA
46	LS-m0051	scaffold_2:5011757:5011873:+	-51.10	-	LS-m0051-3p	506	-	484	AAGGGGATAGCACTGTTTTGCTACCTCTAGCTAATAATTCTATGACACGTGGAAGTGTTGTCACGCATGTGAGGCGTGTCATAGCGTTATTGGTCGGGGATAGCAAAATAGTACTCT	.((((......((((((((((((.(((..(((((((((.(((((((((((....((((......)))).....))))))))))).)))))))))..))).)))))))))))).))))	-	TTATTGGTCGGGGATAGCAAA
47	LS-m0052	scaffold_2:5133615:5133729:+	-37.80	LS-m0052-5p	-	16	16	-	GGGGAAACAATCCAACCGGGGGATCGTTTGACTAGCCCGTAGGGTTTTAACTTTCTACCCTGCAACTAGAGACGAGCTATCCAACCGGGAGACCTCTAATGCCACGTGTGGCCTA	((((......((...((((.((((.(((((.((((...(((((((...........)))))))..))))...))))).))))..))))..))))))....((((....))))...	TCCAACCGGGGGATCGTTTGAC	-
48	LS-m0053	scaffold_2:6197741:6197944:+	-46.10	-	LS-m0053-3p	6	-	6	ACAGATCTCAAGTCCAGTTTTTCATGTTTAACTAGATATCAGAGCATTTCTACACATTTACATAATTTGAAGAAATTTACAATGAAATCCTACACTTTGGTGGTAGGGCGGAAGCTGGGAAGATGGCCCGAGTGGTTTCCTTCGTACTTATATGGCCTGGGGGCGAAAAACAAGGTTAAAATTGTGAGTGGACAAAAATAAGGT	...........(((((.((...((..(((((((.(((.(((....((((((.((.(((.....))).)).))))))......))).)))...(((((.(((.((..(((....)))......)).))).)))))((..((.(((((....)))))...))..)).........)))))))..)).)).)))))...........	-	AAGGTTAAAATTGTGAGTGGACA
49	LS-m0054	scaffold_2:6496501:6496599:+	-25.00	LS-m0054-5p	-	29	29	-	AATGGAGCGTTATTTTGCAGTAGGGCGTGGATAATCTCTATTTAAGGAGTTGGAACATTTAGAACCCATATATCTGTCATGCTGCAGGCATGCCACAGA	..((..((((...(((((((((.(((..(((((..((((......)))).(((............)))..)))))))).))))))))).))))..))..	TATTTTGCAGTAGGGCGTGGATA	-
50	LS-m0055	scaffold_2:6713696:6713892:+	-98.80	-	LS-m0055-3p	7	-	7	CAAAGTGACTTTGCGTGACGAAACAATAAACTTCGTTGCACAAAGTCTTGAGCGACGAAGTATTGTTCGTCGCACAAAGTCACTTTGCAAGACGACAAAACATCGTTGCTCAAAGTGACTTTGCTCGACAAAACAATAAACTTCGTTGCACCAAGGCTTGAGCGACGAATTATTTTTCGTCGCGCATAGTCTCTTTA	.((((.((((.((((((((((((.(((((..((((((((...((((((((.((((((((((((((((.((((..(((((((((((((...(((((.......)))))...)))))))))))))..))))..))))))..))))))))))..))))))))..))))))))))))))))))))))))).)))).)))).	-	CGAATTATTTTTCGTCGCGCAT
51	LS-m0056	scaffold_2:7321564:7321752:+	-40.40	-	LS-m0056-3p	7	-	7	TTCGTCTTGTGCCTTCTATGATGATGCAGCTTAAGCATCCATCAACGCTAAATTTGTTCAAGCACATTACAAATTCTGTGGGATGAGAGAGAGAGAGAGAGAGAGAGAGAGAGAGAGAGAGAGAGAGAGAGAGAGAGAGAGAGAGAATAGGTGGTGGTTGGGACTGCTCATGGTGGTTGCCATGATGGG	.(((((.((.((...((((.((((.(((((((((.((.(((((..(((..(((((((...........)))))))..)))...(......)..........................................................))))))).))))).)))))))).))))..)))).))))).	-	TGGGACTGCTCATGGTGGTTG
52	LS-m0057	scaffold_2:14503719:14504053:+	-55.24	-	LS-m0057-3p	86	-	85	ACTTTTCACTAAGATGTCGTTTCTTCTAAAAACAATTATTCTTTGATAATAAAAAAACTAATATCTTCAATATTCTACTCGACTGCTTATTTGTCACAGTAATTCTTAGTTTACTAGTATTTCTCTTTTTGATATTGAAAAGAACTTTATAATATCAATTATAATCAATTGATAATCAGTTTCGAACCTTCTTCAGTCTGCAACCCAACTTGTCCATTAATTTTTTTTTTATTGTTTTAGTCAAAAGTGATAGAATTTTATTGATGATAGGAAGAACAAGTATAAAAACCGAACTATGTCCTAGAGGATTAGGCGAGCATCTCTATACATAAAGG	.((((......(((((((((((((((((...(((........((((..(((..........)))..))))..(((...((((..(((...((((((.(((((........))))).............(((((((((.(((....))).)))))))))...........))))))..))).))))...((((((.....((((......)))).(((((((.....((((((..((((.....))))..))))))....)))))))....))))))..............)))...)))..)))))))...))))).)))))........)))).	-	AGAGGATTAGGCGAGCATCTCTA
53	LS-m0058	scaffold_2:15502233:15502377:+	-62.20	LS-m0058-5p	-	1163	1163	-	AGGGGTTTTCTCCAGTGGAAGGTGAGTGCTGTATGATTGTTGTTGGATGTGAGTACCAATCTATTAGTGGTTTCACCAGTTGATTGTTACTCGAATCCTACAACAATGCCATAACACTCATCCTGCATTGGAGGAATAATCTTTC	((((..(((((((((((.(.((((((((...((((((((((((.((((.((((((.(((((.(((.(((....))).))).))))).)))))).)))).))))))))..)))).)))))))).).)))))))))))...))))..	TCCAGTGGAAGGTGAGTGCTG	-
54	LS-m0059	scaffold_2:16210088:16210389:+	-53.49	-	LS-m0059-3p	93	-	93	CATCAATTTTGGCGTCGTTTTTCTATTAAGCATCCAACTTAATTTGATTAGTTTTCGATAAAAATAATAACAATTTAATTTTGTTATAAAATAAAATAATCAGAGTATGGAAGTACAATTGAATATTGAGAGTAAAATTATATTTGCTCTTTATGGTGTTTACACTTGATAAAATTTCTTCTCAGATAGAACTAACTGACACTCAGATTTCTCACTCTCTCTTTTTTCCTCTCACTCTTCCTTTCTTCTCTTCTCTTCTCCGTTGGTGTATTTTGCAAGTAGAAAGGATGCCTATTTATAGG	..........((((((..(((((((((..(((.(((((....((((((((.(((..(((((((.(((.......))).)))))))..)))......))))))))....(((((.......(((.(..(((((.........(((((...(((((((((....))))..)))))........((((.((....)).))))....)))))........)))))..).)))........)))))....................))))).......))).)))))))))))))))..........	-	TTTGCAAGTAGAAAGGATGCC
55	LS-m0060	scaffold_2:16774627:16774733:+	-24.90	-	LS-m0060-3p	19	-	19	TGGGATTGCTTATTCTATACTTACACTCCCTTTTTTGTTATAGTAAAAAGTATTTTTAAAAAATAAAATAGAGCTTAAGTGGACAAAAGGGGAGTGGAGAAATCAAC	((((((.....))))))..(((.((((((((((((.(((....(((....((((((........))))))....)))....))))))))))))))))))........	-	AAGTGGACAAAAGGGGAGTGG
56	LS-m0063	scaffold_2:21465962:21466163:+	-56.34	LS-m0063-5p	-	8	7	-	TTAGACTTACAAAATAGATGGTTTGGATCGTTAGAACAAAATTCATAGTATACCCTAAATGGTGTGGGATCCCTCAATAGAAAGGGATTATATATATATATATATTAGGGATCCCTCAAATAAGTTTATTTAAGAGACACCCTTGTAGGACCCACTTTGTATTGTATTTCACTAATTCAAATCGTCTGTTTTGTAGATATTC	......((((((((((((((((((((((.((.(((((((....((.(((....((((...((((((((((((((.((((.......((.....)).......)))))))))))))..(((((....))))).....)))))....))))....))).))..)))).))).))..))))))))))))))))))))))......	AAAATAGATGGTTTGGATCGTTA	-
57	LS-m0064	scaffold_2:22728227:22728322:+	-56.10	LS-m0064-5p	-	12	12	-	ATCCGAGCATTAAAAGAAAAGGATGTGCTAATTAAGTCATGTTCTTTTAAAAGAACATGACTTAATTAGCACATCCTTTTCTTTTAATAATAGAAA	........((((((((((((((((((((((((((((((((((((((....))))))))))))))))))))))))))))))))))))))........	TAAAAGAAAAGGATGTGCTAA	-
58	LS-m0065	scaffold_2:23738911:23739062:+	-44.70	LS-m0065-5p	LS-m0065-3p	28	15	12	ATTTTAAGGGTTGTTGAAGTAGCTGCCGACTCATTCACTCAAGCACTCAGTAGAAAAATTCGAAAGGAGTGAGAAAAAAAAGAACCATCAAACAATTTGCTACTGTGATTGTGTGAATGAAGCGGGAGATATTTTACATCCCTCTTTCTCTG	......((((.(((.((((((.((.(((..((((((((.(((...(.((((((.....(((....))).............((....))..........)))))).).))).))))))))..))).)).))))))))).)))).........	AGCTGCCGACTCATTCACTCA	TGTGAATGAAGCGGGAGATAT
59	LS-m0066	scaffold_2:556156:556435:-	-135.40	-	LS-m0066-3p	8	-	8	TGACTGAAGAAGTAGAACAACAAAGCTTGAGTCTTCCTATAGTTTTGTTCCGCTCTACTTTTGATGGGGTCGGGGTCGTTTATTTTTTGTCTGTTTTGTTCTATTTCGATCAAAGTGACTTCTGAGTTGATATTTTTCATTTTTATTTTCTGCTTGTATTGTATCAAGCAGAAAAGTCACTTTGTTCGAAATAGAACAGAACAAACAAAACAAAACAAAAAAACAAACGACCCACCAAAAGTAGAGAGGAACAAAACTATAGGAAGACTCCAGCTCAGTT	.(((((.....((......))..((((.(((((((((((((((((((((((.(((((((((((...((((((..((.((((...((((((.((((((((((((((((((.(((((((((........(((......)))......(((((((((((........)))))))))))))))))))).)))))))))))))))))).))))))..))))......))...))))))..))))))))))).))))))))))))))))))))))).)))))))))	-	AACAAAACTATAGGAAGACTC
60	LS-m0067	scaffold_2:800521:800740:-	-54.89	LS-m0067-5p	-	14	14	-	CATAAAGTGGTATGGAAATGTGGTATACAAATGGGGTAAAAGTAGCATTATTCTTCTTTAAAATATACATATATTTTCTTTAAGTTTTATAACAGAAAGTAAGAAGGAGAATTTGAAAGAAAGAAAAAAAAAAGGGGGACAGGGTACTGTCCACACACTTTCTTTTTATTCTGGTTCTGCTCCTTTTCTCTGTCATATTCCTATCACCATACCCGTTCAT	......(.(((((((..(((.((.(((...((((((.(((((.(((....((((((((.(((((((....)))))))((((..(((....)))..)))).))))))))((((..((((((((((((..........((((((....))))))......))))))))).)))..)))).))).)))))))))))..))).)))))..))))))))......	TATGGAAATGTGGTATACAAATG	-
61	LS-m0068	scaffold_2:3509153:3509233:-	-37.20	LS-m0068-5p	-	18	18	-	CACTTTGTCATCATTATAAAGGAGCTGAGCGAGGGTTGTCTTGCCAACCCCGCCCATTCCCACTATGGTGATGACAGATAC	...(((((((((((((((..((((.((.(((.((((((......))))))))).))))))...)))))))))))))))...	TCATTATAAAGGAGCTGAGCG	-
62	LS-m0069	scaffold_2:3555213:3555556:-	-75.30	LS-m0069-5p	-	88	86	-	AGGTCGTTGGAAAAGTATTACACGTCGGTTACACAATTTGTATGTTTGTTTTTTTTTAAATTTAAGAAAACCTCAACAAATTTTTACATTATATATTATAGACAAAATTTGTACATTATACATAAATATCAAGTGTTCAATAATTCCCCTATTCCAGGTGAAGGCAAACAAACTCTGCCCATTCATTCCGGACTTCATCAATTGCTTCTTGGGGGTATGGCGCTTCCTGTTTTCCCTTGGCATACTGCATAAACAATGACTATTAGGGTTTATAAATAAAAAGAAATTCAATCACAGACGACGATATTTTTCATAACCGACGTAGTATATCTATTCAACGACGG	..(((((((((..((...(((((((((((((.......((((((...((((((((........))))))))....(((((((((....(((((...)))))..)))))))))....)))))).(((((((...((((..((((...(((((.(((.((((((((((.........))))..))))))..)))..((((....(((...(..((((...((((.....))))..))))..)......)))......))))....))))).)))).........((.......))...))))..)))))))....)))))))))).)))...)).)))))))))..	AAAAGTATTACACGTCGGTTACA	-
63	LS-m0070	scaffold_2:3626801:3626881:-	-33.10	LS-m0070-5p	-	18	18	-	CACTTTGTCATCATTATAAAGGAGCTGAGCGAGGGTCGTCTTGCCAACCCCGCCCATTCCCACTATGGTGATGACAGATAC	...(((((((((((((((..((((.((.(((.((((.(......).))))))).))))))...)))))))))))))))...	TCATTATAAAGGAGCTGAGCG	-
64	LS-m0071	scaffold_2:3663645:3663725:-	-35.10	LS-m0071-5p	-	18	18	-	CACTTTTTCATCATTATAAAGGAGCTGAGCGAGGGTTGTCTTGCCAACCCCGCCCATTCCCACTATGGTGATGACGGAGAC	..(((..(((((((((((..((((.((.(((.((((((......))))))))).))))))...)))))))))))..)))..	TCATTATAAAGGAGCTGAGCG	-
65	LS-m0072	scaffold_2:3702370:3702450:-	-35.10	LS-m0072-5p	-	18	18	-	CACTTTTTCATCATTATAAAGGAGCTGAGCGAGGGTTGTCTTGCCAACCCCGCCCATTCCCACTATGGTGATGACGGAGAC	..(((..(((((((((((..((((.((.(((.((((((......))))))))).))))))...)))))))))))..)))..	TCATTATAAAGGAGCTGAGCG	-
66	LS-m0073	scaffold_2:3733548:3733688:-	-35.20	LS-m0073-5p	-	19	18	-	TAATCATTGTTCTGTAGTGGATTTGTGTTGGACTAAAGAGTACCGTGGATTTTCCCCAGATGTGGGGTTTTACCATGTAAACTAATTCTTTGGGTGTTCCTTTATTTTATGTTCAGCATGTTCCAAGATTGATAAGCCATA	......(((((..((..((((..((((((((((...((((((.(((((.....(((((....))))).....)))))....((((....)))).........))))))..)))))))))).))))..)).)))))......	TCTGTAGTGGATTTGTGTTGGAC	-
67	LS-m0074	scaffold_2:5360430:5360581:-	-44.90	LS-m0074-5p	-	72	70	-	ACAAATCCGACGTAAAAGGATATTTAGACGACATTCTTTGAACAATTGAGTCGTTTATGGTTTACAACGTCTTCAATTTCTTAAGGGTTCAGGGTAGTACTTTGTAACGACAGCGGTTAAGTCGTGTAATATATATTTTACGTCGGATAGTT	....(((((((((((((..(((((((.(((((...((((((..(((((((.((((((.....)).)))).).))))))..))))))((((((((.....))))).)))............))))).))).)))).)))))))))))))....	CGTAAAAGGATATTTAGACGACA	-
68	LS-m0075	scaffold_2:6600535:6600607:-	-19.60	LS-m0075-5p	LS-m0075-3p	9	8	1	GATGACGATTTTTGGATACAAAGGATGAACGCCAAACTTTGGCGTCACTGTTTGCTGTTGGAGCATCATTTAA	......(((.(((.((((((((.(.(((.(((((.....)))))))).).)))).)))).))).)))......	TTTGGATACAAAGGATGAACGCC	CGTCACTGTTTGCTGTTGGAGCA
69	LS-m0076	scaffold_2:7348284:7348376:-	-23.70	LS-m0076-5p	-	7	7	-	GAACTTTAACTCTGAATATTAAGACTGAAGGTTACAATGTCCTCCCAGGAACCCAGCCTTTAGCCTTAGTTTACAGAATTTATTACAAAGTTA	.((((((((.((((...((((((.(((((((((......(((.....)))....))))))))).))))))...)))).))......)))))).	TCTGAATATTAAGACTGAAGGTT	-
70	LS-m0077	scaffold_2:7866596:7866807:-	-68.80	LS-m0077-5p	-	30	29	-	AAAGGAGTGATGTTCGTCGATGCCATGGTGAACGGCAAGACAACCCATTGCTTGGTGGATGCAGGTGCTTCGCACAACTTTATGTCCGTGCAGGAAGCAAAGACACTTGGTTGTCGAGTCTCGAAGGAAGCAGGTAGTATGAAAACTGTGAATTCAACTACCAATCCCATTGATGGAGTAGCTCATGGTGTGGAGCGACACATTGCCACTTG	.(((..(..(((((((((.((((((((......(((..(((((((......((((((((.((....))))))).))).....((((..(((.....)))..))))...)))))))..)))........(((.((((((.((((.........))))))))))....(((....)))....))))))))))).)).))).))))..)..))).	TGTTCGTCGATGCCATGGTGA	-
71	LS-m0078	scaffold_2:9193606:9193702:-	-25.00	LS-m0078-5p	-	9	9	-	GAAAGCCCGATCTAGACCAAACTTGCAGGACGAGTTTCCTATACCTTGTAGAACCCATAGAAACTTTCGGATTGGAATTTGGAGGTCGTGGGCCTCA	....(((((((((...(((((.((.(((..((((((((((((.....))))........)))))..)))..))).))))))))))))..))))....	TCTAGACCAAACTTGCAGGACGA	-
72	LS-m0079	scaffold_2:9332741:9332906:-	-56.24	LS-m0079-5p	-	5	5	-	CTTTTGTTGACATGGTTGATTGTTTTAGGGACTAGAAGCATCATTTAGAGCTTAGACTTTCTAGTCTCGGATTGGTAATTGCTCCCAAAATTTGATACTTAAAACCTAAAACCGAAGATCAAAAGGGTCATTCTATACCCTAAATAATCAACCATGTCAATAAAAT	.((((((((((((((((((((((((.((((..(((((..((((.((.(((.((((.....)))).))).)).)))).......(((....((((((.(((..............))))))))).)))...)))))..)))))))))))))))))))))))))))).	CATGGTTGATTGTTTTAGGGA	-
73	LS-m0080	scaffold_2:12035044:12035393:-	-72.73	LS-m0080-5p	-	16	16	-	GCTACCAAACAGGTTTTCTTTGTTTTGGACTCAAATTTTGTTTTTGAGTCTAAAAAGTTGGATTTAAGTTGAACACCAAACATGCCCTAAATTATCCAGACAAAATACAAGTAATAAATCTATTTAAAATTTTGAGAATTTTATTTTCAAAGAATATTTGACGTATTTTCTCCATAGCTTTCTCATTTTCAACCCTGTATCGCCTTATTTCAATTAAAACAAAACAAAACAAATGAATTGAAAATGAGAAATAAAGCATAAAAAAAAGTCATGGATGATAGTTTTAAACAAGTGACATTTGGAGAAATTCAGAAAGTTTGAGTAAGAAATTGTAGACTTGGAATATAGCA	((((.....(((.((.(((...(((((((((((((.......)))))))))))))....)))...)).)))....((((...(((......(((..(((((......((((((.((((....))))...((((((((((...))))))))))..))))))..(...((((((((..((((((((((((((((..(.......................................)..))))))))))))....))))..........((((((..(((.....)))..))..))))...))))))))..).....)))))..)))......)))...))))....)))).	AGGTTTTCTTTGTTTTGGACTCA	-
74	LS-m0081	scaffold_2:12899140:12899226:-	-18.40	LS-m0081-5p	-	7	7	-	AAACTTTAACTCTGAATATTAAGACTGAAGGTTATAATGTCCTCCCAAGAACCCAACCTTTAGCCTTAGTTTACAGAATTTATTACA	..........((((...((((((.(((((((((......((.......))....))))))))).))))))...))))..........	TCTGAATATTAAGACTGAAGGTT	-
75	LS-m0082	scaffold_2:13630748:13630921:-	-77.40	-	LS-m0082-3p	9	-	9	TACACAACATGGCATGCCTGCTTGGTGTATCGAATCCACCCATATTCTAACAGTGTACAATCATTAACACAGTATAATGGTTTCGGTTCAACATTTTGGGCATAGACATTAATGATTGTACACTCATTATAATATGGGTGGATTTATACATTGGTCGGCATGCTACGTGGTGCA	..(((.((.(((((((((.(.(..((((((.(((((((((((((((.(((.((((((((((((((((..((......))((((..((((((....))))))..)))).))))))))))))))))..))).)))))))))))))))))))))..).)))))))))).)).)))..	-	TTATACATTGGTCGGCATGCT
76	LS-m0083	scaffold_2:15103255:15103508:-	-64.60	LS-m0083-5p	-	6	6	-	GCATTTTAAGGTGGGAAGTGAAAAACATGGCTAAGTATTTATAGAAGAAAAAAAAATTCTGAATTTTTTGGTTTTTTTTTTTTTGGGTATTTAAATTGATCGCTGACATCAGCATGACGTCAGCTTGCCTAGTTTCATAGGGCCACTTCTTTCCATGATAATTTTTCATTGGTGGAGGTTGTTAAAGGGGATGGGTGGAAGTTCTCTAACTAATTCTTAGTCTAGTTGTAGTTATTTTTCTTATTTTAGAATAT	..((((((((((((((((..((..(((.(((((((.(((..(((((((((((((((..(..(.....)..)..))))))))))).................((((((.((.....)).))))))...((((......)))).(((((..(..((.((((((((((.((....))))))))))))..))..)..)))))......))))...))).)))))))....)))..))...))))))))))))))))..	GTGGGAAGTGAAAAACATGGCTA	-
77	LS-m0084	scaffold_2:16015242:16015352:-	-39.40	-	LS-m0084-3p	32	-	31	AGCGGGAATTTTTTATTTTTTTAAAATTTTTTTTAGACTTTGCGCGACCAATGTTTTTCGTCGCGCAAAATCTTGCGCGACCAATATATTTCGTCGCGCAAACCTTTGCGC	.(((.(((...........(((((((....))))))).((((((((((.(((((..((.(((((((((....))))))))).)).)))))..))))))))))..))).)))	-	GACCAATATATTTCGTCGCGCAA
78	LS-m0085	scaffold_2:17590517:17590655:-	-25.10	-	LS-m0085-3p	166	-	162	GTCATGGTTCATATAAGCCACCTTTTTAATTTTGGAATTTCCTGAATTGCACCCAGAATCATCATCACTACCATAGTCTGAAATATCGAGGATATTTCAGTTTTTTCGAATCACGGATATTTCGGAACATATCCATGTA	....(((((......))))).........(((((((((.((((((.(((.................((((...))))((((((((((...))))))))))......))).))).))).)))))))))............	-	CGAATCACGGATATTTCGGAACA
79	LS-m0086	scaffold_2:18109107:18109327:-	-50.10	-	LS-m0086-3p	7	-	6	TCATCTTGATTTACCAACATAGTTTGTCCTGGACCTTTTTCCTCCTCATCGCATGTCCTTAGGAGTGGCAGTCCACAAAGTAGAGGATTTCCACCATAAGAAGATGGACCAAAGCTTTGAAGCTGAGTGCCTATTGGAATTTTTCCAGCCAAGTCATTTTCTGACAAGTTCAAGTAACCAATACGATCTATCCGAGATAGACTGTTTGGAATTCTGCCATT	.......((.((.((((.((((((((((.((((.................((.((((.....(.((((.(((((.(......).))))).)))))...(((((((((..((.((((....))))...))....(((((.....))))).....))))))))))))).))....(((.....)))......)))).)))))))))))))))).)).......	-	TATCCGAGATAGACTGTTTGGAA
80	LS-m0087	scaffold_2:18123490:18123710:-	-58.60	-	LS-m0087-3p	7	-	6	TCTTGTTGATTCACCAACACAGTTTGTCCTGGACCTGCTTCCTCCTCATCGCATGTCCGTAGGAGTGGTAGTCCACAAAGTAGAGGATTTCCACCATAAGAAGATGGACCAAAGCTTTGAAGCTGGGTGCCTATTGGAATTTTACCAGACAAGTCGTTTTCTGACAAGTCCAAGTAGCCAATACGATCTATCCGAGATAGACTGTTTGGAATTCTGCCATT	....((.((....((((.((((((((((.((((...((.(((..((((..((..((((((..(.((((.(((((.(......).))))).)))))........))))))....))..)).))..))).)).((((((....((((..(((..((((.....))))..)))...)))))))))).......)))).))))))))))))))...)).))....	-	TATCCGAGATAGACTGTTTGGAA
81	LS-m0088	scaffold_2:18512102:18512192:-	-29.70	-	LS-m0088-3p	19	-	18	CACTCCTCTTTTCTCCATTTACACTTCTTTTTTTGTTATAATAAAAACTATTAAAAAAACAAAAGGGAGTATAAGTGGACAAAAAAGGAGT	.((((((.((((.((((((((.((((((((((...((.(((((.....))))).))....)))))))))).)))))))).)))).))))))	-	ACAAAAGGGAGTATAAGTGGACA
82	LS-m0089	scaffold_2:18896784:18896937:-	-60.70	-	LS-m0089-3p	12	-	12	GTATCAGAGAAGTAAAGCTGTTCGTCCTTGATGCCAAAGAAAGCAATGGAAAATTACTGCAGATTTTCACGAATGTAGACAGGAATTGAAATGGGAAGAATCGTGTGCCTTCTGCCATTGCTTTATTTGGCATCCAGGACGAACCGCTCTGATA	.((((((((.((.....))(((((((((.(((((((((.((((((((((((((((......)))))))......(((((.(((.......((((......))))...))))))))))))))))).))))))))).)))))))))..))))))))	-	TATTTGGCATCCAGGACGAAC
83	LS-m0091	scaffold_2:21940529:21940805:-	-47.90	-	LS-m0091-3p	9	-	9	CTTGAATAATTTTTGTTCTAACAAACTCTTTAATTCAATTAATGCAATATCATGGTAAAGAATTAAAAATATGAAAAGATGTGAAAATTGTCTATGTATTTATTATATGAAAAATAAAAATGCATGTTTTAAACATTTTTAAGGTAGGTTTTTCTAAAGTAAAATTAAATGTTTGAAGAGTCAAAGTCAACTTACTAGTCCTGGAGAGAGAGAGAGAAAAAAAAATTGCAGCTTCGATAACTGATGTTGAAGAGACTGTTGGAGATAGTTTTTCTAA	...(((.((((....((((((((..((((((((((((.(((.((((((.(((((.(((....)))....)))))...(((.(((........(((((((((.((((.......)))))))))))))(((((((((((((((...((((....))))...)))....))))))))))))..)))..)))..(((.(((....))).)))................)))))).......))).))).)))))))))..))))))))..)))).)))...	-	TGTTGAAGAGACTGTTGGAGATA
84	LS-m0092	scaffold_2:22728226:22728322:-	-57.70	LS-m0092-5p	-	12	12	-	TTTCTATTATTAAAAGAAAAGGATGTGCTAATTAAGTCATGTTCTTTTAAAAGAACATGACTTAATTAGCACATCCTTTTCTTTTAATGCTCGGATT	..(((..(((((((((((((((((((((((((((((((((((((((....)))))))))))))))))))))))))))))))))))))))...)))..	TAAAAGAAAAGGATGTGCTAA	-
85	LS-m0100	scaffold_3:3874413:3874703:+	-64.09	-	LS-m0100-3p	8	-	8	AATCCAAAAAATACACCGAAAATTGATACGAACTTCATATGTGACATGCTCTAAGCCCTCAAACTCCAAAAATATAATTTTGACTCATAAAATTTGAAAATGATAACAAAAACTCAATTTTATTTCAAAAACAAACCAAAACACTAAATTATGTTCTATAACATAACACTCGTGTTCTTTGATTTTAACACTTATCACAAACTCAAATATGTGGAATCATGATTTTAGACCTTTATAATCGAAGATAATGTTATCATGAGTTTGTAGCAATTTTCGGTGTATTTTTCTGAT	.(((..(((((((((((((((((((.((((((((.(((..(((((((..((((((...(((...((((...((((..((((((...((((((((.((................)))))))))).))))))......((((((((....(((((((....))))))).....))))..)))).........................)))).))))....))).)))))).((((......))))...))))))).))))))))))).)))))))))))))))))))..)))	-	AGTTTGTAGCAATTTTCGGTGTA
86	LS-m0101	scaffold_3:3874900:3875186:+	-68.29	-	LS-m0101-3p	8	-	8	ATCTAAAAAATACACCGAAAATTGATATGAACTTCTTGTGACATTCTCTACGCCCGCAAACTCCAAAAATATAATTTTGACTTATAAAATTTGAAAACGATAACAAAAACTCAACTTTGTTTCAAAACAAACCAAAACACTAAATTATGTTTTGTAACATAACACTCGTGTTCCTTGATTTTAACGCTTACCATGAACTAAAATATGTGGAATCATGAGTTTACACCTTTATAATCGAAGATAATGTTGTCATGAGTTTGTAGCAATTTTCGGTGTATTTTTTTTAT	....((((((((((((((((((((.((..(((((.(.(..(((((.(((.((...........(((((......)))))..(((((((.(((((((.(((................))))))))))......(((((((........))))))).........(((((((((((...((((((...(.......)...))))))....)))).))))))).......))))))).)).))).)))))..).).)))))..)).))))))))))))))))))))....	-	AGTTTGTAGCAATTTTCGGTGTA
87	LS-m0102	scaffold_3:3875383:3875671:+	-71.00	-	LS-m0102-3p	8	-	8	AATCCAAAAAATGCACCGAAAATTGATACGAACTTCTTGTGACATGTTCTACGCCCTCAAACTCCAAAAATATAATTTTGACTTATAAAATTTGAAAACTATAACAAAAACTCAACTTTGTTTCAAAACAAATCAAAAACACTAAATTATGTTCTATAACATAACACTCGTGTTCTTTGATTTTAACGCTTACCATGAACTCAAATATGTGGAATCATGATTTTAGACCTTTATAATCGAAGATAATGTTATCATGAGTTTGTAGCAATTTTCGGTGTATTTTTCTGAT	.(((..(((((((((((((((((((.(((((((((.(.(((((((..(((.((...........(((((......)))))..(((((((.(((((((.....((((((........)))))).......(((((((((((((....(((((((....))))))).....))))).))))))))..........(((((..(((......)))..))))).)))))))..))))))).)).)))..))))))).).))))))))).)))))))))))))))))))..)))	-	AGTTTGTAGCAATTTTCGGTGTA
88	LS-m0103	scaffold_3:5373050:5373316:+	-62.84	LS-m0103-5p	-	7	6	-	GAAAGTGCCACTGAGTATTGGGGTGGAATGGTATTTACTCTTGTGGTATACACTGATAGAACTTTCTCCCTCAGATAAAATTCTTCTAACTCTTAGATCTTTCACTCTCTTTTCTCTCTTTTTCTATTTTCTCTTTGGATCAGTGTATCTTTTTCTTCAGGTAAGGATCCCTTTTATAGAGAAAGTTACAAGAGCAAAGCAGTTAATACTTTACGGAAGAATTGGAGGCGAAAACATTTCACCCACCAAAACACTATTTCACTTACA	(.(((((.....(.((.(((((((((((((........(((.(((.....)))....)))......((((((......(((((((((........((....))...((((((.((((((((((((((.........(((((....(((((........)))))..))))).....)))))))))).....)))).)))).))............))))))))).)))).))...)))))))))..)))).)).).....))))).).	CTGAGTATTGGGGTGGAATGGTA	-
89	LS-m0105	scaffold_3:14595088:14595339:+	-73.10	LS-m0105-5p	-	8	8	-	GGAAAATAAGTCAATAGTCCACAAGTCACGCCAACAATATTGACAGCTCTCCACTCTTTCTTGACAACAGCCTCACTAATCATGTGAGAAAGTTTCTCAAGACACCAAAAACAAATACGGTGACAGGGGATCCCCCTCTGTCTCACTCCTCTTGCAGGAACAAAAGGCGGGGTAGCTTCACCATTCACAAGAATCTGGAACTAAACCGTGGAGACACATTGCATGATCAATTGGATTGTAGACTTATGAAGA	.....(((((((.((((((((...((((.((.........(((.((((((((.(.((((............(((((.......)))))...(((((((((((.(((............)))((((((((.....)))))))).......))))).)))))).))))).)))).)))))))((((((....)))..))).........(((....)))...)).))))....)))))))).))))))).....	TCAATAGTCCACAAGTCACGCCA	-
90	LS-m0106	scaffold_3:17476033:17476268:+	-81.77	-	LS-m0106-3p	35	-	35	TCAACTATTTTCAAGGGTATTTTAGTCTTTTTAGTTTCAAGAGTATTTTAAAAATGGAAAAATCATTATAAAAAAAATTATGAAAAGACCCTGAAAAATTATAAAAATTATATATCTTTTCACATTTAACCCCCAGCCATTTTTACATTTAAGATTTATTTTTTTAATAATAATTTTTTCCATTTTTAAAATATCCTTGAAAATGAAAAGACTAAAATACCCTTGAAAATAGATGG	.((.(((((((((((((((((((((((((((((.(((((((..(((((((((((((((((((..(((((.((((((((..((((((((..........................))))))))..................(((((....)))))...)))))))).)))))...)))))))))))))))))))..))))))).))))))))))))))))))))))))))))).)).	-	AAAGACTAAAATACCCTTGA
91	LS-m0107	scaffold_3:17515067:17515151:+	-24.90	-	LS-m0107-3p	7	-	7	ATATATATGGGGATACAGTGCCCTTTAAAAAAGAGATCTTTCAAATATTATTTGAGGGACATCTTTTAGGGCATACTATAAATTT	.....(((((.......(((((((....((((((..((((((((((...))))))))))..))))))))))))).))))).....	-	TGAGGGACATCTTTTAGGGCATA
92	LS-m0116	scaffold_3:1327032:1327143:-	-59.00	LS-m0116-5p	-	6	6	-	AAAGCAGTCATAGGGCTCCTCTTTCTTGGCAGGCACTGGTGAGTGATGCATCTACAAATGTACAATAATTTTCATTGACCTGCCAAGAAAGAGTTGCCCTACGATTGCTTTG	(((((((((.((((((..(((((((((((((((((.(((.((.((.(((((......)))))))....)).))).)).)))))))))))))))..)))))).))))))))).	TAGGGCTCCTCTTTCTTGGCA	-
93	LS-m0117	scaffold_3:2432500:2432631:-	-56.96	LS-m0117-5p	-	41	41	-	TACCACCTTTATGGCAGATGAGGTGGACAGCCACATCAATTAAAATTAATTTTACATTTTCTTTTCTTTTTTGATTTATTGACACTTTTTAATTGATGTGGATGTACACCTTATCTGCCACGTTAGGTGGCA	..((((((...((((((((((((((.(((.((((((((((((((((((((....((...............))....)))))....))))))))))))))).))).))))))))))))))....))))))..	ATGGCAGATGAGGTGGACAGC	-
94	LS-m0118	scaffold_3:2993623:2993747:-	-29.60	-	LS-m0118-3p	10	-	10	TATTAATGATTAGTTACATATTTTTAATTAATTTTGGTCATCGAATTATATTCATTAAATGTGTTGATAGTCTCTTAGATGCAATCTAATAACCGAGATTAGAAGTATGTAACCAATCCTTAACT	..((((.((((.(((((((((((((((((....(((((.(((((..((((((.....)))))))))))......((((((...))))))..)))))))))))))))))))))).)))).))))..	-	GAGATTAGAAGTATGTAACCA
95	LS-m0120	scaffold_3:4259622:4259914:-	-78.30	LS-m0120-5p	-	23	22	-	AATGTCGTAAGGAGTTTGTAGCAATTTTCGGTATATTTTTCTGATTTTTAATTAATTTTTTCTGATTTTTTAAGATAAACTTGGAAAATGTAAACAAAATGACATGTGGAGCAATCGTAGGGCGCCACCTGTTGAAAAAAATGACTACTCTCCTTTCAGCATCTGCCACGTGTGATTCTCTATAATTTAATATTATTTTTCTTGGATTTCACTTCTAAAATTCATAAAAAATAATTAAAAATCAGGAAAATACACCAAAAATTGATACCAACTCCTTGATTATCTTCGATTAT	...(((((((((((((.(((.(((((((.(((.(((((((((((((((((((((.((((((.(((.((((.(((..(((((.((((((.........(((.((((((((.........(((......)))(((((((.....((....))...))))))).....)))))))).)))....(((((.....))))))))))).)).)))..)))..)))).))).))))))))))))))))))))))))))).))).))))))).))).)))))))))........))))...	GGAGTTTGTAGCAATTTTCGGTA	-
96	LS-m0121	scaffold_3:5825138:5825212:-	-31.70	LS-m0121-5p	-	50	49	-	GCCGTTGGCGGCTACTGTAGCGCGTCGTTTGAATTTTTTTTAACGTTGACGTGTGCAATGCACGTGCCAACGGTA	(((((((((.((...((((.(((((((.(((((.....)))))...)))))))))))..))....))))))))).	GCTACTGTAGCGCGTCGTTTGAA	-
97	LS-m0122	scaffold_3:10707646:10707837:-	-44.90	-	LS-m0122-3p	5	-	5	ATATATGCCAAATACGTCTGTTTTTGTTTAAAACCCGTCGTCTCTGTTGTGTATTACTTGCTATTAGATCTTTGTATAATCTGCTATAGTGATGGTCATTGCCTGTATTTTCACTTTATTATAGATAATAGGTTATAGTGTCGGAGATGGATAAGTCATGGATGCACTCGGATAGAAGATCAAAGGCATATG	.((((((((....(((...(((((.....))))).))).((((((((((((((((....((((((..(((((((((((((((((((((((((.(((....))).((......)).)))))))))....)))))))))....))))))).))).)))....)))))))...))))).))))....))))))))	-	GGATGCACTCGGATAGAAGATCA
98	LS-m0123	scaffold_3:11986485:11986582:-	-33.70	LS-m0123-5p	-	10	9	-	GGATCATCACACATGGCGTTGGATGTTCCGGTATGTGATGGTCTAGTCTACGCGCGTAGGACTTAGTATTGGAGCTACACATGGCGTTGGATGTTCCG	(((.((((.((.(((.(((((...((((((((((.....((((....((((....))))))))..))))))))))..)).))).))))))))).))).	ACATGGCGTTGGATGTTCCGGTA	-
99	LS-m0124	scaffold_3:15171393:15171481:-	-47.20	-	LS-m0124-3p	17	-	17	GATGTGCCTGGCTCCCTGGATGCCATCTAAGCAACTAGTCAATCAGAATGTTGACTTTTCTTAGTTGGCATCAGGGGAGTCATGCATGT	.((((((.(((((((((.(((((((.(((((.((..(((((((......))))))).))))))).))))))).))))))))).))))))	-	TCTTAGTTGGCATCAGGGGAG
100	LS-m0126	scaffold_3:16796441:16796675:-	-75.90	-	LS-m0126-3p	35	-	35	TCCAACTATTTTAAAGGGTATTTTAGTCTTTTTATTTTCAAGAGTATTTTAAAAATGAAAAAATCATTATAAAAAAAATTATGAAAAGACCTTTAAAATTATAAAATTATATATCTTTTCACATTTAACTCCCATCCATTTTTGCATTTAAGCTTTATTTTTTTAATAATATTTTTTTTTATTTTTAAAATATCCTTGAAAATGAAAAGACTAAAATACCCTTGAAAATAAATGG	.(((..((((((.(((((((((((((((((((((((((((((..(((((((((((((((((((..(((((.((((((((..((((((((....((.((((....)))).))..))))))))......................((......))...)))))))).)))))...)))))))))))))))))))..))))))))))))))))))))))))))))).))))))..)))	-	AAAGACTAAAATACCCTTGA
101	LS-m0127	scaffold_3:17476033:17476268:-	-89.10	-	LS-m0127-3p	35	-	35	CCATCTATTTTCAAGGGTATTTTAGTCTTTTCATTTTCAAGGATATTTTAAAAATGGAAAAAATTATTATTAAAAAAATAAATCTTAAATGTAAAAATGGCTGGGGGTTAAATGTGAAAAGATATATAATTTTTATAATTTTTCAGGGTCTTTTCATAATTTTTTTTATAATGATTTTTCCATTTTTAAAATACTCTTGAAACTAAAAAGACTAAAATACCCTTGAAAATAGTTGA	.((.(((((((((((((((((((((((((((.(.(((((((..(((((((((((((((((((.(((((((.((((((((.((((((....((.......))..))))))...(((((((((((....((((.....)))).......))))))))))))))))))).))))))))))))))))))))))))))..))))))).).))))))))))))))))))))))))))).)).	-	AAAGACTAAAATACCCTTGA
102	LS-m0128	scaffold_3:18613693:18614058:-	-66.80	-	LS-m0128-3p	22	-	21	TTCCTCTTTTTATCTCTTCTCTCTCTCTCTCTCTCTCTCTCTCTGCCCCTCTCTTTTCTCCCAGACCCTCCCCAGACCCAACCCCAGTGCGCCTCCATCGCACCCCACATCTTCCCTCACTCATTCTCTCTCTCTCTCTCTCTCTCACACACACACACACACACACACACAATCGCAGCCTCTCTCTTCTCTCCTTTTCCCTCCCCAAACCCAAACCTAACCCTCCATGGAATTACTCAACACACTCAAACCACCACCACTCAAAATTTTATTAAAAAATTTCATCAACATCCACTGTCCATCTTCTCTTTCGTCAGAAAGAGTGAGAGTGAGAGTGAGAGTGAGAGAAAGAGGCAAAAAGCTGAA	.((..((((((..((((((((((.(((((.(((((.(((((.((((.....(((........))).....................(((((.......))))).......................................................................))))................................................(((((................................(((((((.....)))))))......((.....)))))))...(((((((....))))))).))))).))))).))))).))))).)))))..))))))..)).	-	AGTGAGAGTGAGAGAAAGAGGCA
103	LS-m0129	scaffold_3:19369788:19369916:-	-64.40	-	LS-m0129-3p	8	-	7	TTTTGTAAAGACTTTGCGTGACGAAACACATTTCGTCGCTAAAGACTTTGTGCAACGAAGTTAATTGTTTCGTTGCACAAAGTCACTTTGAGTGACGATGTATTGTCGTCGCGCAAAGTTTGGTCATGC	...((...((((((((((((((((...(((..((((((((...(((((((((((((((((.......)))))))))))))))))......)))))))))))....))))))))))))))))...))...	-	GATGTATTGTCGTCGCGCAAAGT
104	LS-m0131	scaffold_45:7923:8209:+	-131.20	LS-m0131-5p	-	38	38	-	TTGAAATATTTGCTGAACCCTTGCCGATCGGCAAGGGTGGTGTGTTGGCTGGTTCCGCGCTTCGACTGGGTTTGTAGAAGATTGGATCTTCTCGGATCCTGCCGTTCGGCAAGGAGCTTGTGTCCACGGGCTGGGCAGTGGAACTTTGCTTCGGCAGGGGTTGGCTTCGGCTGTTGTGAGCACGGGCTGGCGGCAGGGGTTGGCTTCGGCAGCAGCACTATTGTGATTTTGCTTCGGCAAGCCAAGGCACCAGCACCGTTCGGCAAGGGTGAGGTTTGGTGTAATTG	.....(((((.(((..(((((((((((.(((....(.((((((.(((((.(((((((((((((....(((((((.(((((((...)))))))))))))).(((....)))..)))))...((((((.....)))))))))))))).((((...((.(((((..((((...(((((((.(((....))).)))))))))))..))))).)).(((.(((....)))....)))...)))).))))).)))))).).))).)))))))))))..)))..))))).....	TGCTGAACCCTTGCCGATCGG	-
105	LS-m0133	scaffold_4:4860443:4860524:+	-32.50	LS-m0133-5p	-	14	13	-	ATTTCGCTGGAAAACGGAGAGGAAGCGGACGGTGTCGTCCGATCTTCGCCGCCGTCGATCTCCCTCCTCCGGCCACCGATTC	...(((.(((....((((((((.((..(((((((.((.........)).)))))))...)).))).))))).))).)))...	AAAACGGAGAGGAAGCGGACGGT	-
106	LS-m0134	scaffold_4:5547777:5547889:+	-70.80	-	LS-m0134-3p	45	-	45	CCCCTGTTATATCACCAACAGCCAGACGTTGGCCCCAGGGAGTGTTTGGAGATTTGAAAAAAGTTTTTATTTTCCGCCGGTGCCAACGTCTGGCTTTTGGTGATATAACAGGG	.(((((((((((((((((.((((((((((((((.((.(((((....(((((((((.....)))))))))..)))).).)).)))))))))))))).)))))))))))))))))	-	CCAACGTCTGGCTTTTGGTGA
107	LS-m0135	scaffold_4:6342180:6342274:+	-35.90	LS-m0135-5p	LS-m0135-3p	6	5	1	CTCAAATGCAAGCTAGGTGCAACAAGTTCAATCTTTATGTGGCTGGTGCCCCTTATAAGCATCGAACTTATTGCAACTAGCTTTCATTTTTGAGC	((((((((.(((((((.(((((.((((((.((.((((((.(((....)))...)))))).)).)))))).))))).))))))).)))..))))).	AGCTAGGTGCAACAAGTTCAA	GAACTTATTGCAACTAGCTTT
108	LS-m0137	scaffold_4:14225552:14225655:+	-60.20	-	LS-m0137-3p	73	-	72	ATTTACTGACCAGATTGCTGATCACCTCTCTAATATAGATGGGCCCCACATATACTGGTGAGGCCACCTCTATTAGAGAGATGGTCAGCAATGTGGTTAGTAAA	.(((((((((((.(((((((((((.((((((((((.((...((((.(((........))).))))..)).)))))))))).))))))))))).)))))))))))	-	TAGAGAGATGGTCAGCAATGT
109	LS-m0140	scaffold_4:16691614:16691985:+	-94.50	LS-m0140-5p	-	22	22	-	ACATACGCAGCAAGTTGTTCTTGGTTCTGTTTGGTTCTCTATGTTCTCATGTCAGACTCTTGGATGTGAGACTCTTGGATTGGATCCACTACTAGGCTTACTGTGAGCTCTCTCTCTCTCTCTCTCTCGTTCTTGATTCTGTTTGGTTCTCTATGTTCTCATGGTCAGACTCTTGGATGTGAGACTCTTGGATTGGATCCACTACTAGGCTTACTGTGAGCTCTCTCTCTCTCTCTCTCTCTCTCTCTCTCTCTCTCTCTCTCTCTCTCTCTGTGCACATAGGACATGGTTGATGGTTGTACAACCGCTTACCATGTTTGAATTCAAGGACTACTGATAATTATGCACAGATCATGAATGATTTGATATCAT	.........((((((((((..(((((((....(((((.((((((.(.((.(..(((.....(((.(.((((....(((((...)))))......(((((((.(((((((.............((((.(((((..((.((((.........(((((....))))).)))).))..))))).))))....(((((...)))))......))))))).))))))).............................)))).)))).....)))..))).).))))))((((((((...(((((....)))))...)))))))).)))))..)))))))..))))))).))).(((((((....))))))).......	CAAGTTGTTCTTGGTTCTGTT	-
110	LS-m0141	scaffold_4:18560507:18560605:+	-31.50	LS-m0141-5p	-	29	29	-	AATGGAGCGTTATTTTGCAGTAGGGCGTGGATAATCTCTATTTAAGGAGTTGGAACATTTAGAACCCATATATCTGTCCTGCTGCAGGCATGCCACAGA	..((..((((...(((((((((((((..(((((..((((......)))).(((............)))..)))))))))))))))))).))))..))..	TATTTTGCAGTAGGGCGTGGATA	-
111	LS-m0142	scaffold_4:18948043:18948218:+	-49.20	LS-m0142-5p	-	6	6	-	GGCTCCGTCGAATCTGTGAGCTCGTCCAACCTATAAGTACAAACCCTATCTTCCCCTTGTAAATTCATTGAATGATATTAGGTTGTTTTGTTAAAGGGTTTTATGTGTATGCTTTGCGATCTGTTAATAATGTGCTTATAGGTATGGGTTCATGGATTTTCTGTTTAATGGGTTCA	((..((((.((((((((((((((((...((((((((((((.((((.(((((((....((......))..))).))))...))))...(((((((.(((((.((.((....))..)).))))).))))))).))))))))))))))))))))))))))))........))))..)).	AATCTGTGAGCTCGTCCAACCTA	-
112	LS-m0143	scaffold_4:23035393:23035501:+	-44.40	-	LS-m0143-3p	73	-	71	TCCTTTATTGCCCGTATTTTTCTAGAAGGCCATCTTAACAGTTTATACGCTATAAAAGAAAAAAAAAACCTACTAATATGGACGTCTAGAAAAATACGGGCAATAAAGG	.(((((((((((((((((((((((((...((((.(((...((((.....((.....)).......))))....))).))))...)))))))))))))))))))))))))	-	TGGACGTCTAGAAAAATACGG
113	LS-m0144	scaffold_4:23472275:23472442:+	-45.60	LS-m0144-5p	-	19	18	-	TCTCGTTTGGTTCACGGAATGAATTTGAGGGTAAATCATTTTCCATGTCATTTTCCAATAGATGGGAAATGGAAGTCATTTTCCATGTTTGGTAATGCTAGGAAAGTAACCGAGAGATATCACTTTATTTCATTTCTCATGTTTGTTTTGAATATGAATGGAAAACAA	.....(((.((((((((((..(((.((((((......(((((((.((.((((..((((.(.((((((((((.....)))))))))).))))).)))).)))))))))......((((((......))))))..)))))).)))..)))))....))))).))).....	TTCACGGAATGAATTTGAGGGTA	-
114	LS-m0145	scaffold_4:23714196:23714309:+	-51.40	LS-m0145-5p	-	690	689	-	GGGTTCCACAGGAGCGACCTGGGATCACATGCGTCCACCCTCACATTAACACAATGTGCTGCATTGCTAGTGTATTGTGCTCGATGTGTTCTCAGGTCGCCCCTGCAGTACCTT	((((.(..((((.(((((((((((.(((((.((..(((....((((((...(((((.....))))).))))))...)))..))))))).))))))))))).))))..).)))).	GGAGCGACCTGGGATCACATG	-
115	LS-m0146	scaffold_4:24898628:24898731:+	-76.80	-	LS-m0146-3p	32	-	32	TGCCCTGGGTGAATGGTGTGCTTCTCGGGGTTGGCATAGACATTCCCTCGCACGCAAAAGATTGTCTATGCCGACCCCGGGAAGCACACCATTCACCCACTCCC	.....(((((((((((((((((((((((((((((((((((((.((....(....)....)).))))))))))))))))))))))))))))))))))))).....	-	ACCCCGGGAAGCACACCATTC
116	LS-m0147	scaffold_4:5860733:5860946:-	-88.83	-	LS-m0147-3p	18	-	18	GGTTAGTTTCTTGCTCTTCTTCAATTTTTCACTCAATTTTCGAATTTGAAATCATGAACCCGTATATGGGAATTTCAATTGGGTTTGTGTTAATTTTTATTTCGAAACTACTGGAACAAATCTGTTACAATTGGTTTTCCTTCTCTTTGTCTGGTTAATATGATTTCAAATCCGAAAATTTAGTGAAAAACTGAAGAAGAGCAAGAAACTAACA	.((((((((((((((((((((((.(((((((((.((((((((.(((((((((((((((((.(.(((.(((((..((((((((((((((...........................))))))).....)))))))..)))))......)))).))))..))))))))))))).)))))))).))))))))).)))))))))))))))))))))).	-	TGAAAAACTGAAGAAGAGCAA
117	LS-m0148	scaffold_4:8866737:8866807:-	-32.60	LS-m0148-5p	-	11	11	-	GTACCACCTCTCTAATAGAGGTGGAGCCCATCAATATAATGGGACCCCACCTCTATTAGAAAGATAATACA	(((....((.((((((((((((((.((((((.......))))).).)))))))))))))).))....))).	TCTAATAGAGGTGGAGCCCAT	-
118	LS-m0149	scaffold_4:12117464:12117556:-	-22.40	LS-m0149-5p	-	7	7	-	GAACTTTAACTCTGAATATTAAGACTGAAGGTTACAATGTCCTCCCAGGAACCCAACCTTTAGCCTTAGTCTACAGAATTTATTATAAAGTCA	((.(((((..((((...((((((.(((((((((......(((.....)))....))))))))).))))))...))))........))))))).	TCTGAATATTAAGACTGAAGGTT	-
119	LS-m0150	scaffold_4:12299101:12299252:-	-45.50	LS-m0150-5p	-	71	70	-	ACAAATCCGACGTAAAAGGATATTTAGACGACATTCTTTGAACAATTGAGTCGTTTATGGTTTACAACGTCTTCAATTTCTTAAGGGTTCAGGGTAGTACTTTGTAACGACAGCGGTTAAGTCGTGGAATATATATTTTACGTCGGATAGTT	....(((((((((((((..((((((..(((((...((((((..(((((((.((((((.....)).)))).).))))))..))))))((((((((.....))))).)))............))))).))))))...)))))))))))))....	CGTAAAAGGATATTTAGACGACA	-
120	LS-m0151	scaffold_4:14813349:14813469:-	-56.90	-	LS-m0151-3p	10	-	10	TGTCAAGGATTGGTTACATACTCCTAATCTTGGCCGTTGAATTGCACTCATTAAATGTATTTGTAGGCCCTTAAAAGCAATCCAACAGCCGAGATTAGAAGTATGTAACCAATCCTTAACT	.((.((((((((((((((((((.(((((((((((.((((.(((((.....((((..((........))..))))..))))).)))).))))))))))).)))))))))))))))))).)).	-	GAGATTAGAAGTATGTAACCA
121	LS-m0152	scaffold_4:14869056:14869302:-	-54.30	LS-m0152-5p	-	14	14	-	GGACTGGTACTTTAGATTTCTTGTTGCGGCTTATTTAATGAAATTTACTTTGATAAAGAAAAATAAAAATGAAAACTTAAAAACTTAAAAACTTCTTGTATTATTTTCCTTGCCTACTACATATCCTTGTGAATCTACCAATCTCGTGGAGCTCTCAGGGGCTGCATTATTTGCTAGAAAAAAATGAGTAGCTTCTATATATTTCTTAAACAAGCTTGAACATAATGAAAATTGAAGGAACCAGTTG	.(((((((.((((((.((((.((((..(((((.(((((.(((((.((........(((.(((((((.(..(((...((((....))))....)))...).))))))).)))..(((((.(((..(((((.((.(((((.......)))))..)).))))).(((((.....))).))......))))))))......)).)))))))))).)))))..))))....)))).))))))..))))))).	TTTAGATTTCTTGTTGCGGCTTA	-
122	LS-m0153	scaffold_4:16194224:16194512:-	-98.20	-	LS-m0153-3p	9	-	8	GTCTCCTAGCTTTGTTTCTGATGCTCTAAACATTTCCCCTCAAACTTTCAATTGAATCAAAGTCGCCTTTTCCGTCTCAACCTCCACTAGCATTTAAAGGGGCGGATCCGCATTGGGTTAAGGGGGGTCAATTGACCCCTACAAACCAGAAACCATGGCTTGGGGAGAAGAAATGTGACCCCTCCAAATGGTTGGATGGCTGGCCAAAGAAACAGAGGGAGAGAGGAAGGAAAGAAAAAGAGAGAGGGAGAGACCGAGAGACAGAGAGAGACAGAGACAAAGACAGAGA	((((.....((((((((((..((((((.....(((((((((.....(((....)))......((.(((..(((.((((..((((..............((((.((...((((((.((((...(((((((....)))))))...)))).....(((.....)))........))))))..))))))...((((..(....)..))))........))))..))))))))))...))......))).)))))).....)))).))...))))))))))....)))).....	-	AGAGACAGAGAGAGACAGAGACA
123	LS-m0156	scaffold_4:18305817:18306017:-	-77.76	LS-m0156-5p	-	13	13	-	GGTGTCTGGATTGTTTAGTATTCGGATCCCAATGATTCTTCAGTGTGTCGCTGCATCATATATGCTGCCAAATCAAGCCCCTACACTGCTATATAAAAACATCCAGTCGGTGCTGTGGAAGTATACATCTTGAAATCATTTTTTATAATGAAACACAGGTGCAAACATTGGGGTCCAAATGCTAGACAATCCGGACGTCCA	((((((((((((((((((((((.(((((((((((.......((((...))))(((((...((((((.(((.....(((.((...((((...............)))).)).))).))).))))))..........(((((......)))))......)))))...))))))))))).)))))))))))))))))))).)).	TTGTTTAGTATTCGGATCCCA	-
124	LS-m0157	scaffold_4:19265737:19265888:-	-45.50	LS-m0157-5p	-	71	70	-	ACAAATCCGACGTAAAAGGATATTTAGACGACATTCTTTGAACAATTGAGTCGTTTATAGTTTACAACGTCTTCAATTTCTTAAGGGTTCAGGGTAGTACTTTGTAACGACAGCGGTTAAGTCGTGGAATATATATTTTACGTCGGATAGTT	....(((((((((((((..((((((..(((((...((((((..(((((((.((((((.....)).)))).).))))))..))))))((((((((.....))))).)))............))))).))))))...)))))))))))))....	CGTAAAAGGATATTTAGACGACA	-
125	LS-m0158	scaffold_4:20107962:20108161:-	-55.40	LS-m0158-5p	-	6	6	-	GGCTCCGTCGAATCTGTGAGCTCGTCCAACCTATAAGTACAAACCCTATCTTCCCCTTGTAAATTCATTGAATGATATTAGGTTGTTTTGTTAAAGGGTTTTAGGTATATGCTTTGTGATCTGTTAATAATGTGCTTATAGGTATGGGTTCATGGATTTTCTCTTTAATGGGTTCATGGATTTTCTGTTTAATGGGTTCA	.........((((((((((((((((...((((((((((((.((((.(((((((....((......))..))).))))...))))...(((((((.(((((..((((....))))...))))).))))))).)))))))))))))))))))))))))))).........((((..(((((((.....)))).)))..))))	AATCTGTGAGCTCGTCCAACCTA	-
126	LS-m0159	scaffold_4:20446956:20447191:-	-71.90	-	LS-m0159-3p	35	-	35	TCCAACTATTTTCAAGGGTATTTTAATCTTTTTGTTTTCAAGAATATTTTAAAAATGGAAAAATTATTTAAAAATATTATGAAAAGACCCCTTGAAAATTATAAAAATTATATATCTTTTCAGATTTAACCCCCAGTCATTTTTGCATTTTAGCTTCATTTTTTTAATAATAATTTTTTCCATTTTAAAAATATCCTTGAAAATGAAAAGACTAAAATACCCTTGAAAATAAATGG	.(((..(((((((((((((((((((.((((((..((((((((.(((((((.(((((((((((((((((((((((....((((.........(((((((.((((.......))))..))))))).....................((......)).)))).))))))..))))).)))))))))))).))))))).))))))))..)))))).)))))))))))))))))))..)))	-	AAAGACTAAAATACCCTTGA
127	LS-m0160	scaffold_4:28529487:28529638:-	-43.30	LS-m0160-5p	-	71	70	-	ACAAATCCGACGTAAAAGGATATTTAGACGACATTCTTTGAACAATTGAGTCGTTTATGGTTTACAACGTCTTCAATTTCTTAAGGGTTTAGGGTAGTACTTTGTAACGACAGCGGTTAAGTCGTGGAATATATATTTTACGTCGGATAGTT	....(((((((((((((..((((((..(((((...((((((..(((((((.((((((.....)).)))).).))))))..))))))((((((((.....))))).)))............))))).))))))...)))))))))))))....	CGTAAAAGGATATTTAGACGACA	-
128	LS-m0161	scaffold_50:7261:7498:+	-70.40	LS-m0161-5p	-	22	22	-	AGTTTCTGTCTCTGAAGATGGGGCTATTGGCACGAATCAATCAAACGATTCATTTTGGTTGCGTGTGTACCAAAAATTTTTGGAAAATAATTCGGGCATGAGCGGAGCCGGGGTACGATCACCGCAAGCTATTGCTTCTCCGTTCAAGATCATCAACTAACAATGTTCTCTTTGGAAGGCATGTATAACAAAGGCCAATGCAAGGCATGTGAGTGGCTCCAATCTTGAAGATGTGGCG	.(((...((((.(.((((((((((((((.(((.(((((........)))))..((((..(((((((.(.(((((....((((((......))))))..(((((((((..(.(((......))).).(((....))).)))))))))........................))))).).)))))))...)))).(((.......))).))).))))))))).))))).)))))..))).	TCTGAAGATGGGGCTATTGGCA	-
129	LS-m0162	scaffold_5:190969:191072:+	-56.80	-	LS-m0162-3p	488	-	480	GGATAACACTATTTTGTTATCCCCGGTCAATAACACAATGACAAGTGGAAAAGTTATTCTACATGTCACTGCGTTATTGGTCGGGGATAGCAAAAAGTGCTATC	.((((.((((.((((((((((((((..(((((((.((.(((((.((((((......)))))).))))).)).)))))))..)))))))))))))))))).))))	-	TTATTGGTCGGGGATAGCAAA
130	LS-m0163	scaffold_5:2852346:2852491:+	-55.20	LS-m0163-5p	LS-m0163-3p	12	10	1	ATGGAGAGCAAGGACGGGGATGGTATTGTCATACTTAGGGATGGCAAAAATTCCCGCAGGGGTGGGTCCCCGACCCTAACCGGGGGAGATTTCAGGGCCAAAACTGGTATCAAGTACAGGGATCCCCGAACTTGAAAAATCCCCGA	.(((.((.((((..(((((((.(((((...(((((.((...((((.(((.(((((.(.((...(((((...)))))...))).))))).)))....))))...)))))))..)))))....)))))))..)))).....)).))).	AGGACGGGGATGGTATTGTCATA	TCAAGTACAGGGATCCCCGAACTTG
131	LS-m0164	scaffold_5:3196909:3197130:+	-97.30	-	LS-m0164-3p	115	-	114	ACCCTTGTGATTAAGCCTCTTACCAATTTCAAACCGAATGGAACTTTTCGTCCAATTGTGTCCATGTGCACATCACATGCAGGGGAAAAGGTTTATTTTAGGCCTGACAAGGGTCAATAACTTGAAAGGATTCTTTTACTCCTGAACATGAGGCGCACATGGGCACAATTAGACTGAAATTTTGATTTAGACTGAGATTGGTAGCAGGCTTAACCACGATGG	.((.(((((.((((((((.((((((((((((..(..(((.(((.((((.(((.((((((((((((((((.(.(((....((((((((((((....(((((((..((((....))))....)))))))....)))))).))))))....))).).)))))))))))))))).))).)))).))).)))..)..)))))))))))).)))))))).))))).))	-	CTGAGATTGGTAGCAGGCTTA
132	LS-m0165	scaffold_5:6080362:6080473:+	-32.30	-	LS-m0165-3p	24	-	23	ACGTGGGAATTTTTTAGTTTTTTAAAATTTTTTTTAGACTTTGCGCGACCAATGTTTTTCGTCGCGCAAAACTTTGAGCGACCAATATATTTCGTCGCGCAAATCTTTGCGC	.((..((.............(((((((....))))))).((((((((((.(((((..((.(((((.(((....))).))))).)).)))))..))))))))))..))..)).	-	GACCAATATATTTCGTCGCGCAA
133	LS-m0166	scaffold_5:11892458:11892594:+	-57.60	-	LS-m0166-3p	27	-	27	CAAGGCATTGATTGCTCACTCTCCCTCAAGGGCTTCTCAGCTTAAGGCAATGATATTACACCAAGGTCCTTAGTTTTAAGGGGCACTTTGGTATGTTTTAGGCTATGAAGCTCGTTGGGGGGGAATGACCAAGCTTT	.(((((.....(((.(((.(((((((((((((((((..(((((((((((..........((((((((((((........)))).)))))))).)))))))))))..))))))).)))))))))).))).))))))))	-	TGAAGCTCGTTGGGGGGGAATG
134	LS-m0168	scaffold_5:12456557:12456655:+	-35.41	-	LS-m0168-3p	28	-	28	CTAAGCTCTCTCTCACATTTTTTGCTAATTGCACTCTTGGATGAATTTCTCATAAGTATACTAAAAAGTGCAATTAGTAAGAATGCGAGAAAGAGGTTA	.(((.((((.((((.(((((((.((((((((((((.((((((((.....)))).......))))..))))))))))))))))))).)))).)))).)))	-	TGCAATTAGTAAGAATGCGAG
135	LS-m0170	scaffold_5:17661445:17661706:+	-91.70	LS-m0170-5p	LS-m0170-3p	37	1	36	CAATCCATTTTTAAGGGTATTTTAGTCTTTTCCATTTTCAAGGGTATTTTAAAAATGGAAAAATCATTATAAAAATTTTTTATACATGGTGAGAGAGAGAGAGAGAGAGAAAGAGAGAAGAGGGGGGGAGGGGGGGTCCTGTGTGATGTGTTTTGGGGGCTAGTGGGGTTGGGCTAAGGGAGAAAGGGAGAGAGAGGTCTCTCTTTTTTCTATTTTTATTCCCTGAAAATGGAAAGACTAAAATACCCTTGAAAATGGATGG	..((((((((((((((((((((((((((((.(((((((((.(((.....(((((((((((((..(((((((....((((((((.....)))))))).............................((((.......)))).)))))))..((((..((.((((.....)))).))..))))......(((((((....))))))))))))))))))))..))))))))))))))))))))))))))))))))))))))))..	AAGGGTATTTTAGTCTTTTC	AAAGACTAAAATACCCTTGA
136	LS-m0171	scaffold_5:2567710:2567805:-	-35.01	-	LS-m0171-3p	18	-	18	TGTTCCCATTATTATTTTGTACCACTTACACTCCCTTTTTTGTTATGGTAAAAGTATTAAAAAACAAAAGGGAGTATAAGTGGACAAAAGGGAAAT	..(((((.......((((((.(((((((.((((((((((...((.(((((....))))).))...)))))))))).))))))))))))))))))..	-	ACAAAAGGGAGTATAAGTGGACA
137	LS-m0172	scaffold_5:3144055:3144173:-	-66.30	-	LS-m0172-3p	12	-	12	TTGGAGAGAAAAACCCAAAACTAGCCACTTGTCATTTTCTAATTGGTTCTTAGTGTGTTAAAATTTTATATGAACCACATAGAAAATAACAAGTGGCTAGTTTTGGGTTTTTCACTCCA	.(((((.(((((((((((((((((((((((((.((((((((..((((((...(((((.........)))))))))))..)))))))).))))))))))))))))))))))))).)))))	-	ACAAGTGGCTAGTTTTGGGTT
138	LS-m0173	scaffold_5:9853213:9853556:-	-73.60	LS-m0173-5p	-	11	10	-	AGAAGAGAAGAGGAGAGAGAGAGAGGAGAGAGAGAGAGAGAGTAAAGAGGGTGTTCCGAGAGAGCAAATGAAAAAGTGTGCAGAGGGAATAAGTAGGCAATATATAAGTATTTATAGATAATATCTCATCAATGAATATATGCTGGATGGTATATGACCAATAAGTTTTAAAATAGTTTAAAAGAGATATAAATTTGAGCTTAAACATTTTCCTTGACGTCGCCAACTTCTATAGTTTTGGAGCAAAAAATGTGAAATAATTGTGATCCATTTACAAAGAATGTGAAGATACTACATCACAATGACCAACTTATCTTTCAGTATTCTCTCTTTAAATATACAAG	...........((((((((((.(..((((((..(((.((((.((.(((((.(((((.....))))).........(((((..(((((((....(((((..((((........))))....(((((((.....((..((((((((....))))))))..)).....(((((((....))))))))))))))........))))).....)))))))..)).)))...))))).)).))))((.(((.....)))......((((((((...((((((.....))))))........))))))))..))..))).))))))..).))))))))))...........	AGGAGAGAGAGAGAGGAGAGAGA	-
139	LS-m0174	scaffold_5:10005398:10005501:-	-63.90	-	LS-m0174-3p	27	-	27	CCAATGCTTTATGCTTCCTTTTGCTACTTCTACTGGAACTTGTTTGCCTTTATTACACCAGGCAGAAAAGCTCCAGTGGAAGTAGCAAGGGGAAGCTGGCATTG	.(((((((....(((((((((((((((((((((((((.(((.(((((((..........))))))).))).))))))))))))))))))))))))).)))))))	-	CAGTGGAAGTAGCAAGGGGAA
140	LS-m0175	scaffold_5:13061521:13061732:-	-106.30	LS-m0175-5p	-	185	185	-	GTCTTTTTCGTTTTGTCATGATCGGATATCTCGTGCCTTGATGTTTGTTCGGTGACAAGGGGGGTGCCTTACTGGAAGGGTGGGCTGCTGTCTGCCATCCGAATTTTGAATCCACGTTGGAAGAGTGGCTGAGTCCTTCCAACAAGGAACCCACTTTGTCACACCGGACATCAAAGGACGAGATATCCAATCATGACAAAACCAAAAACACA	((.(((((.(((((((((((((.(((((((((((.((((((((((((....(((((((((.((((.((((..(((((((((.(((..((.(......(((((....((....))..)))))).))..))).).))))))))..)))).)))).)))))))))..)))))))).))))))))))))))).))))))))))))).))))).)).	TTTTGTCATGATCGGATATCT	-
141	LS-m0176	scaffold_5:13336066:13336218:-	-58.30	LS-m0176-5p	LS-m0176-3p	47	4	43	AGAGCCATGTTTGGTAGCCAAGGATGACTTGCCTAATCAAAGAAATGCTGATCATTTAAGTTCGATATAATTAAAGATATGTTCAAGCTTGGAGCTGTATGGTTTCTGGGTTTCTAGCTAGGCAAGTTGTCTTTAGGCTAGTCTGACTGGCTC	.((((((.(((.((((((((((((..(((((((((.....((((((.(.((((((...(((((((((((........))))))........)))))..))))))...).))))))...)))))))))..))))).))))).)).)))))))))	TAGCCAAGGATGACTTGCCT	GCAAGTTGTCTTTAGGCTAGTC
142	LS-m0177	scaffold_5:13892976:13893074:-	-54.00	LS-m0177-5p	-	81	79	-	CCGACACCGATCCTTTTGAGATCAGCCGGATCCATACCAACAAGTCGGCGTAATACTTGATAAAATGAATCCGGTTGATCTCAAAAGGATCGATGTCAA	..((((.((((((((((((((((((((((((.(((.....(((((.........))))).....))).)))))))))))))))))))))))).))))..	TCCTTTTGAGATCAGCCGGAT	-
143	LS-m0178	scaffold_5:16825392:16825538:-	-32.00	-	LS-m0178-3p	14	-	14	CACTAATTTTTCTTTTCTTTCCATTTTCCATTTTGTTTTTCTTTTCATTTATTGATAGTGGAAGGATATCTTACATAGGTGGTACAAATGCTTAACGAGGAGATAAAGCTTCGCAATGAGGAGTTGGAAGCGAAGGATGAAACTATA	......(((.((((((.((((((..((((...((((...((((((((((.......))))))))))((((((...((((((.......)))))).....)))))).......))))...)))).)))))).)))))).)))......	-	TGAGGAGTTGGAAGCGAAGGA
144	LS-m0180	scaffold_5:17564739:17564817:-	-36.70	-	LS-m0180-3p	12	-	12	TATGTTTAAACTCTGCGTGTTGCAATCCTTCTTTTTTGTTCCGGAAATGAAGGATTATGATACGCAGAGTTCAAACCGG	...((((.(((((((((((((..((((((((.((((((...)))))).))))))))..))))))))))))).))))...	-	TGAAGGATTATGATACGCAGAG
145	LS-m0181	scaffold_6:2567185:2567419:+	-157.40	LS-m0181-5p	LS-m0181-3p	905	892	12	AATTTTGATATCCGAATGTAGCCTAGATGCCTTAGATCACTGAGTTCGAATGCGGGGTAAGTATAATACCGGACAGAGTCACAGATCAGTAGGCAGTCTTGTTCTATGTATAATCCAAATATTATTCTTTAAAGCAATTTTGTTGAATATCTGTGACTTTGTCCGGTATTATACTTACCTCGCATTCTAACTCAGTGATCTGAGGCATCTAGGCTACATTCGGAGATCAAAATTA	(((((((((.((((((((((((((((((((((((((((((((((((.(((((((((((((((((((((((((((((((((((((((.....(((((..(((((.((...(((((......)))))....)).)))))..)))))....))))))))))))))))))))))))))))))))))))))).)))))))))))))))))))))))))))))))))))).))))))))).	TCCGAATGTAGCCTAGATGCC	CATCTAGGCTACATTCGGAGA
146	LS-m0182	scaffold_6:2610692:2610996:+	-119.20	-	LS-m0182-3p	55	-	54	ATTCCACATGATGTGTATAACTGGCCATGGAACATTTAAGGGAAACAATATTGGAGACATCTCCAATGCCCAGCACATTTTGATCTTTGTATCATCTCTTGTTACAAAAACATAAGTATAAGTATATAGGCTTACTAGTATCTAGGAAGTGGAATCCATGCGACATTTCCAATGCCCAACACATTTTTACCCTTGCGTATCCTTACAAATCATTTTTCTCCGTAAGTTTCTCCTCCGAAATTCTGGGCTCTCCAGTATTGTTTTCCCTTAAAGATTCCATGGCCAGTTAGACACATCATGTGGAA	.(((((((((((((((.(((((((((((((((..(((((((((((((((((((((((..........((((((...((((((...((((((.((.....)).))))))...................((((((((..((((...(((((((............))))))).)))).....................(((....)))...............))))))))......)))))).)))))))))))))))))).)))))))))))..))))))))))))))).)))))))))))))))	-	TTCCATGGCCAGTTAGACACA
147	LS-m0183	scaffold_6:2613658:2613962:+	-115.60	-	LS-m0183-3p	59	-	58	ATTCCACATGATGTGTCTAACTGGTCATGGAACATTTAAGGGAAACAATATTGCAGACATCTCCAATGCCCAGCACATTGTGATCTTTGTATCGTCTCTTATTACAAAAACATAAGTATAAGTATATAGGCTGACTAGTATTTAGGAAGTGGAATCCATGGGACATTTTCAATGCCCAACACATTTTTACCCTTGCGTATCCTTACAAATCATTTTTCTCCATAAGTTTCTCCTCTAGAATTCTGGGCTGTCTAGTATTGTTTTCCCTTAAATATTCCATGGCCAGTTAGACACATCATGTGGAA	.(((((((((((((((((((((((((((((((.(((((((((((((((((((..(((((........((((((.((.(((((...((((((...........))))))..))))))).................((((.....((((((((((.....((((.(((.....)))))))..................(((....)))............)))))...)))))...))))....)))))))))))))))))).)))))))))))).)))))))))))))))))))))))))))))))	-	TTCCATGGCCAGTTAGACACA
148	LS-m0184	scaffold_6:2619208:2619298:+	-39.10	LS-m0184-5p	-	6	6	-	TTCGTTGCGCGACCAATACTTTTCGTCGCGCAAAGTCTTTCTTCATGATCTTTGCGTGACGAAGTTTTTGTCGCGCTGAAATTTGTGCGAC	.((((.(((((((.((.(((..(((((((((((((((.........)).)))))))))))))))).)).)))))))..........)))).	GACCAATACTTTTCGTCGCGCA	-
149	LS-m0185	scaffold_6:2760071:2760195:+	-46.30	LS-m0185-5p	-	3498	3493	-	AAGGTTATGGCATGGGTAAGTGGGGAAGATGATAAAACTAATTACTACTTTTGAGTGGTTACAACTTAGAAGCAGATTAAAAAAAATATTATCTTTCCCAATCCACCCATGCCTTAGGTTTCCTC	(((.(((.(((((((((...((((((((((((((..........((.(((((((((.......))))))))).))...........))))))))))))))....))))))))).))).)))....	CATGGGTAAGTGGGGAAGATGA	-
150	LS-m0186	scaffold_6:6010098:6010195:+	-47.70	LS-m0186-5p	-	12	12	-	ATCGATTGCTTCTCCCAAGCCATTGATCGCTTGCAAGTCTGTGAGCCATGGAGCTCTCTATGCGAAAGCGATCAATCGCTTGGAAAAAGCAATCGATC	(((((((((((...((((((.(((((((((((....((..(.((((......)))).)...))..))))))))))).))))))...))))))))))).	TCTCCCAAGCCATTGATCGCT	-
151	LS-m0187	scaffold_6:7773855:7774077:+	-77.40	-	LS-m0187-3p	148	-	148	GTTGCTTTTATCTGCATTTGCACCTGCACTTGTTTCTTCCTTCATCTCCTCAAAACTTTAAACACCAGAGCTTCAAAGCTTCGAATTGCTTCAAAGCTTCAAAGCATGGCTAAGGCAAGAAAAAAGGAAAGAGAATTAAGAAAATGGAAACTTATGTATGGAAGGTAGAAAGGAAGAGAAGGAACCAGCAAGAGGTGCAGGTGCCAATGCAGGTGAATGCCAT	...((.((((((((((((.(((((((((((((((..(((((((.((((((....(((((.....((...((((..((((((.(((....))).))))))..))))...((....)).........))..................(....)..........)))))....))).))))))))))..))))...))))))))))).)))))))))))).))...	-	AGGTGCAGGTGCCAATGCAGG
152	LS-m0188	scaffold_6:7789238:7789361:+	-47.60	-	LS-m0188-3p	144	-	141	CAAAATGCATGGTATATGCACGATAATAACCTACACATGTCCGCATAGGAGAATTTCTGTATATCAATTATTCTCTTATTCGGATGTCCGCACGTTATTATCGTGCGGATGCTATTGTAAACAT	.....((((((((((.((((((((((((((......(((((((.((((((((((...((.....))...)))))))))).)))))))......)))))))))))))).)))))).)))).....	-	ACGTTATTATCGTGCGGATGCTA
153	LS-m0189	scaffold_6:9577490:9577711:+	-34.60	LS-m0189-5p	-	24	23	-	ATGTATTATTAATAGAGACTCGGGTAATGGCCTAATAGTAATGGATAACTACTCTTATCGATAAACGAAAATCGGGAAAAAAATTAAAAGAAAAAAAGGATCACAATATACATATATATATATATAAAAGACTATAGACACTCGTCTATACTATTTATCGAATACAATTTTTTTTAAAAAAAAAACAGTAAAGCCGCTCGGGTATACTATTTTTTAAATATT	.....(((..(((((..((((((((...(((....((((........))))......((((((((...............................................(((((....)))))......(((((((....)))))))...)))))))).(((..(((((((....)))))))..)))..)))))))))))...)))))...))).....	AATAGAGACTCGGGTAATGGCCT	-
154	LS-m0190	scaffold_6:11714666:11714889:+	-53.07	-	LS-m0190-3p	24	-	23	TATTATTTGATTGTGGTGTTGATATGAATGCACAAATAATTGTCTTTACTTTATCCTTATATATGGTAATTATATGGACAGTTTCACCTTCTATATTTTTTGTGGTGGTTTTTATCCCCACATTTATTTTATTTACTGTATGGTGTAGGTTTATTACCCATACAACATTATCTATTTAAAAGGGTGTTGCGGGTTTATCGTCCACGCCTTTACAACAAGCAATT	.....((((.(((((((((.(((((((((.(.(((..((((((((.........((........)).........)))))))).((((((..........(((((.((.......)))))))..............(((((((.((((.....)))))))))))................))))))))).).)))))).))).)))))...)))))))).....	-	GGTTTATCGTCCACGCCTTTACA
155	LS-m0191	scaffold_6:12932843:12932928:+	-27.90	LS-m0191-5p	-	5	5	-	CCTCCTGATGAGCGACTTGCGGATCATCGAAGGCCTGAAAATGATGGTGCAAGTCGCTCTTCCACTGCTTGTACCTCTCAGCGAAG	..((((((.(((((((((((..(((((((............))))))))))))))))))....((.....)).....)))).))..	AGCGACTTGCGGATCATCGAA	-
156	LS-m0192	scaffold_6:14215824:14216024:+	-49.80	LS-m0192-5p	-	197	195	-	AACTTGCGATGTGGAAAATGTATGATGACGTCATATTTTTTAACGTTCAGATTATATATCTCGTTTTTTAGACGTCGGTATTATGGGATTGGAGTCGTGTTATTTTGAATTACATGGCGGTTCTTAATCCTTCCCCGACGTGATATCCTGAATAATTGCTTCACAATTGCGTCGTGGTTCTTCATTGTTACGTTGCTTTAA	.....((((((((...((((.((.(((((((.............((((((.....(((((...........(((((((......((((((((((((((((...........)))))))...)).)))))))...)))))))))))).))))))(((((.....)))))))))))).))....))))..)))))))).....	GTGGAAAATGTATGATGACGTCA	-
157	LS-m0193	scaffold_6:14960772:14960881:+	-35.40	-	LS-m0193-3p	30	-	29	GCCAGGGACACTAGGGCTACAGCCCGGGGCCCACAGCTGAGTCTTGCCATTCACCATGCCGTCGGCGAACATCACTCATTTAGCTTGAACCTGTGGTTGAGCTCCTTTGG	.((((((......(((((.(((((((((...((.((((((((..((...(((.((........)).)))...))...))))))))))..)))).))))))))))))))))	-	TTAGCTTGAACCTGTGGTTGA
158	LS-m0194	scaffold_6:21853361:21853537:+	-34.90	-	LS-m0194-3p	12	-	12	TTTTTTTGTGCGGGTATGTTTGCTTTGATCTAACTCGTTTTCTCGAGTGAAACTTGTTGGAGGAACAACAATCAATATTATTCTAATAATTTAATTGTTTAAATAAAATTAAATATGGCTATAAATTAAAAACTGATTATTTTTGCAGATAGAGGCTTGCAGAATTGCAATGTCTTT	.....((.(((((((.(((((((..(((((..(((((......))))).....((((((......))))))...............(((((((..(((((((......)))))))......)))))))......))))).....)))))))...))))))).)).............	-	GCAGATAGAGGCTTGCAGAATTG
159	LS-m0195	scaffold_6:22790051:22790210:+	-74.30	LS-m0195-5p	-	12	11	-	GGGCTTTTTTGGAGTGATTCTGGGATGACGATAATCACTTATGGGGAGAAGCATATCCTACGTGTTTCTCCATATACTTTAAGTGATTTTAAGCAAGGTGCTTCTCCCCACCAATTAAAGTGATTATTGGCTTTCCTAGAATCACTCACAAACGAGCCTT	((((((.((((((((((((((((((...((((((((((((.((((((((((((...(((..((((........)))).(((((....)))))...))))))))))))))).......))))))))))))....)))))))))))))).)))).)))))).	GGAGTGATTCTGGGATGACGAT	-
160	LS-m0196	scaffold_6:23699965:23700188:+	-49.62	LS-m0196-5p	-	11	11	-	CCGAATATCCTGACCAACTAGACTACAACGGATTGGTGATTTTCCTATGATTATTAAAGTTTAAGAACTATATGTTAGAATAGGGGATTGAATATTTTTGGTATACAGGTTTTCTCCAATTGCCTAAGATCAAGTGGACGAACAGGGATTATAGCATCAGAGGAGGAGGATGTGCCGGTGGCCGTGGAAGAGAGTTACTCAGGCAACTACATTGTGGTGTTTGA	.(((((..(((((..((((...((.(.(((((((((((((((((((.(((.......((((....))))...(((((...((((.(((((......((((.....)))).......))))).)))).((((...((......))..)))).))))))))....)))))))).)))))))..)))).).))..))))..)))))..(((((...)))))))))).	TGACCAACTAGACTACAACGGAT	-
161	LS-m0198	scaffold_6:28212500:28212769:+	-171.23	-	LS-m0198-3p	5	-	5	TGGAAAGATGAACAGCCTCCGTTCTACCATCTTCTACGGTGGAACAGTACAAACATCTCTCTGCTCCATCTTCATTTCTCTGTCTTACTGTCCCTTTACGTCTCGCTCTTTCCACACACATTCGTCCTTCACATGTTTGATTCTCAAAGGACAAATCTGTGTGGAAAGAGAGAGGTAGAAAGACAGCAAGAGAGGAATGAAGATAGAGGAGAGAAATGTTTGTATTGTTCCACTGTAGGAGATGGTAGAACGGAGGCTGTTGAGGTTTCC	.(((((..(.((((((((((((((((((((((((((((((((((((((((((((((.(((((.(((.(((((((((((((..((((.(((((..(((((.((((..((((((((((((.(((.((((((.................)))))).))).)))))))))))))))).)))))..))))).))))))))))))))))).))).))))).)))))))))))))))))))))))))))))))))))))))))))))).)..)))))	-	AGATGGTAGAACGGAGGCTGT
162	LS-m0199	scaffold_6:1908198:1908349:-	-66.41	LS-m0199-5p	-	7	7	-	GATTGAGAGAGAGGATGAGAGGTAGGAGTAACAAAGTGAAAACAAAATCTTGAAAGTGAAAACAATTTGAAGTAGATTTCTGTTTTTTGTTTTTGTTTTCAATTTTGTTACTCCTCCTTCTCATCCTCTCCTCTCATCTTCCCTCTCAATCC	((((((((((((((((((((((.((((((((((((((((((((((((.(..((((..((((.(.((.....)).).))))..))))..).)))))))))).)))))))))))))).)))))))))))))).............)))))))).	GAGGATGAGAGGTAGGAGTAA	-
163	LS-m0200	scaffold_6:4132340:4132631:-	-60.06	-	LS-m0200-3p	15	-	14	TGGCTCGAGAAAGAGGAAGACTACTGGACGCCGTCCTGCTAAAGTTTGTGATATCGATAAAACCTGCACCAACTATAACTGTCGTGTTACTGAATCTCCCATGTGGCGTACTGGTCCCCTTGGCCCCAAGGTAAGCTTTACACAAAATCAAACAATCAAGTTCATTTTTTTTGTTATTAGACTATGAATCCGAATCATTGATGAAAAAGGTGTACGTAAAGTAATTGAATAGATATACATATCCCACCTGTATTAGAGAGATGGTATACAAGTTAGTCTCTAACGATGGTCT	.((((...(..(((((..((((..((...((((((((.((((.....((((((.(((((....................))))))))))).........((.((((.(((.((....(((((....)))))...(((((((.........(((......)))(((((((((..(((.......((((.......)))))))..)))))))))...)))))))...............))))).)))).))..)))))).))))))...))))))..)))))..)...)))).	-	GATGGTATACAAGTTAGTCTCTA
164	LS-m0201	scaffold_6:4802287:4802396:-	-42.35	LS-m0201-5p	-	6	6	-	GGTTATATATTTCTAATCTCGACCGTTGGATTGCATGTATGTTACATATTAAATCTACCAACACATCTAATGAATGCAATTCAATAGCCGAGATTAGAAATATGTAATCA	(((((((((((((((((((((.(..(((((((((((.(((.............................))).)))))))))))..).))))))))))))))))))))).	TTCTAATCTCGACCGTTGGAT	-
165	LS-m0203	scaffold_6:6099748:6100058:-	-61.60	-	LS-m0203-3p	11	-	10	ACCCTAAAATTAATTGAGTACATCCTATAATCTAAGTTAACCCTAATATTTTAATCAAAATGTAAAATTAACTAAGTACACCCTATTTAACTACCAAAAATAGCCCTAGTACAACACTCTAATACCAATCATAAATCAGGTTTCTCTTTTTACATGAATTTGTGCCTTCTTTTCAAATTTTGGATTTCATCAAAATCTTTAATTTCATAATATCAATCATAAACTAGTACTCGCTGCGTTATTTGTGAGCACCAAAACTATATATTGCAATGCAAATTTGATAGTAGGGTGTACTCAGTTAATTTTAAGAT	....((((((((((((((((((((((((.(((..((((.....................((((((((........((((...((((((.........)))))).....))))...........(((............)))......))))))))......((((.........(((((..((((((.....))))))..)))))...........(((((((.(((..(.....)..))))))))))))))...)))).....((((...))))....))).))))))))))))))))))))))))....	-	TGATAGTAGGGTGTACTCAGTTA
166	LS-m0204	scaffold_6:6868866:6869034:-	-27.11	-	LS-m0204-3p	14	-	13	GTTGTGGGGATCTCCCAAATCTGAAATTCCCAAATCAAATTCCTCATTTTCTTCCAAATATGAAATTCCCTCAACCCAACCTTCTTCTCCCAAATTTCCCCTTTTTCTCAACCTGACTAACCCCTCATCTCCCTTGTTAAGAGATTGAAAAGAAGTGGGGGGCCACATT	((((.((((((.((........((((.....................))))..........)).)))))).))))...................(..(((((((((.((((.((...((((..............))))..)).)))).)))))).)))..).......	-	AAGAGATTGAAAAGAAGTGGG
167	LS-m0205	scaffold_6:9719210:9719321:-	-45.35	-	LS-m0205-3p	36	-	36	TTCTTTTGTCACCCATATTTTTCTAAATGCCTGCCTCAATAGTTTATGCATAATAAAAGAAAGAAAAAAACAGTTGAGGCGGACGTCTAGAAAAATACGGGTGATAAAATGA	.(((((((((((((.((((((((((.(((.((((((((((.((((......................)))).)))))))))).))).)))))))))).))))))))))).))	-	CGGACGTCTAGAAAAATACGGGT
168	LS-m0206	scaffold_6:11738252:11738372:-	-50.80	LS-m0206-5p	LS-m0206-3p	173	1	171	AGTTAAAGATTGGTTACATACTTCTAATCTCGATTGTTGAATTGCATCTAATAGACTACCAACACATTTAATGAATGCAATCTAACGACCAAGATTAGAAGTATGTAACCAATCCCTAACA	.((((..(((((((((((((((((((((((.(.((((((.(((((((.((.((((...........)))).)).))))))).)))))).).)))))))))))))))))))))))..)))).	GTTACATACTTCTAATCTCGA	AAGATTAGAAGTATGTAACCA
169	LS-m0207	scaffold_6:13892175:13892395:-	-53.49	-	LS-m0207-3p	11	-	11	CTCTCTCTCTCTCCTCTCTCTCTCTCTCTCTCTCTCTCTCCTCTCCCCCACGCCATGCCCAACTCCCACCCCAAACATAACCCTCCATGGAATTACTCAACACACCCAAACCACCGCCACTCAATTTTTTTTTTTTATAAAAAAATTCTCCTCAACAGTCACTCCCCATCTTTTCTCTCTGCAGAGAGAGTGAGAGTGAGAGAAAGAGGCACAGAGAAGAA	.(((.(((((..(((((.((((((.(((((.((((((((.(...........(((((............................)))))................................(((((((((.......))))))))).................................).)))))))).))))).)))))).)))))...)))))))).	-	AGTGAGAGTGAGAGAAAGAGGCA
170	LS-m0208	scaffold_6:14337281:14337584:-	-72.25	-	LS-m0208-3p	9	-	9	TTAAGTAAGACTAAGACGACGTAATATATTTGTTTAGCGACGTTGATTTGTTTTTTAAACGTCGTTAGGTATAATATAACCGTCGTTGAAAATTGTGTCTCTGATTGCAAATTTGCAACGACGTTAGGTATAATATTTGTAGATACACAAACGCACACACATCATCAACTTCCAAAAAATTGTCTCTCTGATTGCAAATCTGTGTCATCTGTTAAGATTATGATGTGGAACAGAGTTCCATCTGGTAAGATTTCGTAACCCTTGGGATCTCAGACAAATCTGATTATGTCGGCAGTTTTCTATA	...((.((((((....(((((((((..(((((((((((((((((.............))))))))))..((((...((((.((((((((((.(((((........))))).))).)))))))))))..))))...(((((......)))))......((((((((................((((..(.(((.(((......))).))).)...)))).)))))))).....((((((((...(((..(....)...)))..))))).))).)))))))...)))))))))..))))))))...	-	AGACAAATCTGATTATGTCGGCA
171	LS-m0209	scaffold_6:16236068:16236304:-	-99.30	-	LS-m0209-3p	9	-	8	TAATGGGTGCATTTTTGCTCACAACATTAACCCTAGGTGTACCCTCACCACACCTCTCAAAAGTTGACACATGTCCATGGGTTTAACTATAGTTAATTATTTATTTTTTTATTTATTTGATAACATTATTATGAGAGAGAAACAATACTTCAACAAGATTTTTCCTGACATGTGTCAACTTTTGGAATGGGTGGTGAGAATACACCTAGGGTTAAGGTGGTGAGCAAAAACTCTAAC	....((((....((((((((((.((.(((((((((((((((..((((((((.(((..((((((((((((((((((...(((.(((((....))))).......(((((((((.....((....)).....))))))))).......................))).))))))))))))))))))..).))))))))))..))))))))))))))).)).))))))))))))))....	-	AGGGTTAAGGTGGTGAGCAA
172	LS-m0210	scaffold_6:18608238:18608600:-	-71.67	LS-m0210-5p	-	18	18	-	ACATTTATGAAAGTGGGGGGTAAATTTTGGCTATTTTTGATAAACTCCTTTACACCTCCAAGGGGTGTAAATACTTTTTTTGCTCTAATAGAAACGATGTAAATCCAAATATACATATTCGATTTGTTTGTGATAATTCTTTTTTATGTGTTTTTTTTTTTTGGTATGTTTTAACTTTTTAAAATTAATTTTGTGCTTGTTTGATTTATTTTATTTTTCCAAATAAATGGACCTAAAAAATTTAAATTTGGAGAACATATGATTTTACCTACAAACTAACATAAAAATATCTATGTAGAAATATGGGCCATTGGAAGTGCAATGCAAATTGCTGAAATCTAGGCCTTCTATTTTGAATTCCAA	.......(.((((((((((((..((((..((.................(((((((((.....))))))))).......(((((((.....)).....((((..(((((.....(((((((.....(((((((...........(((((((((((((...(((((....(((((........(((((((............)))))))..........((((......))))..)))))...)))))...))))))))))))).......)))))))..(((((........))))).).)))))).....)))))..))))..)))))..))..))))....)))))))))))).).......	AAGTGGGGGGTAAATTTTGGCTA	-
173	LS-m0211	scaffold_6:18840055:18840230:-	-49.20	LS-m0211-5p	-	6	6	-	GGCTCCGTCGAATCTGTGAGCTCGTCCAACCTATAAGTACAAACCCTATCTTCCCCTTGTAAATTCATTGAATGATATTAGGTTGTTTTGTTAAAGGGTTTTATGTGTATGCTTTGCGATCTGTTAATAATGTGCTTATAGGTATGGGTTCATGGATTTTCTGTTTAATGGGTTCA	((..((((.((((((((((((((((...((((((((((((.((((.(((((((....((......))..))).))))...))))...(((((((.(((((.((.((....))..)).))))).))))))).))))))))))))))))))))))))))))........))))..)).	AATCTGTGAGCTCGTCCAACCTA	-
174	LS-m0212	scaffold_6:18948566:18948766:-	-48.80	LS-m0212-5p	-	5	5	-	GTGCAGCTCAATATTCGCACATATCCCAGTTCATTTTATAACATACACATATTTTTAAGATTTTTGGCTTTTTTTATTAACCGAAAATGAGAGGAAGAGAGAGGAGGTGGGAATATTGGAGGGGTAGGGAAGGCCGGGGTGGTTGGCTGAGAGGGGGAAGGGAAGAGGGTTGTGTAGCGTCGATAGCAGGGGCATAGCACA	((((.((((..((((((((((((.(((..(((.((((((..(...((.(((((((((...(((((..((((((((.(((........))).))))))))..))))).)))))))))))..)..))))))..((((((.....)))))).............)))..))).))))).)))..))))....))))...)))).	ATATTCGCACATATCCCAGTTCA	-
175	LS-m0213	scaffold_6:20928552:20928892:-	-65.32	-	LS-m0213-3p	12	-	11	ATATTTGTTTGTGGGAATTTTCTGTGTATTCTTCTCCTTGTAGGAGGTTATATTTATAATACAACGAAACCTGAATGGGCAAGTAAATAATAAATTCCTAAATCTATTTGCAGTAGGAAATCAGGAATTAAAGTAAATCAATTACAATTATAATAGGAATTCTTGGTGTGTAAGGAAAGTAAGTCAATATCCACAAGTCACGCCAACAAAATGAACTATATATTTTATTCATTTGACCAATTTAGACAATGGAGCTTTAGTGATATACCCAAAATAGAGGCTGAAATTATAAAAAAACCATACATGAAATACACTTTAGAAACATACCCAAAAACCATTTA	......((((.((((.((((((((((((((..((....((((...((((...((((((((..........((((((.(((((((.(((((..((((((((..(((((.....)))))...............((((.....))))........)))))))).((((((((...(((.............)))......))))))))..................))))).))))).)).)))))).......((((((.((............)).))))))...))))))))..)))).)))).)))))))))...))))).)).)))).))))......	-	ATACACTTTAGAAACATACCCAA
176	LS-m0214	scaffold_6:21562367:21562515:-	-22.70	LS-m0214-5p	-	9	9	-	TTAATGATTTGTTATCGAGATTGTAATATGGTCAATCTAGTTCAACACTATGATCCAACACAAAATAATTAAACTGCCAAACTTGCAATAAAAGAACTAAAACCATACTTTAGGCCGAATTACAAATTTAGTAACTCTAGTTTGTTAGG	((((..(...(((((..((.(((((((.(((((.(((((((.....)))).)))....................(((.......))).........................))))).))))))).))..)))))......)..)))).	GTTATCGAGATTGTAATATGGTC	-
177	LS-m0215	scaffold_6:22998404:22998557:-	-34.70	LS-m0215-5p	-	7	7	-	GGGTTTGTTTATAGGAATTCAATTGTGTAGGATTTATTTATAATATTAGTGCTAGAAATGGGTATATCACTAAATATCTCAATAAAAAATAAGAAAAAAAAAATTACCTTCGGGTTTTTATAATCATCCTGTGCATGAGTTGCCTGGAGGCCCA	((((((.....((((((((((..((..((((((....((((((..((((((.((..........)).))))))................................(((....)))..))))))..))))))..)))))))).)))).)))))).	ATAGGAATTCAATTGTGTAGGAT	-
178	LS-m0216	scaffold_6:24143999:24144352:-	-86.54	LS-m0216-5p	-	9	8	-	TCAACGGAGCTAGTTCAGTAGTAAAGGGCATTGAATTGCAGACCATAGGTCTCAAGTTCGAACCCTTGTGGCATATTGGTTATGTGTGTGTGAGAATCTTCCCTCCCTGTAGTTTAGACTATCTTTGTACTAAAAAAAACAAAGCTACTGATTGTATTTATATATAGAAAGAAGTTTAGTGAACTTTGCTTTGTGATGTTGTATTTGAAATCTGGACAGTGGACTCTTGATCTTCAAATTTAATTCTCCTGCCCTTATTGGGCTCCCTTATTTCTTGTATTTCTCAAACCCTTTTTCTTTATGATTCTTGAATTGGGCTTGCGCCCTTTCACTGCTTTGGATTGGGTGTGGATT	....((.(.((((((((((((((((((((...(((.(((((((((...(((.((((........)))).)))....))))).........(((..(((.....(((((((....((((...((...((((........(((((((......((((((....))))))...(((((((...))))))))))))))......))))..))..)))).)))).))).....)))..)))..............((((.....))))............)))).))).(((.(((...(((............)))..))).))).))))))).)))))..)))))))).).))....	TAGTTCAGTAGTAAAGGGCAT	-
179	LS-m0217	scaffold_6:26242531:26242694:-	-37.70	LS-m0217-5p	-	44	43	-	CCGATGTCCTGTGATTGATATTGGGCTTGCATAAAAATGGGGAAATTATGTCCTAATATTAACAAACCAAATACCAAATGTGAGAGATGGCAACCATGACCATATTAACATGTTGCATTTTCCTGCTTGCTTCTTAGCAGCTCAGTATTTACAGTCGAGATCCA	..(((.((((((((...((((((((((.((.......(((((........)))))........................(..((.((..(((((.(((..........))))))))....))...))..)......))))))))))))))))))..)).)))..	GTGATTGATATTGGGCTTGCATA	-
180	LS-m0219	scaffold_6:28212587:28212686:-	-51.56	-	LS-m0219-3p	151	-	150	GCTGTCTTTCTACCTCTCTCTTTCCACACAGATTTGTCCTTTGAGAATCAAACATGTGAAGGACGAATGTGTGTGGAAAGAGCGAGACGTAAAGGGACAG	.((((((((.((((((.(((((((((((((.(((((((((((...............))))))))))).))))))))))))).)))..))).))))))))	-	TGTGTGGAAAGAGCGAGACGT
181	LS-m0220	scaffold_7:1039104:1039192:+	-43.70	LS-m0220-5p	LS-m0220-3p	7	5	1	CTGTTTTGCTATTTCGACTAATAACACAATGATACGTAAAATAACTTTTTCACGTATCATTGTGTTATTGGCCGAAAATAGCAAAATCG	..((((((((((((((.((((((((((((((((((((.(((......))).)))))))))))))))))))).)).))))))))))))..	ATTTCGACTAATAACACAATG	TTGTGTTATTGGCCGAAAATAG
182	LS-m0221	scaffold_7:1070106:1070465:+	-95.26	LS-m0221-5p	-	12	11	-	TTGTGGTTGTTGCTTGTTGGGTAGAAGAGGCCTCTTTTATAGCTGCTAGAAGCTATCCATTTCAAAGAAAACCTAATGGTTTCCATTCAATTTGGCCAAATCTTTTCCTTTCTTTCTCCTCTCCCCCCTTGACTTTTCCCATCTTGGTGAAATTTCATCTGCCTATTTGCACAAAATCAGGGATTTTTTGGGAGCTCGAGGCCCTTTCCCGCAGCTATCAAAGTGTAGAGCTCCTATTCTAAGACATCCCCTTTCCTTTCTTTCCTTCCCTCTTTCATGGCCAGATCTGATGAAAGAAAGAAATGGGTATACATGCTGGTTCGAATGGTGACTCCCTTCCTAGCAAGCTGCGTGCCAATA	...(((((((.((((((((((.((..((((((.......((((.((.....))((((((((((.....(((((....))))).((((..(((((((((...............................(((..((((((.....)).))))..)))..(((......)))........((((((((((((((((((...((.((((............)))).)).)))))))))....)))).)))))...........................)))))))))..)))).......)))))))))).....))))........)))..))).)).)))))))))).))).))))...	TGCTTGTTGGGTAGAAGAGGCCT	-
183	LS-m0222	scaffold_7:2887073:2887301:+	-147.70	LS-m0222-5p	-	52	51	-	GTTAGGACCCCAAATCAGACCAATGCCTCTCTATATTTGAAGAAAGATCAGGATTCATTGAGGATCTAACCACATCACGTCAACAAGAATCAAGTTGGGACCTTTCTTGATGCTCCATGAGGAGGTCCCAACTTGGTTCCTGGTGACATGATGTGGTCAGATCCCTTAATGACTCCTGGTCTTTCTCCAAATATAGAAAGGCATTGGTCTGCTTTGGGGGTCCCATACT	((..((((((((((.(((((((((((((.((((((((((.(((((((((((((.(((((((((((((.(((((((((.((((.((.((((((((((((((((((((.((......)).)).)))))))))))))))))).)).)))).))))))))).)))).))))))))).))))))))))))).)))))))))).))))))))))))).))).)))))))...)).	CAAATCAGACCAATGCCTCTC	-
184	LS-m0223	scaffold_7:5184037:5184199:+	-35.90	LS-m0223-5p	-	10	10	-	ACCCTTTCAAAGGGATCAAACCAACGTAGTTCAGAAATGATTTGTGTGGAGATTTTATTGATGACAATTTGGTTGCGGTTGCATCTATTGAGATATTAGACTGCCTACGTATCCTTCATGGGATCAAACCGACATAGTTCCAAAATTTGAAAATTAATGGGTA	((((..((((..(((((...(((.(((((.(((....))).)))))))).)))))..))))...((((((((.(((((((..((((..(((((((((((.....))).)))))..)))..))))..))))).)).....)))))..))).........)))).	AGGGATCAAACCAACGTAGTTCA	-
185	LS-m0224	scaffold_7:5393865:5394102:+	-69.60	LS-m0224-5p	-	22	22	-	GATTTCTGTCTCTGAAGATGGGGCTATTGGCACGAATCAATCAAATGACTCATTTTGGTTGCGTGTGTACCAAAAGTAGAAAATGATCCAAGCATGAGCGATGCCGGGGTACGATCATTGCAAGCTATTGCTTCTCAGTTCAAGATCACCAACCAACAATGTTCTCTTTGGAAGGCATGTGTAACAAAGGCCAATACAAGGCATGTGAGTGGCTCCAATCTTGAAGATGCGGTGAGTA	.((((((((.(((.((((((((((((((.(((.((.(((......))).))......((((((..(((.(((((.(.((((....((((..((((.....))))..))))..((((((((.((((....))))..))))....))))..............))))))))))...)))..))))))....(((.......))).))).))))))))).)))))..))).)))).)))).	TCTGAAGATGGGGCTATTGGCA	-
186	LS-m0225	scaffold_7:6390277:6390407:+	-73.90	-	LS-m0225-3p	93	-	91	ACTCCAACATCTCCCACATTCCTCTACTCTCTCACACAAGAGGACTACATGAGGGTTCCAAAATCAGCCTAAAAAAAGCTGATGCACTCCTTTTGTGTGAGAGAGTAGAGGAGTGTGGGAGCTGACATTTG	.......((.((((((((((((((((((((((((((((((((((........((...))...((((((.........))))))....)))))))))))))))))))))))))))))))))).)).......	-	GAGAGTAGAGGAGTGTGGGAG
187	LS-m0226	scaffold_7:7017728:7017912:+	-61.60	LS-m0226-5p	-	60	58	-	CACAGGGCCCTCAAAATCTCAAGACCGGCCCTAAATCAACTTTAGTACAACCCAAAAACTCAAAGCTCAAAACAAGAAAAAACCCAGAAATCGAAAACCGTTGATCGGCCCTAGAAACACTAAAAACTCTTTGGGGGGGGGGGGGGGGGGGGGGGGGGTGGTCTGAAGGCTTGGGGGCCGCTGGG	..((((((((((((..(((..((((((.((((...((..((((....(..(((.....(((((((................................(((.....)))...(((.....)))......))))))).)))..).))))..))..)))).))))))..))).))))))))).)))..	TCAAAATCTCAAGACCGGCCCTA	-
188	LS-m0227	scaffold_7:9353471:9353605:+	-42.55	-	LS-m0227-3p	46	-	46	ATATATATCCTATGTGGACATCCGGATGTTATTATCGTGCAGACACCATGTATTTTCTACTACCCCTCCCGGTTTTCCTCCCTGTTTACAATGGCATCCGAACGATAATAACGTGCGGACATCTACATATATATA	.((((((...((((((((..((((.(((((((((((((.(.((..(((((((.........(((......))).............))).))))..)).).))))))))))))).))))..))))))))))))))	-	CGATAATAACGTGCGGACATCTA
189	LS-m0228	scaffold_7:17443244:17443356:+	-53.30	LS-m0228-5p	-	27	27	-	TACTATACCTTAAAGTATAAACTCGTCGGCCACCACGTGCCATAGTTTGGGTGCGCACTGGTAACAGCATATATACACGTAGTGGCGATGGGTTTATACTTTAGGGTATGATA	...(((((((((((((((((((((((((.((((.((((((((.....))).......(((....)))........))))).)))))))))))))))))))))))))))))...	TAAAGTATAAACTCGTCGGCCA	-
190	LS-m0229	scaffold_7:18921383:18921494:+	-65.80	LS-m0229-5p	LS-m0229-3p	70	1	69	AAATCTTCCTTCATTTTGACAATTCCGGTGACGGCAGATTGAAGGCAGATGCTTCGAACAAACAGATGCTTCAATCTGCCCTCACCGGAATTGTCAAAATGAGGAAAGATCT	..(((((.(((((((((((((((((((((((.((((((((((((.((..((...........))..)))))))))))))).))))))))))))))))))))))).)))))..	ATTTTGACAATTCCGGTGACG	TCACCGGAATTGTCAAAATGA
191	LS-m0230	scaffold_7:19639681:19639963:+	-59.36	-	LS-m0230-3p	1192	-	1158	TTTTTTGTGTTTGTATGCGTGCGTGCGTGCGTGTGGTCATGGGATGAATTTGACACACAAGCAACCCTGAAACCATATATTATCCAATTTCTCATCTTGCTTAGGCTGCCAGTGCCACCTCATCTTATTATCTTAATCCCGATCCTTTACAACAGTGAACGACCCTACTCTTCTCTCTTTATGAAAATCCAGCTTCTTGGGCCCGCATTTGATAGTGTTGTTCTTTGCCAAATGACACCAATAATTAATTACATACGCGCGTGAACGACTGTGAACCGTTGAT	.((..((.(((..((..(((...((((((((((((...(((((((((...........((((((....((((...............)))).....)))))).(((.......)))...)))))))))........................(((.(((((((.(((........((...(((....(((((....)))))....)))..))))).))))))).)))........................)))))))))))).)))..))..)))))..)).	-	ATACGCGCGTGAACGACTGTG
192	LS-m0231	scaffold_7:21838811:21838907:+	-18.90	LS-m0231-5p	-	19	19	-	TATGATGATATAATTAAGTTGATGATGAGCGTAATTAGCTAATAATGATGATGTTGTGCTTGTTATTAATTTCTAGTTAGAGTTTTGGTAATCATGT	((((((.((.(((((((((((((((..((((((((...(..........)..))))))))..)))))))))..))))))........)).)))))).	TAATTAAGTTGATGATGAGCG	-
193	LS-m0233	scaffold_7:765101:765247:-	-39.40	-	LS-m0233-3p	12	-	12	TAGCTGGACCTTTCGAATGTCCCTCCTGCGAGTCTGCCTGAGCCCGTATGCCTTTGCTCAACAATCAATTCCACCTTTAAAGCCCTCGAACAAAGCTTTCTGAGTTGTGGCAGCCGGACTTGGCTGGAATTGGCGTCGAGAGTTGCT	.(((.....(((((((.((((..(((.(((((((((.(((.....(((......))).............(((((((.(((((...........)))))..)))..))))))).))))))).)).)))...)))))))))))..)))	-	CGGACTTGGCTGGAATTGGCGTC
194	LS-m0234	scaffold_7:2887135:2887234:-	-63.30	LS-m0234-5p	LS-m0234-3p	3525	119	3268	ATCTGACCACATCATGTCACCAGGAACCAAGTTGGGACCTCCTCATGGAGCATCAAGAAAGGTCCCAACTTGATTCTTGTTGACGTGATGTGGTTAGATC	(((((((((((((((((((.((((((.(((((((((((((..((.((......)).)).))))))))))))).)))))).))))))))))))))))))).	ATCATGTCACCAGGAACCAAG	TGATTCTTGTTGACGTGATGT
195	LS-m0235	scaffold_7:3533235:3533312:-	-28.10	LS-m0235-5p	-	15	15	-	AGAAGGCTGCAGAACGATCGAAAACAGGCGGAGTCGCGCCACCGTTGCCGCCGGTGTCGAGTTTGTTTCCGGCCAATT	....(((((..((((((((((..((.(((((...((......))...))))).)).))))..)))))).)))))....	AGAACGATCGAAAACAGGCGG	-
196	LS-m0236	scaffold_7:4753478:4753626:-	-37.00	-	LS-m0236-3p	6	-	6	TTATAAATTATGTAATGGGGTTGGAGCTTACTTGTACTTTTTCATTAGTTAGTGATCAGCTACATTACGTTCCCGGAGGCATTCTCTTCATTTCGAAAGGAAGGCTTCATGTTCACAAGTAAGTAGAACCGCCAGCGGCTAATAAATGA	......((((.((..(((((((...((((((((((......(((((....)))))....................(((((.(((..(((.....)))..))).)))))......))))))))))..)))).)))...))))))......	-	AGTAAGTAGAACCGCCAGCGGC
197	LS-m0237	scaffold_7:6455660:6455835:-	-49.20	LS-m0237-5p	-	6	6	-	GGCTCCGTCGAATCTGTGAGCTCGTCCAACCTATAAGTACAAACCCTATCTTCCCCTTGTAAATTCATTGAATGATATTAGGTTGTTTTGTTAAAGGGTTTTATGTGTATGCTTTGCGATCTGTTAATAATGTGCTTATAGGTATGGGTTCATGGATTTTCTGTTTAATGGGTTCA	((..((((.((((((((((((((((...((((((((((((.((((.(((((((....((......))..))).))))...))))...(((((((.(((((.((.((....))..)).))))).))))))).))))))))))))))))))))))))))))........))))..)).	AATCTGTGAGCTCGTCCAACCTA	-
198	LS-m0238	scaffold_7:6731102:6731253:-	-46.50	LS-m0238-5p	-	71	70	-	ACAAATCCGACGTAAAAGGATATTTAGACGACATTCTTTGAACAATTGAGTCGTTTATGGTTTACAACGTCTTCAATTTCTTAAGGGTTCAGGGTAGTACTTTGTAACGACAGCGGTTATGTCGTGGAATATATATTTTACGTCGGATAGTT	....(((((((((((((..((((((..(((((((.((((((..(((((((.((((((.....)).)))).).))))))..))))))((((((((.....))))).)))..........))))))).))))))...)))))))))))))....	CGTAAAAGGATATTTAGACGACA	-
199	LS-m0239	scaffold_7:8423744:8423919:-	-49.20	LS-m0239-5p	-	6	6	-	GGCTCCGTCGAATCTGTGAGCTCGTCCAACCTATAAGTACAAACCCTATCTTCCCCTTGTAAATTCATTGAATGATATTAGGTTGTTTTGTTAAAGGGTTTTATGTGTATGCTTTGCGATCTGTTAATAATGTGCTTATAGGTATGGGTTCATGGATTTTCTGTTTAATGGGTTCA	((..((((.((((((((((((((((...((((((((((((.((((.(((((((....((......))..))).))))...))))...(((((((.(((((.((.((....))..)).))))).))))))).))))))))))))))))))))))))))))........))))..)).	AATCTGTGAGCTCGTCCAACCTA	-
200	LS-m0240	scaffold_7:8466175:8466352:-	-50.70	LS-m0240-5p	-	6	6	-	GGCTCCGTCGAATCTGTGAGCTCGTCCAACCTATAAGTACAAACCCTATCTTCCCCTTGTAAATTCGATTCGAGTGATATTAGGTTGTTTTGTTAAAGGGTTTTATGTGTATGCTTTGCGATCTGTTAATAATGTGCTTATAGGTATGGGTTCATGGATTTTCTGTTTAATGGGTTCA	((..((((.((((((((((((((((...(((((((((((((............(((((...((..((((..((......))..))))..))....))))).......((((.....))))............)))))))))))))))))))))))))))))........))))..)).	AATCTGTGAGCTCGTCCAACCTA	-
201	LS-m0241	scaffold_7:8548805:8549019:-	-49.60	LS-m0241-5p	-	15	14	-	ACGATGGTTCGTCAGTCGTTCTAGCGTCGTCTAAAAATTGACAAAGTTGTTTTTAAAATTATAGTCTTTTTTTTATCAAATTAGAAAACAAAAACCATGGTTCAGAAAAATCAAATCTGCAATCAAACATTCACAGAGAAAGAAAGAAGGGTTTTGAATCCTTATATAGACGACGGTATATTACTACTGACGTCGTGTGAACATCAATACCACGA	.((.((((.(((((((.((..((.(((((((((......((((....))))(((((((((....((((((((((.((......))............(((((((((.........)))).)))))............))))))))))..)))))))))........))))))))).))....)).)))))))..((....))......)))))).	GTCAGTCGTTCTAGCGTCGTCTA	-
202	LS-m0242	scaffold_7:9596268:9596377:-	-33.50	LS-m0242-5p	-	2841	2742	-	ATTTTTGATGATGCAGGACATCGGAGAGCAGAACCAGAAATGGATAAATGTTTCCCAGACATGTTTGATAGAAACAGGCTTTGCTGACCTGTCCCGGCATTATTTTGTTT	......((((((((.((((((((((((((....(((....))).....((((((.((((....))))...)))))).))))).))))..)))))..))))))))......	ATGCAGGACATCGGAGAGCAGA	-
203	LS-m0243	scaffold_7:10583771:10583975:-	-82.70	LS-m0243-5p	LS-m0243-3p	229	205	14	CCGGACATCCGGATTGTTTAGTGTGCGGATTCCAATGTTTGCAGTTGTGTTTCATGTAAAAAATGATTTGAAGATGTATACTTCTACAGCACCGACTGGATATTTTTATATAGCAGTGTAGTGGCTTGTGATTTGGCAGCATATATAAGAGAAGAAAATCGAAGAAACATTGAGGTCCGCATGCTAAACAATCCGGACATCCGGA	(((((..(((((((((((((((((((((((..((((((((.((((((((((((((.......))))...((((.......))))...)))).))))))....((((((((((((.((..(((.(....).)))..)).)).)))))))))).............))))))))..)))))))))))))))))))))))..))))).	GGATTGTTTAGTGTGCGGATT	TCCGCATGCTAAACAATCCGG
204	LS-m0244	scaffold_7:11434207:11434332:-	-42.90	LS-m0244-5p	-	12	11	-	CTAAGCATGTCTGGATTGCAGATAGTGGTGCTTCTCATCATATGGTTGGCAATTCCTCTCAATTGGATCATGTGACTCCTTGTAATGTTGATGAGAATGTTACTGTTGGCAATGGGGCATGTTTGA	.(((((((((((.(.((((.(((((((..(.((((((((((((((.(.(((..(((........)))...))).)..)).....))).))))))))))..))))))).))))).))))))))))).	CTGGATTGCAGATAGTGGTGCTT	-
205	LS-m0245	scaffold_7:12596658:12596901:-	-108.45	-	LS-m0245-3p	176	-	169	CATTGGATTAATACCCAATGGTGGGTGACCACAATCTCTTGGACTACTGTGGTCCAAAAAATCGGGACTGTATATATATATAATTATTTTATATATATAGATGATTATATATATATATATATAGATGAAATGTTTCTTTCATTGTGATATCACATTTATTATTTTTTTTATAGTCTAATCCCGATCCCTTGAACTATAGGAGTTCAAGAAATTGTGGTCACTCATCGTTGGATATTAATCCAAT	.((((((((((((.(((((((((((((((((((((.(((((((((.(((((((.(((...(((((((.(((((((((((((((((((((.........)))))))))))))))))))))..(((((.(((............((((....))))............)))...))))).)))))))...))).))))))).))))))))).))))))))))))))))))))).))))))))))))	-	TTGTGGTCACTCATCGTTGGATA
206	LS-m0246	scaffold_7:15378336:15378454:-	-46.60	-	LS-m0246-3p	113	-	113	ATGGTTTCATTTATCTGCATTTGCACCTGCACCTCTTTTGGTCTTTACTGGTTTTCTCATGCACTGATGAACTCAGAGATCCATGCATAGGTGCAAGTGTAAGTGCAGACAAATGCCTT	..((...(((((.(((((((((((((.(((((((....((((((...(((((((..(((.....))).)))).)))))).))).....))))))).))))))))))))).)))))))..	-	AGGTGCAAGTGTAAGTGCAGA
207	LS-m0247	scaffold_7:19005431:19005664:-	-61.60	-	LS-m0247-3p	6	-	6	TGGGTGGAGATGCTCTTAGGAATCTGACTTGGATGAAGAAAAGAAGATATTGTTTCATTCACGAAGTGTAAAATCAGAAAGGGATTATTGATTACATTGAGGCGTTATTATTTAATGGCCGACAGTCTAAAGCTTGCAAGGACTTTACAGATTCACATGTAATTAATAAAGATGGGCAGGGAGCCGAGGCTCCACAACTGCAACAAGTGGGAACTTCCGAGGTGTAGCCAATCC	.((((((..((((.(((.(((((((.(((((..((((..(((.((....)).)))..)))).......................(((((((((((((((((((((((.....)))).)))...(((((...........)))))........))).)))))))))))))......(((((((((....)))))....))))..))))).)))..)))))))))))..)).))))	-	CAAGTGGGAACTTCCGAGGTG
208	LS-m0249	scaffold_8:381544:381908:+	-70.06	-	LS-m0249-3p	21	-	21	CTTGTAGACTAATGGTCTCAAATTCGAACTCTTATAACGTTAGTGTGTGTGAGAAAACCCCCACCCCCGCTAACTTTGGCACAGAGAGAGAGATCTTCCAATATTTTAGGAATTTTAACATACATCCCAATCAACCAGCTTTTGCTTGTAAAAAAAGAAAAAAACTATTGAAATAGAAATAGCAACCTTCCTTGAAATAAAATGAACTAGCTAATAACCTTTCCATGCTAGACATGATGCTTGGCTTCGTGCTTTATGAATTGCAGATTCCTTTCCATTGTTGCAATAGTTAATAAAAGAATAGAAAAAGCTTTTATTGTGTCGCTTAAGTTATATAGGAATTCTTGAACCCAAGAGTTAAGAAT	......((((..(((..((((....(((.(((((((..(((((((.(.(((.(......).))).).)))))))...(((((.(.(((((..((((.....(((((((((((.....................((.(((....))).))...............(((((........))))).....)))).))))))).......(((((...............))))).(((((.((.((....)).)).)))))......))))..))))))...............((((((((...........)))))))))))))..........))))))).)))))))..)))..))))......	-	ATATAGGAATTCTTGAACCCAAG
209	LS-m0250	scaffold_8:2707344:2707436:+	-19.00	LS-m0250-5p	-	23	22	-	TAAAAAATGGAGAAGGTCCAAAGGAGAAGGTTAAAGAAAAGGTTGCTAGCATTCCCTATATCACCAATATCCTTGGATTTTTTTTTCAAGAAG	........(((((((((((((.(((...(((....((..(((.((....))...)))...)))))....))))))))))))))))........	AGAAGGTCCAAAGGAGAAGGTTA	-
210	LS-m0251	scaffold_8:8433953:8434061:+	-26.00	-	LS-m0251-3p	14	-	13	TTCTTTAGATGATGAAGTTTCGCGTTGAGTTCTTGAAAACTCCATTTGACAGCGGCTGGTGTCATTTGTTCTTTTCCAGGAATTGGAGTGAGCAGGTTAGATCTTTGAC	.((...((((..(((...(((((.((.((((((((((((...((..(((((.(....).)))))..))...)))).)))))))).)))))))....))).))))..)).	-	CAGGAATTGGAGTGAGCAGGTTA
211	LS-m0252	scaffold_8:9500153:9500247:+	-24.52	LS-m0252-5p	-	8	7	-	AATTTGTGCGACTACAATGTATTTTGCGCGACAAAATTCTCTTCGTCACGCAAAGTGTAAAATGTAGTAGTGTGGTTGAGGTGTGTGCGCGAAAT	..((((((((((((((.(((((((((((.(((.((......)).))).)))))))))))...)))))).................))))))))..	ACTACAATGTATTTTGCGCGACA	-
212	LS-m0253	scaffold_8:10558665:10558865:+	-52.10	LS-m0253-5p	-	206	206	-	AACTTGCGACGTGGAAAATGTATGATGACGTCATATTTTTTAACGTTCAGATTATATATCTCGTTTTTTAGACGTCGGTATTATGGGATTGGAGTCGTGTTATTTTGAATTACATGGCGGTTCTTAATCCTTCCCCGACGTGATATCCTGAATAATTGCTTCACAATAGCGTCGTGGTTCTTCATTGTTACGTTGCTTTAA	.....((((((((...((((.((.(((((((.............((((((.....(((((...........(((((((......((((((((((((((((...........)))))))...)).)))))))...)))))))))))).)))))).((((.....)))).))))))).))....))))..)))))))).....	GTGGAAAATGTATGATGACGTCA	-
213	LS-m0254	scaffold_8:11686699:11686791:+	-22.70	LS-m0254-5p	-	7	7	-	GAACTTTAACTCTGAATATTAAGACTGAAGGTTATAATGTCCTCCCAGGAACCCAGCCTTTAGCCTTGGTTTACAGAATTTATTATAAAGTCA	((.(((((..((((...((((((.(((((((((......(((.....)))....))))))))).))))))...))))........))))))).	TCTGAATATTAAGACTGAAGGTT	-
214	LS-m0255	scaffold_8:13558403:13558500:+	-52.70	LS-m0255-5p	-	5	5	-	TCCAAGTCTTTCTTTGACAAGTTGCTTGATGGTCATTCTTTATCAATTGTAATCCTATACAATGACCATCGAGCAACTTGTCAAAGAGGGAGAGGGAG	(((...((((((((((((((((((((((((((((((...........((((......))))))))))))))))))))))))))))))))))...))).	TCTTTGACAAGTTGCTTGATG	-
215	LS-m0256	scaffold_8:16815069:16815268:+	-58.90	LS-m0256-5p	-	1039	1036	-	TTACCTGCTATTTGACGGCAGACCACTCACGCTTGCTAGTCAGTGTCGAATGCTCTGGAATCGAATGCTTCGGTCGTTCTCGTATTCTCTTTACAACTGGGCTGATGAAAGGAATGCGCCTGGGAACCCAGATTTTGAAAGACATTAGAGGGTTTGGGGGAATCTAATGTTGGAGAATCTGTGGTTTCAATGGAGGGAAT	..(((.((.((((((...((((.((.(((((((........))))).)).)).))))...))))))))...))).((((((((((((.((((.((.(......).)))))))))))).((..((((((((((((((....(((((((((...((.....)).)))))))))..)))))))).))))))...)).))))))	TTTGACGGCAGACCACTCACG	-
216	LS-m0258	scaffold_8:2055283:2055362:-	-20.30	LS-m0258-5p	-	29	28	-	ATTTAGAATCCTTATCAGATATGTGGATGCATGACTTGATACAAAAATGACATGCACAATTGTTTGTTAAGAGTCTAAAG	.((((((...((((.((((((((((.((((((...(((...)))..))).))).))))..)))))).))))..)))))).	CTTATCAGATATGTGGATGCA	-
217	LS-m0259	scaffold_8:6303364:6303563:-	-54.70	LS-m0259-5p	-	6	6	-	GGCTCCGTCGAATCTGTGAGCTCGTCCAACCTATAAGTACAAACCCTATCTTCCCCTTGTAAATTCATTGAATGATATTAGGTTGTTTTGTTAAAGGGTTTTAGGTATATGCTTTGCGATCTGTTAATAATGTGCTTATAGGTATGGGTTCATGGATTTTCTGTTTAATGGGTTCATGGATTTTTTGTTTAATGGGTTCA	.........((((((((((((((((...((((((((((((.((((.(((((((....((......))..))).))))...))))...(((((((.(((((..((((....))))...))))).))))))).)))))))))))))))))))))))))))).........((((..(((((((.....)))).)))..))))	AATCTGTGAGCTCGTCCAACCTA	-
218	LS-m0260	scaffold_8:6627079:6627165:-	-22.70	LS-m0260-5p	-	7	7	-	GAACTTTAACTCTGAATATTAAGACTGAAGGTTATAATGTCCTCCCAGGAACCCAACCTTTAGCCTTAGTTTACAGAATCTATTACA	..........((((...((((((.(((((((((......(((.....)))....))))))))).))))))...))))..........	TCTGAATATTAAGACTGAAGGTT	-
219	LS-m0261	scaffold_8:10608388:10608531:-	-59.30	LS-m0261-5p	LS-m0261-3p	97	89	8	AGGCCTCCCAGAGGCCAATGGAGATGGGTGGCTGGGAAGGATCCTCATAATTTCTCTACATTTTATTAATTGAAAACTAAGGAGGTGACAAAATAGGGGCTCCCTCCCATGCCACGCATTTCTATTGTTTCTGGGTTTCTCTCC	(((...(((((((((.((((((((((.((((((((((.(((.((((...(((((..((..(((((.....)))))..))..))))).........)))).))).))))).))))).)))))))))))))))))))..)))....	GAGATGGGTGGCTGGGAAGGA	CCTCCCATGCCACGCATTTCTA
220	LS-m0262	scaffold_8:12969253:12969362:-	-39.70	-	LS-m0262-3p	41	-	41	CTTCGGTAATACTAGGCTTACTACATTTTTATATCACATTGTGTATCACTTCTCTAATAAAAATGGAGACCACCAATATTAGAGAGGTGGTACATAATGTAGTACCAAAA	....((((....(((.....)))............((((((((((((((((((((((((....(((......))).))))))))))))))))))))))))..))))....	-	TAGAGAGGTGGTACATAATGT
221	LS-m0263	scaffold_8:16684630:16684710:-	-38.00	LS-m0263-5p	-	26	26	-	AAGACAAGTCTAGTGAAGTTTGAATTAGGGCTTAGCCAATCTAAGGTAAAGCCCAATTTTCATTTCACTAGGCTCATCTTA	((((..(((((((((((((..(((((.((((((.(((.......))).)))))))))))..)))))))))))))..)))).	TAGTGAAGTTTGAATTAGGGCT	-

## Sheet: RC
	Library Name:	Root Control (RC)
	Identity	Location	MEF	Identity (5p)	Identity (3p)	Count	Count(5p)	Count(3p)	Sequence of pre-miRNA	Structure	Sequence (5p)	Sequence (3p)
1	RC-m0001	scaffold_10:842623:842706:-	-36.60	RC-m0001-5p	RC-m0001-3p	9	5	4	ACAGACCCCATGCGTGGCGTAGGTTATCCGGCGTTGGGACAGACCCCATACGTGGTGTTGATTGTACCGGCGTATGGGGAGCTA	.....((((((((((.(.((((((((.((.((((((((......)))).)))).).).))))).)))).)))))))))).....	TGCGTGGCGTAGGTTATCCGG	GTGTTGATTGTACCGGCGTATG
2	RC-m0002	scaffold_12:221517:221732:+	-45.94	-	RC-m0002-3p	5	-	5	CAGCATCAAGGGGAGCGTGTCATAATTGAGACCTTCACACTGTACTCTTTTTCTTTCGTTATAGTTTTTATCCCATTGGTTTTTTCCAGGCAAGATTTTAATGAGGCTGTGTCACACGTTCTATATTACACATGGATATGTATTCTTTTCCCTTCGGCTATGTGTTGTCCCACCAGGTTTTATTGGCAAGGTTTTAACGAGGCATACTCCATGCAT	..((((.....((((..((((.(..((((((((((..((...............(((((((.((((((...((...(((......))))).)))))).))))))).(((((..(((...........((((((((...((..............)).)))))))))))..)).))).......))..))))))))))..)))))..))))))))..	-	TGGCAAGGTTTTAACGAGGCATA
3	RC-m0003	scaffold_12:132422:132657:-	-76.82	-	RC-m0003-3p	29	-	29	TCCATCTATTTTGAAGGGTATTTTAGTCTTTTCATTTTGAAGGATATTTTAAAAATGGAAAAAATTATTATTAAAAAAATAAAGCTTAAATGTAAAAATGGCTGGGGGTTGAATGTGAAACGATATATAATTTTTATAATTTTCAAGGGTCTTTTCATAATTTTTTTATAATGAATTTTCCATTTTTAAAATACTTTTGAAAATAAAAAGACTAAAATACCCTTGAAAATAGTTGG	.(((.(((((((.(((((((((((((((((((..(((..((((.((((((((((((((((((..(((((((.((((((((..((((.............))))..(((..((...(((((...((((.......))))..)))))....))..)))...))))))))))))))).))))))))))))))))))))))..)))...))))))))))))))))))).))))))).)))	-	AAAGACTAAAATACCCTTGA
4	RC-m0004	scaffold_12:505954:506051:-	-37.70	-	RC-m0004-3p	19	-	19	ACGCTATCCGAGCGTGTGGCGGCGCATGGGCACTGTAGCAGAGGGACAGTATTGTCCCGATGCAATCTCCTGGTTGTCACGAGTGCGTAGGATTTCGC	.((..((((..((.(((((((((.((.(((....((.(((..(((((......)))))..))).)).))))))))))))))...))...))))..)).	-	TCCTGGTTGTCACGAGTGCGT
5	RC-m0005	scaffold_14:496430:496600:-	-74.40	-	RC-m0005-3p	12	-	11	AAAAATGGAAATCCTTGCGCGACGAAGTAAACCTCGTTGCTCAAAGTTTGCGCGACCCAGAATACACTCGTCGCGTAAAGTTAAAACATTGCGCGACAAATTATCACCCGTCACGCGATGGAATTTTGCGCGACGAAAGGTTTACTCTCGTCGCGCAAATATATTATTTTA	.(((((((......((((((((((((((((((((.(((((.((.....)).)))))...........(((((((((((((((....(((((((.(((............))).))))))).))))))))))))))).))))))))).))))))))))).....))))))).	-	GGTTTACTCTCGTCGCGCAAATA
6	RC-m0006	scaffold_16:367482:367575:-	-44.80	RC-m0006-5p	-	10	9	-	GGACCTAGCCTGGGTTTATAAGGAGTTGAGCTACTCCCCCCATTGCCAATTGGTTTTGGGGTGGAACCTCAACTTCCTTCATAACCAGGTGCCG	((.....((((((...((((((((((((((....((((((((..(((....)))..))))).)))..)))))).))))).))).)))))).)).	TGGGTTTATAAGGAGTTGAGCTA	-
7	RC-m0007	scaffold_16:367704:367805:-	-45.10	RC-m0007-5p	-	10	9	-	GGACCTAGCCTGGGTTTATAAGGAGTTGAGCTACTCCCCCCATTGCCAATTGGTTTTGGGGTGGAACCTCAACTTCCTTCATGGTATCAGAGCAAGGCTTCA	((((((.((((((..(((((((((((((((....((((((((..(((....)))..))))).)))..)))))).))))).))))..)))).)).))).))).	TGGGTTTATAAGGAGTTGAGCTA	-
8	RC-m0008	scaffold_18:197540:197783:+	-70.90	-	RC-m0008-3p	28	-	27	AGGGCCAAAATGCACCGGCTTTATAAATTCACACTCACCAACCTAATTTGATGCTACTTGGCCCGATCATGGCTTATCGTGGCATAATAAAATTCAAGCACAAGCAGGCTAAATAAACACGCAGGGTCATGTGAAAAATCGTTATTTTAATACTGACCCATGCTACAGGCTTAAGTGGGCCCAAGCCACGTAATTATCCGGGGCTTACTGAGAAGGTTGTGGTGTGGATGGGTACAAACGCTCA	.((((......((....))..(((..((((((((.(((.(((((...............((((((.....(((((...((((((............(((........))).............((((((.(((.(((((....)))))..))))))))).)))))))))))....)))))).(((((.((........)).))))).......))))))))))))))))..))).....)))).	-	GAAGGTTGTGGTGTGGATGGGTA
9	RC-m0009	scaffold_1:1563819:1563911:+	-46.20	-	RC-m0009-3p	80	-	80	CATTTGTAGCAGTTGAAGCTGCCAGCATGATCTTAACCTCCCTATTTTGGTTAGGGAAGATCAGATCATGTGGCAGTTTCACCTGTTATTGGT	.((..(((((((.(((((((((((.((((((((...(.((((((.......)))))).)...))))))))))))))))))).)))))))..))	-	AGATCATGTGGCAGTTTCACC
10	RC-m0010	scaffold_1:4213465:4213596:+	-73.00	-	RC-m0010-3p	12	-	11	TACCCTCATCACTATTCTCAACACTTGACACATGTCCATAGGCATAGCCATGGTTCCATATATACAAAGCAAAAGTTAACTATGGTTATGCCTACGAACACGTGTCAAGTGTTGAGAATGGTAGTGAGGATA	...((((((.(((((((((((((((((((((.(((.(.(((((((((((((((((............(((....)))))))))))))))))))).).))).))))))))))))))))))))).))))))...	-	ACGTGTCAAGTGTTGAGAATGGT
11	RC-m0011	scaffold_1:5043717:5044081:+	-61.34	RC-m0011-5p	-	14	14	-	AGATGGGGGACTAAGTTAAATGGGATTGTGGAGTCCAATAGTAAAAAACCTCCTCACTCGCTCTCCTTATACATAGAGTCTAAAATTGGGTTCGCAAAATAAGCCCATCGCTAAATTGAGAACACGCGACTCCGCCTCTCTCTCTCTCTCTCTCTTTCTCTCTCTCTCTCTCTCTCTCTCTCTCTCTCTCTCTCTCTCTCTCTCTCTCGCGTTCGCAACTTCGACTCTCTCTCTTGTTCGCGTTCGCGACTCTGCCTCTCTTTTGATCAACATTGACTGCTCCTAGGCAAGTTTTTCTAATCTTTTCCTTTTGATACCTCTTATTCCTTCTTCCACTTTTCTCATATGCTCTCTGTCTCTCTACA	....(((((((..((.((.((((((..((((((.....((((.................(((((..........))))).......((((((.........))))))..))))....((((....(((....)))...))))................................................................(((((..((((((...((.......))..))).)))..)))))...(((((.......(.(((....)))).......))))).........................................))))))...)))))).))..))..)))))))....	CTAAGTTAAATGGGATTGTGGAG	-
12	RC-m0012	scaffold_1:5138648:5138721:+	-21.10	-	RC-m0012-3p	10	-	10	ATGGAGAATCATTTCTCTAAATAATCACTTTAAGTAGTGTTAAGTGATTATATGGAGAAGCACATGAGCCCTAA	.(((.(..(((((((((((.((((((((((...........)))))))))).)))))))....))))..)))).	-	AAGTGATTATATGGAGAAGCACA
13	RC-m0013	scaffold_1:6309048:6309276:+	-47.50	RC-m0013-5p	RC-m0013-3p	13	3	9	CGTTCGAATGCTATATCAGAATGTAAGCATCCAACTCAAAACTAATTGAAAATGAATTAATGACATGTTTATTAATCTGTAATTGAAATCAAAATAAGAAGTGTACGTATTACTCCGGTGTTTACTTCATATAAAGAAATGAAAATGTAAGTAGGGTCTACACAAAATCAGGAATTCTAATTTTGATTTTGGAGAAATTGGACTCTTGGGTGGGAGGTGGTGTTCTAAC	.(((.(((((((((.((...((.((((..((((((((..............((..((((((((.....))))))))..))....(((((((((((.(((((((((.(..(((((......((((.(((.......))).))))......)))))..).)))))...........)))).))))))))))).)))...)))))..)))).))..)).))))))))).)))	TATCAGAATGTAAGCATCCAACTC	ATTGGACTCTTGGGTGGGAGGTG
14	RC-m0014	scaffold_1:7291522:7291788:+	-52.50	-	RC-m0014-3p	5	-	5	ACTTTTTTCTTTTTCTTTTTTTCCCTTCTGGTAATGGTTATTATATCAGAGAACATAAACAAATTTGGTAGGCGACAAAAATGAAGAATAACATAACCTTCTTCAGAAAAATATTATTCAACCAACCCTATAGTACACAGTACATGGAGATAATACAAATCATATAAAACTAAGAACAAACTGCAAATCCATAGTACTTAATCAAGCTCAAGAGGGATAGACAAGGATGGTTAATATAGGAGGGTTGATAAAGATGAAGGAAAGAAC	..((((((((((.(((((((..((((((((.((((.(((.........................(((((.(....).....(((((((..........)))))))...............)))))((((..(((....((((((((((...........((.((......)).))............))))).))))).......)))....)))).........))).))))...))))))))..)).))))).))))))))))..	-	TAGGAGGGTTGATAAAGATGA
15	RC-m0015	scaffold_1:7311350:7311612:+	-52.20	RC-m0015-5p	-	8	8	-	CAACTAATTTAAAACAAGGATTGAAGACTGGTAGAAAAGAGTTTTGATTTGAGGAATAGAATTCCAATCAATACCAAGTATTTGTTGTTGGGTGTGATTTTATCGTGAGCCAAAAAAATATGGCTATCTTTTTTTTAATAAGTGAAGAACAATGTTTTTTTATCATCGTTTTTTTTTTTTCATCAAGGAGAACCAAAATATGAAGGGGATCGAGTGTAGCTAACACCAGTCATGGCAATTTTGGTAGATTAATTTCGAGTTGT	(((((...((((.((.(((((((..(((((((......(.((.((((((...(((((...))))))))))).)))...........((((.(..(((((((.(((((.((((........))))..(((((((......(((.(((((((.(((.........))).))))))).)))......))))))).......)))))..)))))))..).))))....)))))))....))))))).))...)))).....))))).	AAAACAAGGATTGAAGACTGGTA	-
16	RC-m0016	scaffold_1:7748566:7748788:+	-97.20	-	RC-m0016-3p	13	-	13	TAGGCTCAAGTTTATGCTATCTTGCTTAAAAGGTCTCTTGCTAGGAAATCAAAAGGGTGGATTGTAAGACTTGTGAGCCTTGAAGGACGCAAGGCGAGAAGGAGAAAGATTAGTGAGCAATCTCACATTGCTCAGCGAGGGAAATGTGAAGTGTCATATATGTGTGGTCACTTCACTTCCTAGCAAGAAGTCTTTTGGGCAAGGTAGCATAAGTTTCAGCCCA	..((((.((..((((((((((((((((((((((..(((((((((((.......................(((((..((((((.......))))))..................((((((((.....)))))))))))))......(((((((((((((....))))).)))))))).)))))))))))..))))))))))))))))))))))..)).))))..	-	TTTTGGGCAAGGTAGCATAAG
17	RC-m0017	scaffold_1:9001586:9001815:+	-66.41	RC-m0017-5p	-	10	9	-	TCATACGAATGCAGGGGTTGCGTTCATTGAGTAAAGTTACCCGTTCCCCAGAAAAATGGGCCAAACTAACTTACTTTTTCAAACAAACGGGCTATTTGTTCACATAAACGCAAGGCTTGCGTTCGTTAAGTAAAGTTTCTCGTTCCCCGAAAAAATGGGCCCAAATAACTTACTTTTTAAAACAAACGGGCTATTTGTTCACGCGAACGCAATGAGTTGCGTTCGTTGAG	....(((((((((((..(((((((.((((((((((....((((((.....((((((((((.........)))).)))))).....))))))...)))))))).)).)))))))..)))))))))))............(((.......(((.((((((.(((.........................))))))))).)))..((((((((((....)))))))))).)))	GCAGGGGTTGCGTTCATTGAGTA	-
18	RC-m0018	scaffold_1:12512722:12512913:+	-66.60	-	RC-m0018-3p	29	-	29	TCATTTATTTTCAAGGGTATTTTAATCTTTTTATTTTCAAGGATATTTTTAAAATGGCTGTGGGTTAAATGTGAAAAGATATATAATTTTTATAATTTTCAAGGGTCTTTTCATAATTTTTTTATAATAATTTTTTCATTTTTAAAATACTCTTGAAAATAAAAAGACTAAAATACCCTTGAAAATAGTTGG	.((.((((((((((((((((((((.((((((((((((((((..((((((.(((((((.((((((..((.(((((((((((....((((.....)))).......))))))))))).))..)))))).........))))))).))))))..)))))))))))))))).)))))))))))))))))))).)).	-	AAAGACTAAAATACCCTTGA
19	RC-m0019	scaffold_1:16235308:16235518:+	-45.50	RC-m0019-5p	-	61	61	-	GATAAGAGGGTAGGGAAGAGTAGAGAACGACCAATTTGTCCTTGGTTAAGTGCTCATGTGCTGGACATATGGCCAATTCTTTTAATTTTTTCAAACTGAAATTAGATTTTTGTCCTTGCTAAGAACAAATTCAAAATTTGGAACCAATATGGCACATTTTAAAGTTTAGGCAGACACATTGTAGTTTACCGTTTCCTATATGTATCTTGGT	..(((((..((((((((..(((((..((((....((((.(((...((((((((.(((((..(((......((.(((....(((((((((........)))))))))...))).))..........(((((.....)))))...))))))))))))...)))).....)))))))....))))..)))))..)))))))).....)))))..	TAGGGAAGAGTAGAGAACGAC	-
20	RC-m0020	scaffold_1:19116112:19116189:+	-37.00	RC-m0020-5p	-	33	33	-	GCCGTTGGCGGCTACTGTAGCGCGTCGTTTGAATTTTTTTTTTTAATGTTGGCGCGTGCAATGCACGCGCCAACGGCT	((((((((((((...((((.(((((((.(((((........)))))...)))))))))))..))...)))))))))).	GCTACTGTAGCGCGTCGTTTGAA	-
21	RC-m0021	scaffold_1:23157399:23157740:+	-86.70	RC-m0021-5p	-	14	14	-	TGGAAGGAGAAGAAATTGTATGAAGATTTGGTATGGAAAGTAAATAAAATTGTTAGGTATTTATAGGGAAAAAATCCAGAATTTTTTGAAATTTTAAAAAAAAAATTCAGAATTTTTTTTACCGTCTGATTTTTGGAAAAAAACCGATCTGAGCATCCAGGTTGCGACACGTGGCATATGTCCGTTGGATTATGTCAGGGATGACGTCAAATTTTTTTTACTGTTGGCACGTGAAACTCACGCTCCAATGATCAAAAAAATGTGAATTTTGCTCGCTGACGTCACCGCCCTCGAGCTAAAGCTTAAGACCCAAATCTTTTCATATAATAGCTTATGAGATTT	.........(((..(((((((((((((((((...(((..(((((.((((((...............(((.....))).(((((((((............)))))))))..)))))).)))))..))).......((.......((((((((......))))))).)...(.(((((((.((((...))))))))))).)..(((((((..((((((((.(..(((((..((((.....))))..)))))..).))))))))((((.......)))).)))))))))...((..(((....)))..))..))))))))..)))))))))..))).........	AGAAATTGTATGAAGATTTGGTA	-
22	RC-m0022	scaffold_1:24248259:24248343:+	-19.80	RC-m0022-5p	-	12	11	-	TCCTGTATGAACACTTACTTGAAAAACTCGGGAAATGTAGTGTTCTTTTCTTCCCGATTATTTCAAAAGAAGAGTTCCACTTCAC	........((((.(((..((((((.(.(((((((....((....))....))))))).).))))))...))).))))........	ACACTTACTTGAAAAACTCGG	-
23	RC-m0023	scaffold_1:27231447:27231790:+	-88.53	-	RC-m0023-3p	58	-	58	TTGGTAGCCTATTCTCTTCTTTTTCTGGTAAAATCCTTGCTGCCCACGTCTCTGCATTAATTGGTTCAACTCAACAATCCACATCCACTGATATATAGCTGAAACAAGTTTCCTATTCATACTGGCCCATGGATCATTTCCTCCTTGTTGTAATGAGCCAAACTCCAATGCGGTTCTTCTTTTTCTCCCCCTCCTCCCAAATTCCAACCCAACCATTCCCACAGAACACTGCAAGTTTTAAGACCCTGGTTGAAATTGGATTATGAATCATCTCAGGTCTTGCATGTAAGTATGAGATAATATATATGTGATGCAGCCAAGGATGACTTGCCGGCGGCTACTAC	.((((((((...............(((((((.(((((((((((.(((((..(((((((..((((((((...((((((((((...(((.(((.....((((......))))......)))...)))....)))))...........)))))...)))))))).....)))))))........................((...(((((..((((((.......(((((.......))))).......))))))...)))))...))....((((((...((((....))))..)))))).......)))))..)))).)))))))...))))))).)))))))).	-	CAGCCAAGGATGACTTGCCGG
24	RC-m0024	scaffold_1:27931311:27931533:+	-63.14	RC-m0024-5p	-	21	21	-	GGTGCCCTCAACGGAGCCATGCGTTGAGCACAAAGCGGACTATTCTTTCGCCTTTACTTTTTTTACGTATTGAATTGTCGTCTTTGTCGTTGATGGAGATTTATTATAAATTTATATTTTTTTTAAAGGGGATCTATGTTGGCTAAATGCTTAACGATGTGGCCCATTTGCGCGTGAAATATAATTTGGACATGTAATATTGTTGGGATGTGGGAGTGGCCCA	((.((((((...((.(((((((((((((((...(((.(((.......((.((((((............(((........(((((..((...))..)))))........)))............)))))).)).....))).)))...))))))))).))))))))..................((((.((((........)))).))))....))).))))).	ACGGAGCCATGCGTTGAGCAC	-
25	RC-m0025	scaffold_1:28942793:28942883:+	-27.70	-	RC-m0025-3p	12	-	11	AATCGTGCCAATCTCGTGTCATCCCATTTGGTGTTAAAGTGTAAATAGGATGATATCGTGTCATCCCGTTACTGTTTGGCACGGCACCGAT	.((((((((......(((......)))...((((((((..((((...(((((((.....)))))))..))))..)))))))))))).))))	-	TCATCCCGTTACTGTTTGGCA
26	RC-m0026	scaffold_1:29644637:29644732:+	-41.50	RC-m0026-5p	-	168	166	-	GGAAGTTTTGGGATTGGGTGGGTTTGGTAAGAAAACTTGATCATATATCTCAATGAACTCGTTTCCTACCGATTCCACCCATTCCGATGATTTCCT	(((((((.(.(((.(((((((..((((((.((((....(.((((........)))).)...)))).))))))..))))))).))).).))))))).	GGATTGGGTGGGTTTGGTAAGA	-
27	RC-m0027	scaffold_1:29646062:29646181:+	-47.20	RC-m0027-5p	RC-m0027-3p	181	61	120	AAGAGGAAATGGAAATTTTTGGGTGAGAGGTTGCCGGAAAGAATACATAATATTCATCCAAGTTTTGATATTAAATTCTTTCCGAAACCTCCCATTCCAATGATTTCCAGCTATTCCTTT	.(((((((.((((((((.(((((((.((((((..((((((((((...((((((.((.........)))))))).)))))))))).)))))).)).))))).))))))))....)))))))	GGGTGAGAGGTTGCCGGAAAGA	TTTCCGAAACCTCCCATTCCAA
28	RC-m0028	scaffold_1:29646743:29646870:+	-55.00	RC-m0028-5p	RC-m0028-3p	559	1	557	GAGGAAGTTTTTGGCCATGGGAAGTTTGGCAAGAAATATTTATTATATATTCTACTACTTCAAGTTCTGTTTGAAGTATGTATGTATAAGTAGTTCTTGCCTATTCCTCCCATGCCAATGATTTCCTA	.((((((((.(((((.((((((.(...((((((((.(((((((.((((((.....(((((((((.....))))))))).))))))))))))).))))))))....).))))))))))).)))))))).	GGCCATGGGAAGTTTGGCAAGA	TTGCCTATTCCTCCCATGCCAA
29	RC-m0029	scaffold_1:29648267:29648360:+	-34.47	RC-m0029-5p	RC-m0029-3p	1712	1436	214	TTAGGAAGTTTTTGGAATGAGCGTGTTGGAAAAGAAAAAGACTCAACAACCCATGTTTCTTTGCCAACCCCGCCCATTCCAAATATTTTCTAAG	(((((((((.(((((((((.(((.(((((.(((((((..................))))))).)))))..))).))))))))).))))))))).	TTTGGAATGAGCGTGTTGGAA	CCAACCCCGCCCATTCCAAATA
30	RC-m0030	scaffold_1:30447571:30447654:+	-26.40	-	RC-m0030-3p	11	-	11	TTAAAAAAGAATATTTAATTCAGGAAATTTCGCCGGTATAGCCATGTGCCGACGAAATTTCGTCGGGAAAGGTTTTTTTTTTTA	.((((((((((.((((..((((.(((((((((.(((((((....))))))).))))))))).).)))..)))).))))))))))	-	GAAATTTCGTCGGGAAAGGTT
31	RC-m0031	scaffold_1:30892601:30892717:+	-52.20	-	RC-m0031-3p	17	-	17	ATAGAGCACAGAGAGAGCTCTTGATTTTGTCTGTGTACCACCTCTCTAATAGAAGTAGGTTCCATTGGATAGGTGGACTCTACCTCCATTAGAGCGGTGGTACACAATGTGGTCTTC	..(((.(((.((((....)))).........(((((((((((.(((((((.((.((((..((((((.....))))))..)))).)).))))))).)))))))))))..))).)))..	-	CATTAGAGCGGTGGTACACAA
32	RC-m0032	scaffold_1:31233982:31234056:+	-34.30	RC-m0032-5p	RC-m0032-3p	11	9	1	CTTGGATCCATGTAATCCAAGAGATCAGGACTGTGAACAAAACAGTCTCGATCTCTTAGACCACAGGAGTCCAAT	.((((((((.(((..((.((((((((..((((((.......))))))..)))))))).))..)))))).))))).	TGTAATCCAAGAGATCAGGACTG	GTCTCGATCTCTTAGACCACAGG
33	RC-m0033	scaffold_1:32825160:32825379:+	-57.60	-	RC-m0033-3p	39	-	38	TGTTAGCACTCTTACTTTCAGTCCATAATTCACTTCTGCTTTGTTCTCTTTGGTTGCTGTGAGAATTTAGTGAAAAAGTGAAAGAAATTGTTGAGAAATTAAGGGCCTGTTTGATAACCATTTCAATTTTAGTTTTTAGTTTTCATTTTTTGTGCTAGAGTATGAGAGGAAAATGAGAGTGAGAATTGAAGTGAGGATGAGATTGAGAGAGAGGTAGGGC	.....((.((((..((((((((((((..((((((((..(((....(((((...((.((.(.(...(((((((((((((((((((.........(((((((((((...((..((.....))...)).)))))))))))..)))))))))))).)))))))...).).)).))...))))).)))....)))))))).))).))))))))))))))).....	-	GAAGTGAGGATGAGATTGAGAGA
34	RC-m0035	scaffold_1:37304044:37304128:+	-29.90	-	RC-m0035-3p	10	-	10	GTACTAAATTGTCAGTTACAGTTATAGTTGCGTGTAAATGTGCGAATATATATATGCGACTGCGTATGTATTGAGTAATTTGGTA	.(((((((((((((((.(((....((((((((((((.((((....)))).))))))))))))....)))))))).))))))))))	-	TATGCGACTGCGTATGTATTGAG
35	RC-m0036	scaffold_1:38190484:38190585:+	-39.60	RC-m0036-5p	-	10	9	-	GGACCTAGCCTGGGTTTATAAGGAGTTGAGCTACTCCTCCCATTGCTAATTGGTTTTGGGGTGGAACCTCAACTTCCTTCATGGTATCAGAGCAAGGCTTCA	((((((.((((((..(((((((((((((((....((((((((..(((....)))..))))).)))..)))))).))))).))))..)))).)).))).))).	TGGGTTTATAAGGAGTTGAGCTA	-
36	RC-m0037	scaffold_1:41017690:41017982:+	-75.10	-	RC-m0037-3p	9	-	8	TGGTATAGTGAAGGCAACTTCCAATTAAACACAAGAGCCGAGTTCTCCTTTTAATTGTTTGCATATTGAATGCTTTTACTAAGTATGAGGATATGGATATTTTGTATCTGCGTGTGCTCCTGTGGTGACTGACATCACCCCAGCACCAGCCTGCTCATCCATGGTGGAGTAACTAGCAGCTAATAGATAGCAAGAATTAAAGTACTTCTATTTGCATTTGATACTCTTCAATGTTGCAATTGGGTTTTGTTGTGTTTTGTCTCTTATCTTGATTGGGAGCGGTAAATTTTCCT	.((...(((....((..(((((((((((....(((((.((((......((((((((.(((((.(((((..(((((((((((.(.(((((((((..((...))..)))).((..(((((...((((((.....))))))...)))))..))...))))).).)))))))......))))..)))))....)))))))))))))....((((.(((((.((((......))))...))))).))))...........)))).)))))...)))))))))))..))..)))..)).	-	TCTTATCTTGATTGGGAGCGGT
37	RC-m0038	scaffold_1:42937817:42937890:+	-25.20	RC-m0038-5p	-	18	17	-	CTTATTTAGGCATCGGAGAGCCTTTGGCCGGTACCGCACCGGTACCCCAAGGATTTACCGAACGCGTCCTTTTG	.........((.((((.((..((((((..(((((((...)))))))))))))..)).))))..)).........	CATCGGAGAGCCTTTGGCCGGTA	-
38	RC-m0039	scaffold_1:44409378:44409511:+	-51.50	-	RC-m0039-3p	8	-	8	TACACCATGTGGCTAATTTGCCATCCAATACACATAGAACATATGAAAATATTGTCCAATACACATATAGAATGTAAAATAAAATATTTTCACATGTCCCATATGTATTGGATGGTACACCAGCCACGTTGTGT	.((((.((((((((....((((((((((((((.((.(.((((.((((((((((......((((.........))))......)))))))))).)))).).)).))))))))))))))....)))))))).))))	-	TATGTATTGGATGGTACACCAGC
39	RC-m0040	scaffold_1:45915878:45916023:+	-37.92	-	RC-m0040-3p	12	-	12	CACTTCGCTTGTGTCCACTTACATTCTCTTTGTTGGAAATTGTATGCCCTCTCACTCCTTTTTTGTCGACTTACACTCTCTTTTTTGTTAGAATAAAAAGTATTTTAAAAAAAACAAAAAGGAGTGTAAGTGGACAAAAGGAAAGT	......((.....((((...(((.......)))))))........))........((((((..((((.((((((((((.((((((..((((((((.....)))))))).......)))))))))))))))).))))))))))....	-	ACAAAAAGGAGTGTAAGTGGACA
40	RC-m0041	scaffold_1:4051535:4051671:-	-46.10	-	RC-m0041-3p	10	-	10	TTTGCTGGATTAGACCTCTCCCGATGAAATTCAGCTGTGCCGATGAATTGTCATCAGGAGAGTTCTAATCTAACAAAGTTTCACCTGAAAATATTTGTGCCGACCAAATTTCGTCGGGAGAGGTTAAAAAAAAAAAT	............(((((((((((((((((((.((((.(.(.(((((....))))).).).))))....((..(((((.((((....))))...)))))...))...)))))))))))))))))))............	-	AAATTTCGTCGGGAGAGGTTAA
41	RC-m0042	scaffold_1:6830424:6830544:-	-37.56	-	RC-m0042-3p	160	-	160	AGTTAAGGATTGACTACATACTTCTAATCTCGATCGTTGAATTGCATCTAAAAGACTACCAACACATTTAATGAATACAATCTAACTGCCAAGATTAGAAGTATGTAACCAATCTTTAACA	.(((((((((((..((((((((((((((((.(...((((.((((..((........................))...)))).))))...).))))))))))))))))..))))))))))).	-	AAGATTAGAAGTATGTAACCA
42	RC-m0043	scaffold_1:8336075:8336155:-	-33.50	RC-m0043-5p	-	10	10	-	TTAGATGAGATCCTATCTCTTAACCGTTGGATCAAACTAACTAATTTAATCCAACAGTTAAGAAATAGGACCTCACCTAAA	((((.((((.((((((.(((((((.(((((((.(((........))).))))))).))))))).)))))).)))).)))).	TCCTATCTCTTAACCGTTGGATC	-
43	RC-m0044	scaffold_1:10249161:10249286:-	-41.70	-	RC-m0044-3p	32	-	32	GAAAGACGAGGAATGAGCCAATTTTGCTAGCTAGTTGCATAAAGTTGATATTGAATTAAGGCAGGGGCTGCGCGAACGCAGGCCCCCACTGCAATAAATTATGACGTTGGCTCTCCTACGTTGAGG	....((((((((..((((((((.(((.(((.(.((((((.....(((((.....)))))....(((((((((....)))).)))))...)))))).).)))))).)))))))))))).))))....	-	AAATTATGACGTTGGCTCTCC
44	RC-m0045	scaffold_1:12697681:12697860:-	-42.80	-	RC-m0045-3p	13	-	13	ATGTTTAGTTCGATCATGTTGAACCGGATTCAGTGCAATGGCTATAGCAGCCATGTTGTCACAAAAGAGATTCGTTGTGGATGTAGGTTTATACCCAAGTTCAGTAAGCAACTTTCTTAACCAAAGAAGTTCACAAATTCCTTTAGTCATGCCTCTGAACTCGGCTTCTACACTGGATAA	.((((((((........((.((((((..(((((.(((.((((.((((((....))))))....((((.((....((((((((....((((((...........))))))....(((((.....)))))))))))))..)))))).)))))))..)))))..))).))).)))))))))).	-	CATGCCTCTGAACTCGGCTTCTA
45	RC-m0046	scaffold_1:12771669:12771898:-	-51.70	-	RC-m0046-3p	13	-	12	AAAGTTTGATGAGCTATTTGTCAAAGTTGAATTCTCCAGGAAGCAAAATTATTGTCACTACCCGCAGTGGCATAGTTGCATCACTCACAGAAACACTTCCGCGGCCTGAATTGAAACTTCTGTCAACAGATGAATGCTGGTTCATATTGAAACATGTAGTTTGCTCAGATGGTAGTTCTGATATACCTCATGATTTAGAGAGAATTGGACGGGAGATTGCTAAAAATTGT	..(((((....(((.((((.((...(((.(((((((((((..((..((((((.((((((......))))))))))))............(((....))).))..))))..........((((((((...((((((....)))))).))))..((((..((.((.(((((.......))))))).))..))))...))))))))))).))))).)))).)))..)))))..	-	GAGAATTGGACGGGAGATTGC
46	RC-m0047	scaffold_1:13101919:13102073:-	-38.20	RC-m0047-5p	-	6	6	-	ATAACGTCGTTGTCTATTTCAGTACGTCGTGTAAAATTTTATAATACGTCGTTTTGTTATACATAACCGTCGTGTGTTTTTTTGTGCTGACTTGTTTATATTATTTTATATATTTAGGTACTTACACGATGTTTTGAAACAAGCAAATATGTGCA	...((((..(((..(.((((((.(((((((((((.........(((((.((((.((.....)).)).)).)))))..............(((((..(((((......)))))..)))))..))))))))))).)))))).)..)))..))))...	TGTCTATTTCAGTACGTCGTGTA	-
47	RC-m0048	scaffold_1:13471613:13471700:-	-28.30	RC-m0048-5p	-	6	6	-	TTCCACCCTCCAAAATACATGGGTTGGAGAAGATTTGTGGACTCAAAACTCATAATTTGGCTTTCCACCCATTAGGTTGGAGATGGCC	..(((..((((((..((.((((((.(((((.((.((((((.........)))))).))...)))))))))))))..)))))).)))..	CAAAATACATGGGTTGGAGAAGA	-
48	RC-m0049	scaffold_1:16198489:16198675:-	-61.80	-	RC-m0049-3p	10	-	10	CGCGCAAATATTTGAATGACGTTAGTATTCGTCGTGCAAAACTCAAAAAATTTGGGTGGGTACCAAAAATTGGACGCGGGAATTTTTTATTTTTTTTAAAATTTTTTTAAATACTTTGCGCGACCAATGTTTTTCGTCGCGCAAAACTTTGCGCGACCAATATATTTCGTCGCGCAAAACTTTGCGC	.(((((((..((((..(((((...(((((.((((((((((....(((((((((..(((....(((.....))).)))..)))))))))..........................((((((((((.((.....)).))))))))))..)))))))))).)))))....)))))..))))..)))))))	-	GACCAATATATTTCGTCGCGCAA
49	RC-m0050	scaffold_1:17500896:17501004:-	-33.30	RC-m0050-5p	-	5	5	-	ACGTGCTCAGGAAGAACCAGATAATGAGCCATACCTCATTGGAAAGATGTGGAAGTCTAGTTTCAGCAGCATTTTAGGGTTTATGATTCTGAGTCTTCTAGAGGAACTT	..((.(((.((((((..((((..(((((((...((.....)).(((((((.((((.....))))....)))))))..)))))))...))))..)))))).)))..))..	GAAGAACCAGATAATGAGCCA	-
50	RC-m0051	scaffold_1:17692414:17692528:-	-26.60	-	RC-m0051-3p	7	-	7	TTTTGGGTCAATCCGCTATGATACGTTTAATAAACAGGTAAGTTTCGGATTAACCTGCCAACCCACTAAAATACCTATGTAATCCGTTTATTAAATGGGTCGTGTCAACCCGTGT	....((((......((.((((..((((((((((((.((((.(((.......))).))))............(((....)))....))))))))))))..))))))..))))....	-	CGTTTATTAAATGGGTCGTGT
51	RC-m0052	scaffold_1:17941120:17941202:-	-27.20	RC-m0052-5p	RC-m0052-3p	78	1	76	TCTGCCAAGAAGTCTTGCCACCTAGCCTGCTTGGGTGACAACTTCTGTTGAGACTGAAAGTAGCTTGTGGCAATATTGTCAGT	.(((.(((......(((((((..(((.(((((.(((..((((....))))..)))..)))))))).)))))))..))).))).	GCCACCTAGCCTGCTTGGGTGA	ACTGAAAGTAGCTTGTGGCAA
52	RC-m0053	scaffold_1:19654130:19654361:-	-49.12	-	RC-m0053-3p	10	-	10	AAATTAATGTTCTAGAATTTGTAAACTAACACGACGCAATATTACTAACCCGAGGAAATTATAAATAGATTTTGCTTTCCCGAATAAATTTTAAATTAATTCAGTTTGAAACAACGACGGTTTTTTGTTATGCCGTCGTTTTTAACTAACACGACGCAATATTTGTTTTGCGACGTGGAATCTTTTCATTTAACGTCGATATATTTATATTTTCCGTCGTTATACATTAATT	.(((((((((..((((((((((.............)))).))).)))...((((((((.((((((((...((.((......((((.(((.....))).))))....(((((.(((((((((..........))))))))).........((((.(((((........))))).))))......)))))......)).))..)))))))).))))).)))....)))))))))	-	TATATTTATATTTTCCGTCGTTA
53	RC-m0054	scaffold_1:20071363:20071567:-	-65.70	RC-m0054-5p	-	141	141	-	TATCCAGACCGGATTGTTTAGTGTGCGGATTTCAATGTTTGCAGCTGTGTTTTATTGTAAAAAATGATTTGAAGATGTATATACTTATGCAGCACCGACTGGATATTTTTATGTAGCAATGTAGTGGCTTGATTTGGCAGCGTATATAAGAGGAGAAAACTGAAGAAACATTGAGGTCTGCATGCTAAACAATCCGAACATCCCG	.........(((((((((((((((((((((((((((((((.((((.((((.(((((......)))))........((((((....)))))))))).).)))....((((((((((((.........(((......))).)).)))))))))).............))))))))))))))))))))))))))))))).........	GGATTGTTTAGTGTGCGGATT	-
54	RC-m0055	scaffold_1:20376350:20376490:-	-46.35	-	RC-m0055-3p	12	-	12	CCGCTCCTCATTTATCCACTTACACTCCCTTTTGTTAAAAATTGTAATTCTCACTCCTTTTTCCTCCACTTACACTCCCTTTTTTGTTATAGTAAAAACTATTGAAAAACAAAAGGGAGTGTAAGTGGACAAAAGGAGAGT	...(((((..(((.((((((((((((((((((((((......(((((......................)))))..............(((((....))))).....)))))))))))))))))))))).))))))))...	-	ACAAAAGGGAGTGTAAGTGGACA
55	RC-m0056	scaffold_1:21464228:21464463:-	-59.70	-	RC-m0056-3p	29	-	29	TCCAACTATTTTTAAGAGTATTTTAGTCTTTTTATTTTCAAGAGTATTTTAAAAATTGAAATTTCATTATAAAAAAATTATGAAAAGACCCTTGAAAATTATAAAAATTATATATCTTTTCACATTTAACCCCCATCCATTTTTGCATTTAAGCTTTATTTTTTTAATAATAATTTTTTTCATTTTAAAAATATCTTTGAAAATAAAAAGACTAAAATACCCTTGAAAATAAATGG	.(((..((((((((((.((((((((((((((((((((((((..(((((((.(((((.((((....(((((((((((((..((((((((....(((............)))....))))))))......................((......))...)))))))).)))))......))))))))).)))))))..)))))))))))))))))))))))).))))))))))..)))	-	AAAGACTAAAATACCCTTGA
56	RC-m0058	scaffold_1:24159390:24159515:-	-30.24	RC-m0058-5p	-	13	13	-	GACTTTTAAAGTGGAAGCTGTTGTCTGACTATTCAAATTCAGACTAGTACATTTATATGTCATTGAAGTTTCTACCATGGCATTTTAAGCCGTAGGTGTTATATAATGGCTTCCTATAGTGATATC	............((((((((((((.((((........(((((((..............)))..))))......((((((((.......))))).))))))).))))))))))))............	GTGGAAGCTGTTGTCTGACTA	-
57	RC-m0059	scaffold_1:26623833:26623961:-	-39.20	-	RC-m0059-3p	7	-	7	AACATGGTTTGTGTCCCCATAAATTTTTGAGTCAACCCGTTTATTAAACAGGTGGGTTTCGAGTCAACCTACCAACCTGTTAAAACACATGTTTAACCCGTTTATTAAATGGGTCGTGTCAACCCGTGT	.((((((((((((....))))))...((((..(.(((((((((.(((((.((((((((.......)))))))).....((((((.(....)))))))..))))).))))))))).)..)))).))))))	-	CGTTTATTAAATGGGTCGTGT
58	RC-m0060	scaffold_1:27613752:27613965:-	-91.31	-	RC-m0060-3p	14	-	14	ATATACCATTAGTTGGGGCCCACAACCAGTTGTGGGGTCAAGTATGTGATGCTTACTAAAGCCTCATGCTCAACCTCAACATTCTTGTGGCTTTTCATACTCGCCTTTTACTTCTCCTCCTCCTAGTGTTTTTGTTCCTCTTCGTTATCCTTCTTTTTCGGTAACCATCACAGACCTGACCCCACAACTGGTTGTGGGCCCAACCAGTGGTATA	.(((((((((.((((((.((((((((((((((((((((((.((.(((((((.(((((((((((.((...................)).))))))..............((((............))))...............................))))).))))))).)).)))))))))))))))))))))))))))).)))))))))	-	ACAACTGGTTGTGGGCCCAAC
59	RC-m0061	scaffold_1:32163881:32163986:-	-25.50	RC-m0061-5p	-	23	23	-	CATCAACCAATGGAGTTGAGAGAAGATTTGACATATGAGGAACAACCTGTGTAGATCCTGGATAGAAAAAAACAAATGTTGCTCTCCAGATCCATTCATGTGGTGA	(((((...((((((...(((((((.(((((.....((.....))..((((.(((...))).)))).......))))).)).)))))....))))))....))))).	TGGAGTTGAGAGAAGATTTGA	-
60	RC-m0062	scaffold_1:40631461:40631603:-	-32.60	RC-m0062-5p	-	10	10	-	TACGATGAGAGGGATTTGAACTCAGGTGCAGAGTAAGGAGCACATCCACTCTAGCTAACTTCGCTAAGCCTATATTTGCAACCGAATCATTTCTTTAGTGTTTCATTTTTCTGAACTTGCATTTACACACTTTCTACATCTAA	...((((((((((...((((..(((((.(((((.(((((((((........((((.......)))).((........))..................))))))).)).))))).)))))..))))....)))))).))))...	GGGATTTGAACTCAGGTGCAGAG	-
61	RC-m0063	scaffold_1:41019402:41019528:-	-79.00	RC-m0063-5p	RC-m0063-3p	264	5	254	GCGCCTGATCAGCGCTTCTATCTCTTCCTTTAGCTGGTAGCAGTCATCTGTATGATGGCTGTAATCTCGGTGATATTTGCACGCACTGGTACCAGATGAAGGAAGAGATAGAAGCGCTAATCAGGCG	.((((((((.((((((((((((((((((((((.(((((((((((((((.....))))))))).....(((((...........))))).)))))).)))))))))))))))))))))).))))))))	GCTTCTATCTCTTCCTTTAGC	TGAAGGAAGAGATAGAAGCGC
62	RC-m0064	scaffold_1:44125690:44125891:-	-52.02	-	RC-m0064-3p	11	-	10	GTGGGTGAGTAGGTCTCGTGTTGCGTTGCGTTGGTAGACTTTTTTCTTGGCCAGGACAAAGACGAGAGAAACTTGGGCACCTTTCCCACGTGGGAGAAAAACTTTTTTGTAATGATAGTGCTATTTTCGGCCAATAATGCTTTGTCACGTAAAAGTGATATCACGTATATCATAACGTAATTGGACGGGATAACAAAATAAT	........((..((((((((((((((((.((((((.((..(((((((((.............)))))))))....(((((.((((((....))))))...((......)).......)))))....)).)))))).((((..((((((......))))))....))))....)))))))))...))))))).))........	-	TCATAACGTAATTGGACGGGATA
63	RC-m0065	scaffold_1:44923743:44923868:-	-36.70	RC-m0065-5p	-	23	22	-	CAGGCGGTTAGGGTTCTTCTTGATCGTCCGGTAAGAAGTGTATTCTTTAGTGAAGACCTAGGCTAGCTCCTTGAAGCTGCTGATCGACCCAGATGACAAGGTGTGGAACCAGTCTTGGGCTGCTTC	.((((((((..(((((((((((.(((((.((...((...((.(((......))).))...(((.((((......)))))))..))...)).))))))))))...)))))).......)))))))).	GGGTTCTTCTTGATCGTCCGGTA	-
64	RC-m0066	scaffold_1:46516392:46516713:-	-67.10	RC-m0066-5p	-	30	29	-	ACTTAATCACAAGGGCAGGTTGAAGGCCAGTATACGGGATGTTCAGCGTACATGTAACATGCCTAACTTGAAAAGAAAAAAAAAAAAAAAAAAGAAGAAGAAGAAGAAAACAACAACCATGCCTAACAAGAAAATCTTGGGTGGGAGCTTACGGAGACTTTGATACTTTTCGGTCTGGATAAACTTCCATTTTGGTTATATTTGCTAGTTTTTACTGTACTTTTGGTTTTATAATTTCCAAAAATGATCATAATGTTGGAAAAAACTGTGATGTGCAAAGTTTTTTACTATCTATTGGATTGGATTTACTCTTGTTTTGAGC	.(((((..(((((((.(((((.((..((((((...((.(((((((.......)).))))).))......................................((.(((((((..........((((.((((.....))))..)))).((((((((.((((..((....))..))))........((..((((.(((((((.((((..((((...((((......)))).....))))..)))).))))))).))))..))......))))))...))...))))))).))...)))))).)).))))).))))))).))))).	AAGGGCAGGTTGAAGGCCAGTA	-
65	RC-m0067	scaffold_2:2899244:2899328:+	-42.10	-	RC-m0067-3p	191	-	190	GATTTGCTCGTCACATTCTTTCCTACCTTACTTTCACCGGTGTGTGATGTGATAGTATGGCAGGAAAGAATGTGATGAGTATTTG	....((((((((((((((((((((.((.((((.((((...........)))).)))).)).))))))))))))))))))))....	-	TATGGCAGGAAAGAATGTGA
66	RC-m0068	scaffold_2:3960818:3961066:+	-62.20	-	RC-m0068-3p	10	-	9	GGGCTGCTTGTATTCATGTTCATCTGACTTTGACAAAACTTCAGATTGAAGACAAGAATCCAATCCTTATGGCGACAAACTTGAAAGAAGTTTCTACGGGCTTATGGCAAGAAGTTATTCTTTCTGAGATTGAAGCAATACTGTCGACCTCTTAATTTACAGCACGGCTAGTTCCCATTCTTCTAAGAGAAGAAAGGAGAAAGTTGGTAAGCATCGTTCTTCAGATGGTAGCAAGGATGCAAAATTTAA	.......((((((((.(((((((((((..((((((...((((.....))))....................((..(((.((((((((((.(((((....((.....)).)))))...))))))).))).)))..)).....))))))..............((.(((((..((((..((((((.....)))))).))))..)))))....))........))))))))..))).)))))))).......	-	TCTTCAGATGGTAGCAAGGATG
67	RC-m0069	scaffold_2:5238158:5238297:+	-35.90	RC-m0069-5p	-	213	213	-	TGGGTCACAAGTCAGCGTGACTTGACTCGGCAATGGACGTTCGTAGAACTTGTTATATAAATAGCACCACCGAAGTATAATTTGTCGATGTGGGACAAAATTGCATGGCCTGGCGAGTTTTTTTGATTTTTTTTTCCCAC	((((....(((((((...((((((.((.(((..(((..((((...)))).((((((....))))))...)))..(((...((((((.......))))))..)))...))).))))))))...)))))))......)))).	GTCAGCGTGACTTGACTCGGCA	-
68	RC-m0070	scaffold_2:5672532:5672860:+	-92.80	-	RC-m0070-3p	8	-	8	TACTCTCTTGGTCTACCACTTCGCATTCTTGTCTGCGCTCTCTTTCCACTTTGTTTGGGCATTTTTCTTTTTTGGGGCACTTTCACTCGTTGGTATTCAGCACAAACTGCCCTCAACAGTGAAGCATTTGTCATTGCATATGACACTGCGCCCCATGGATACTTGTCAAACTCCTCTAGGTCTTCAGCCAACTTCAAATAGCGTATGTCAATAAGCATATGCTTTTCACTACCCAATAGAACAAAAATGGCAAAATAGACCATTCCAAGCTTTAACGCATCCTCATCATCTGTGCACTCGATGAAGACGGTGTGTAGGTCCAAAAGGGT	.(((((.((((((((((((..((..((((((..(((((..............((((((.((....(((....((((((...((((((.(((((....(((......)))...)))))))))))(((..((((((.....)))))).))))))))).)))....)))))))).......(((((...((((.........(((((((((......))))))))).....(((.....)))........)))).....))))).......((......)).............)))))..))).)))..))))).))))).)))).)))))	-	TCGATGAAGACGGTGTGTAGGT
69	RC-m0071	scaffold_2:6496501:6496599:+	-25.00	RC-m0071-5p	-	15	15	-	AATGGAGCGTTATTTTGCAGTAGGGCGTGGATAATCTCTATTTAAGGAGTTGGAACATTTAGAACCCATATATCTGTCATGCTGCAGGCATGCCACAGA	..((..((((...(((((((((.(((..(((((..((((......)))).(((............)))..)))))))).))))))))).))))..))..	TATTTTGCAGTAGGGCGTGGATA	-
70	RC-m0072	scaffold_2:9699789:9699859:+	-22.50	RC-m0072-5p	-	6	6	-	AAATGATTTTAAGTGATTTTATGAAGAAGCACATGAGAAGTGTTTCTCCCCAGAACCACTTAAAATCCTCA	....(((((((((((.((((..(.((((((((.......)))))))).)..)))).)))))))))))....	AAGTGATTTTATGAAGAAGCACA	-
71	RC-m0073	scaffold_2:11960084:11960233:+	-35.70	-	RC-m0073-3p	11	-	11	CATCCACATTTATTGTAACACCCCAACTCCAAATTTAATCCCTTATTTAAATTATTTAAGTGAAATTATAAATTTACCCTTGGGGCAGGGGTATTTTGATCATTTTCTTACCCAGAGAGAGTTTGGGGCAGTGACTGGTATTCTTGGATA	.(((((....((((((.((.((((((((((.(((((((........)))))))...((((.(((((.((.((..((((((((...))))))))..)).)).)))))))))......).))).))))))..)).)).))))....))))).	-	AGAGTTTGGGGCAGTGACTGGTA
72	RC-m0074	scaffold_2:12167791:12167885:+	-37.60	RC-m0074-5p	-	11	10	-	ACCGATATCGATTTGGCACGGTATGGTACGGTACCAATTTTGGCAAACCATAATCCCATACCGTACCATACCGATTTAAATTTTCATTATTGGTA	(((((((..(((((((..(((((((((((((((...(((.(((....))).)))....)))))))))))))))..))))))).....))))))).	ATTTGGCACGGTATGGTACGGTA	-
73	RC-m0075	scaffold_2:13978622:13978902:+	-43.70	-	RC-m0075-3p	10	-	10	GTTGTGTGGGGTTGGCTTTGGCGGCTGTGGGATTCAGTTTCAGTAATTCATTTTTCAATTTTTTTTCAATTTTAAAATTGGTTATATTCTTGTACTTTAAATTTTAATTATTTTATTAAATCTGATTTTTGTGATTTTATATTCTTTTAATTTTAAATTGAACTTACATTTTTTTTATAAAGATTAGTTATTAGAATTTTTCAGATTTTACTCGATGTGCCATTTCTTAAACAAATTATTAGAATGGTCTTCATACTGTAAAATGCGCATAAATACATGAA	.(..((((....(((((((.((((.((((((((...(((..(((((((.(((((..((((.......))))..)))))((((.(((((...(((....((((((.((..((((((.(((..(((((((((((((...........((((((.....))))))............)))))))))))))))).))))))..)).)))))))))..)))))))))...........)))))))..))).))).))))))))).))).)).))....))))..).	-	CTTCATACTGTAAAATGCGCATA
74	RC-m0076	scaffold_2:14503719:14504053:+	-55.24	-	RC-m0076-3p	64	-	63	ACTTTTCACTAAGATGTCGTTTCTTCTAAAAACAATTATTCTTTGATAATAAAAAAACTAATATCTTCAATATTCTACTCGACTGCTTATTTGTCACAGTAATTCTTAGTTTACTAGTATTTCTCTTTTTGATATTGAAAAGAACTTTATAATATCAATTATAATCAATTGATAATCAGTTTCGAACCTTCTTCAGTCTGCAACCCAACTTGTCCATTAATTTTTTTTTTATTGTTTTAGTCAAAAGTGATAGAATTTTATTGATGATAGGAAGAACAAGTATAAAAACCGAACTATGTCCTAGAGGATTAGGCGAGCATCTCTATACATAAAGG	.((((......(((((((((((((((((...(((........((((..(((..........)))..))))..(((...((((..(((...((((((.(((((........))))).............(((((((((.(((....))).)))))))))...........))))))..))).))))...((((((.....((((......)))).(((((((.....((((((..((((.....))))..))))))....)))))))....))))))..............)))...)))..)))))))...))))).)))))........)))).	-	AGAGGATTAGGCGAGCATCTCTA
75	RC-m0077	scaffold_2:15502233:15502377:+	-62.20	RC-m0077-5p	-	1100	1100	-	AGGGGTTTTCTCCAGTGGAAGGTGAGTGCTGTATGATTGTTGTTGGATGTGAGTACCAATCTATTAGTGGTTTCACCAGTTGATTGTTACTCGAATCCTACAACAATGCCATAACACTCATCCTGCATTGGAGGAATAATCTTTC	((((..(((((((((((.(.((((((((...((((((((((((.((((.((((((.(((((.(((.(((....))).))).))))).)))))).)))).))))))))..)))).)))))))).).)))))))))))...))))..	TCCAGTGGAAGGTGAGTGCTG	-
76	RC-m0078	scaffold_2:16210088:16210389:+	-53.49	-	RC-m0078-3p	27	-	26	CATCAATTTTGGCGTCGTTTTTCTATTAAGCATCCAACTTAATTTGATTAGTTTTCGATAAAAATAATAACAATTTAATTTTGTTATAAAATAAAATAATCAGAGTATGGAAGTACAATTGAATATTGAGAGTAAAATTATATTTGCTCTTTATGGTGTTTACACTTGATAAAATTTCTTCTCAGATAGAACTAACTGACACTCAGATTTCTCACTCTCTCTTTTTTCCTCTCACTCTTCCTTTCTTCTCTTCTCTTCTCCGTTGGTGTATTTTGCAAGTAGAAAGGATGCCTATTTATAGG	..........((((((..(((((((((..(((.(((((....((((((((.(((..(((((((.(((.......))).)))))))..)))......))))))))....(((((.......(((.(..(((((.........(((((...(((((((((....))))..)))))........((((.((....)).))))....)))))........)))))..).)))........)))))....................))))).......))).)))))))))))))))..........	-	TTTGCAAGTAGAAAGGATGCC
77	RC-m0080	scaffold_2:22245408:22245551:+	-53.50	-	RC-m0080-3p	17	-	16	CAAACCCAATTCGAATCTGAAAGGAGAAAGAAAACAAAGAAAACCAGAAAAGTCGCCGCCCCTTTTCATCCAAAGGCAGAGGCTTTGGCGTCTCTGGAAAAAAAATCTTTGCTTTCTTTCCTCTTTCGTTTCCAATTGGGTTTC	.((((((((((.(((..((((((..((((((((.((((((...(((((...(.((((((((((((......)))))....)))...)))).))))))........)))))).))))))))..)))))).))).)))))))))).	-	TTCTTTCCTCTTTCGTTTCCA
78	RC-m0081	scaffold_2:271909:272140:-	-64.20	RC-m0081-5p	RC-m0081-3p	26	1	24	GAAGACTTCTACTAGTGTTTGGCAGGGAGAGATGGTCAGCTCGCGATACAACTCACACTCAATTGGCAAGCCCCTCTTGAAGGCCGATGATGCAATTCTATCGTCACATCCAATGATGTTTGCCCTTTCTGCTTTGAACCTCTTGATGTAATCTCGGAGGGATTCATCGTCCTTCTTTTGCAGGTTGAACAGGTGGTCAGGGTTCTTCTTGATCGTCCGGTAAGAAGTGTAT	..(.((((((..((.((..((((((((((((.((..((.((.(.((......)).)..(((((..(((((........(((((.((((((.((((...((((((........)))))).))))...............(((((.(((...)))..)))))...)))))).))))).)))))..)))))..)).))..))...))))))))).)))..)).)))))))).)..	GTGTTTGGCAGGGAGAGATGGT	GGGTTCTTCTTGATCGTCCGGTA
79	RC-m0082	scaffold_2:2582094:2582248:-	-38.20	RC-m0082-5p	-	6	6	-	ATAACGTCGTTGTCTATTTCAGTACGTCGTGTAAAATTTTATAATACGTCGTTTTGTTATACATAACCGTCGTGTGTTTTTTTGTGCTGACTTGTTTATATTATTTTATATATTTAGGTACTTACACGATGTTTTGAAACAAGCAAATATGTGCA	...((((..(((..(.((((((.(((((((((((.........(((((.((((.((.....)).)).)).)))))..............(((((..(((((......)))))..)))))..))))))))))).)))))).)..)))..))))...	TGTCTATTTCAGTACGTCGTGTA	-
80	RC-m0083	scaffold_2:3555213:3555556:-	-75.30	RC-m0083-5p	-	25	25	-	AGGTCGTTGGAAAAGTATTACACGTCGGTTACACAATTTGTATGTTTGTTTTTTTTTAAATTTAAGAAAACCTCAACAAATTTTTACATTATATATTATAGACAAAATTTGTACATTATACATAAATATCAAGTGTTCAATAATTCCCCTATTCCAGGTGAAGGCAAACAAACTCTGCCCATTCATTCCGGACTTCATCAATTGCTTCTTGGGGGTATGGCGCTTCCTGTTTTCCCTTGGCATACTGCATAAACAATGACTATTAGGGTTTATAAATAAAAAGAAATTCAATCACAGACGACGATATTTTTCATAACCGACGTAGTATATCTATTCAACGACGG	..(((((((((..((...(((((((((((((.......((((((...((((((((........))))))))....(((((((((....(((((...)))))..)))))))))....)))))).(((((((...((((..((((...(((((.(((.((((((((((.........))))..))))))..)))..((((....(((...(..((((...((((.....))))..))))..)......)))......))))....))))).)))).........((.......))...))))..)))))))....)))))))))).)))...)).)))))))))..	AAAAGTATTACACGTCGGTTACA	-
81	RC-m0084	scaffold_2:3710377:3710532:-	-45.64	-	RC-m0084-3p	6	-	5	TGGATTGGCCACTACACCAGTTTGATGTAAAGAATGCTTTTCTACATGGCGAACTCACGGAGGAGGTGTACATGGACATTCCTCCTGGATGTAATACTACTCAGAGTGGAACAGTTTGCAGGTTACGAAAAGCATTGTATGGATTAAAACAGTCAC	..(((((.............((((((.((.(.((((((((((.((...(((((((((.(((((((.(((......)))))))))))).........((((.....))))...)))))))..))...)))))))))).).)).)))))).)))))..	-	TACGAAAAGCATTGTATGGATTA
82	RC-m0085	scaffold_2:3733548:3733688:-	-35.20	RC-m0085-5p	-	14	13	-	TAATCATTGTTCTGTAGTGGATTTGTGTTGGACTAAAGAGTACCGTGGATTTTCCCCAGATGTGGGGTTTTACCATGTAAACTAATTCTTTGGGTGTTCCTTTATTTTATGTTCAGCATGTTCCAAGATTGATAAGCCATA	......(((((..((..((((..((((((((((...((((((.(((((.....(((((....))))).....)))))....((((....)))).........))))))..)))))))))).))))..)).)))))......	TCTGTAGTGGATTTGTGTTGGAC	-
83	RC-m0086	scaffold_2:4786889:4787043:-	-38.20	RC-m0086-5p	-	6	6	-	ATAACGTCGTTGTCTATTTCAGTACGTCGTGTAAAATTTTATAATACGTCGTTTTGTTATACATAACCGTCGTGTGTTTTTTTGTGCTGACTTGTTTATATTATTTTATATATTTAGGTACTTACACGATGTTTTGAAACGAGCAAATATGTGCA	...((((..(((..(.((((((.(((((((((((.........(((((.((((.((.....)).)).)).)))))..............(((((..(((((......)))))..)))))..))))))))))).)))))).)..)))..))))...	TGTCTATTTCAGTACGTCGTGTA	-
84	RC-m0087	scaffold_2:7009731:7009969:-	-43.30	RC-m0087-5p	-	11	11	-	CATCATTTTGGGGATTCGAACTTGGGTGCAGAGTAAGGAGCGCATATGTTATAGTCAACTTGGCTAAGCTAATGTCTAAAATATACTATCCAATTTTACAATAATTTAATATAAAAAACCTCAAAATTACACGCATTGCCAATCCTTCTATATTTTAAGAAATTTATTTGAAGTCAATCACTCTATGCCACATGTCTGATGACCCATTGCCGGCTAGTTGTCGCTACCCCACCACTAGC	........((((...(((.((.(((((..(((((..(((.....((((((.(((.((..(((((...))))))).))).))))))...)))..........................((.(((((.......((...))......((((........)))).....))))).)).....)))))..))).)).)).)))...))))......((((((.((.(.....).)).))))))	GGGATTCGAACTTGGGTGCAGAG	-
85	RC-m0088	scaffold_2:7348284:7348376:-	-23.70	RC-m0088-5p	-	8	8	-	GAACTTTAACTCTGAATATTAAGACTGAAGGTTACAATGTCCTCCCAGGAACCCAGCCTTTAGCCTTAGTTTACAGAATTTATTACAAAGTTA	.((((((((.((((...((((((.(((((((((......(((.....)))....))))))))).))))))...)))).))......)))))).	TCTGAATATTAAGACTGAAGGTT	-
86	RC-m0089	scaffold_2:10315243:10315343:-	-35.70	RC-m0089-5p	-	17	17	-	ATCTTGTATACGTGTGATAATATGGGTGGACGATAATATTTATATTCCCTCTTTTTATGAAATATAAATATCCACTTATATTATAATACATGTACAAGATA	((((((((((.((((.((((((((((((((......((((((((((...((.......)))))))))))))))))))))))))).)))).)))))))))).	CGTGTGATAATATGGGTGGACGA	-
87	RC-m0090	scaffold_2:12035044:12035393:-	-72.73	RC-m0090-5p	-	17	17	-	GCTACCAAACAGGTTTTCTTTGTTTTGGACTCAAATTTTGTTTTTGAGTCTAAAAAGTTGGATTTAAGTTGAACACCAAACATGCCCTAAATTATCCAGACAAAATACAAGTAATAAATCTATTTAAAATTTTGAGAATTTTATTTTCAAAGAATATTTGACGTATTTTCTCCATAGCTTTCTCATTTTCAACCCTGTATCGCCTTATTTCAATTAAAACAAAACAAAACAAATGAATTGAAAATGAGAAATAAAGCATAAAAAAAAGTCATGGATGATAGTTTTAAACAAGTGACATTTGGAGAAATTCAGAAAGTTTGAGTAAGAAATTGTAGACTTGGAATATAGCA	((((.....(((.((.(((...(((((((((((((.......)))))))))))))....)))...)).)))....((((...(((......(((..(((((......((((((.((((....))))...((((((((((...))))))))))..))))))..(...((((((((..((((((((((((((((..(.......................................)..))))))))))))....))))..........((((((..(((.....)))..))..))))...))))))))..).....)))))..)))......)))...))))....)))).	AGGTTTTCTTTGTTTTGGACTCA	-
88	RC-m0091	scaffold_2:12899140:12899226:-	-18.40	RC-m0091-5p	-	8	8	-	AAACTTTAACTCTGAATATTAAGACTGAAGGTTATAATGTCCTCCCAAGAACCCAACCTTTAGCCTTAGTTTACAGAATTTATTACA	..........((((...((((((.(((((((((......((.......))....))))))))).))))))...))))..........	TCTGAATATTAAGACTGAAGGTT	-
89	RC-m0092	scaffold_2:14710474:14710647:-	-42.90	-	RC-m0092-3p	11	-	11	TGCAGAATGGAAGGCCCTTAATTTCCAGTCTTAATAAAATTGGGATGCATATAATAAATCATGTAATTTGTTCCTATACTTAAGTGTTTGTAATTGGCAGCTTCACCTTCTTGTGAAGCATGCACTTGTATTTCCTAATCTTTTCTGTTTGGATTGAAGATGGCCCTTCATGGC	.((...(((((.((((....((((.((((((.((((..(((((((((((....(((((.(((.......((......))....)))))))).....((((((((((......))))))).)))...))))..)))))))......)))).)))))).)))))))).))))).))	-	TCTGTTTGGATTGAAGATGGC
90	RC-m0093	scaffold_2:16191872:16192053:-	-90.00	-	RC-m0093-3p	9	-	9	TCACATTTGAATACCACATTCTTATGCCACCTTATATGGCAAATGAGGTGTACAACCACATCAATTAAAACTAATTTAACATTTTCTTTTCTTTTATGATTTATTGACACTTTTTAATTAATGTGGGTTGTACACCTCATCTGCCATATAAAGGTGGTATGAGAATGTGGTAATAAATGTGG	.((((((((..((((((((((((((((((((((((((((((.(((((((((((((((((((.((((((((.....((((.....((...........))....))))....)))))))).)))).))))))))))))))).)))))))).)))))))))))))))))))))).)))))))).	-	AAGGTGGTATGAGAATGTGGTA
91	RC-m0094	scaffold_2:17590517:17590655:-	-25.10	-	RC-m0094-3p	94	-	92	GTCATGGTTCATATAAGCCACCTTTTTAATTTTGGAATTTCCTGAATTGCACCCAGAATCATCATCACTACCATAGTCTGAAATATCGAGGATATTTCAGTTTTTTCGAATCACGGATATTTCGGAACATATCCATGTA	....(((((......))))).........(((((((((.((((((.(((.................((((...))))((((((((((...))))))))))......))).))).))).)))))))))............	-	CGAATCACGGATATTTCGGAACA
92	RC-m0095	scaffold_2:18872378:18872600:-	-53.60	-	RC-m0095-3p	6	-	5	TTGCTCGAGCCCAGTGCCATTGCCCATTTCTGTGTTTACCATACTGATTTGTCCAGAATTATTTTGTCCATTAACCACATCATTCTTCTGTTCCGTAACGGACTCCGAACCAAGATCTTCAGATTTTAGACCACTTGCCACTGGCAGTTCTTGAGCACTATCCTCAGATGCTTTGTGCAGCTCTCCATGGTCAGAGAGGTCTGGCTCCTTGGTTCTCAAAGCA	.((((.(((.((..(((.......((..((.((((.....)))).))..))..(((((..((..(((.........)))..))..)))))....)))..)).))).((((((((....(((((((((.(((((.(((((...))))).....((((...(((....)))((.....)).))))....)))))...)))))))))...))))))))....))))	-	CAGAGAGGTCTGGCTCCTTGGT
93	RC-m0098	scaffold_2:24748453:24748564:-	-57.10	RC-m0098-5p	-	14	14	-	AAAGCAGTCATAGGGCTCCTCTTTCTTGGCAGGCACTGGTGACTGATGCAGCTACAAATGTACAATCACTTTCATTGACCTGCCAAAGAAGAGTTGCCCTACGATTGCTTTG	(((((((((.((((((..(((((..((((((((((..(((((.((.((((........)))))).))))).....)).))))))))..)))))..)))))).))))))))).	TAGGGCTCCTCTTTCTTGGCA	-
94	RC-m0099	scaffold_2:25971195:25971319:-	-55.90	-	RC-m0099-3p	30	-	29	AATCCTCTTTGTAATGTTTCTTGCTCAAATGAGTATTCCAAGCCACAGTTGCATGCAGTTTGCAAGCACTGGTGCTTCTGCAATTCTGAGATGCTCATTTCAGCAAGCAGCGTTACAAGAGGAAG	..(((((((.((((((((.((((((.((((((((((..((.....((((.((.(((.....))).)))))).(((....)))....))..)))))))))).)))))).)))))))))))))))..	-	TCATTTCAGCAAGCAGCGTTA
95	RC-m0100	scaffold_3:564259:564561:+	-90.30	-	RC-m0100-3p	14	-	14	ACACAGAGAGTGGAAGAATCTCATATGCTAGGAAAGAATGAGCCCTGGCCCCAACAAAATCCCTGAAAAGCAGCCCTTGATGGATGTTCACAGCATAATCTGTGCCATTTGTTAGCCCTTGATGGATATGCCATTTGTGCTTACTGGTTTATTCCATCTCTTGGAGTCTTTGAGCCCTTATATAACCTGTGCCGGGCCATCATTGAAAAAGTATACTTGAAGAAGCTGTACATACTAGAAGAAGTATACTTGTCAAGTAAGCAAAGCAGTCATAGGGCTCCTCTTTCTTGGCAGGCACTGGTG	.(((.((((.........))))...((((((((((((..((((((((((((..(((...........(((((....((((..((((..(((((......))))).))))..)))).....(((((.....)))))..)))))...(((((((((((.....))))))....)))))...........)))...)))))...((((.....((.(((((((..(((.(((((............)))))))).))))))).))....))))...))))))).)))))))))))).......)))	-	TAGGGCTCCTCTTTCTTGGCA
96	RC-m0101	scaffold_3:2185571:2185669:+	-74.90	RC-m0101-5p	-	219	216	-	GACATCTGCTTGAGCAATGGCACACAGCCCTCGGTTGTTGAGCTTTATGCAGAGAAAGTCAACAACTGAGGGCTTTGTGCCATTGCTCAAGCAGAGTCT	(((.((((((((((((((((((((.((((((((((((((((.((((........)))))))))))))))))))).))))))))))))))))))))))).	TGAGCAATGGCACACAGCCCT	-
97	RC-m0104	scaffold_3:14039322:14039511:+	-40.00	-	RC-m0104-3p	14	-	14	TCCTTTTGGTTTCTTACTACTTTTCTCTTTTAAATGTAGTTTCTTAGATTATTGAGAGTAACCGAAGTTATGGAAGCTTTCACCTTCATAAAATAAAACCCGCAAGACAGGACTATGCTAAATAAGCCTTGAAACCTATGTTTGGTAAAATGGGGGACTAAGTTAAATGGGATTGTGGAGTCCAATAGTT	..((.((((...((..((((...((((.(((((...((((..((((.......((((((..(((......)))..))))))(((..((((..........(....)..(((..(((.....)))..))).......))))...)))....))))..))))..))))).))))..)))))).)))).))..	-	CTAAGTTAAATGGGATTGTGGAG
98	RC-m0106	scaffold_3:17476033:17476268:+	-81.77	-	RC-m0106-3p	28	-	28	TCAACTATTTTCAAGGGTATTTTAGTCTTTTTAGTTTCAAGAGTATTTTAAAAATGGAAAAATCATTATAAAAAAAATTATGAAAAGACCCTGAAAAATTATAAAAATTATATATCTTTTCACATTTAACCCCCAGCCATTTTTACATTTAAGATTTATTTTTTTAATAATAATTTTTTCCATTTTTAAAATATCCTTGAAAATGAAAAGACTAAAATACCCTTGAAAATAGATGG	.((.(((((((((((((((((((((((((((((.(((((((..(((((((((((((((((((..(((((.((((((((..((((((((..........................))))))))..................(((((....)))))...)))))))).)))))...)))))))))))))))))))..))))))).))))))))))))))))))))))))))))).)).	-	AAAGACTAAAATACCCTTGA
99	RC-m0107	scaffold_3:18264579:18264688:+	-29.80	-	RC-m0107-3p	10	-	9	AGGTTATCAGTCTCACACGTGGCGTTGGATGTTCTGGCGTATAGGAAGACTCTGTATATTGCTTGGGATCATCACACATGGCGTTGGATGTTCCGGTGTATGATTATCCA	.((..((((....(((.((..(((((.(((((..((..(((((((.....)))))))......(((.....)))..))..))))).)))))..)))))..))))...)).	-	ATGGCGTTGGATGTTCCGGTGTA
100	RC-m0110	scaffold_3:21678261:21678406:+	-45.40	RC-m0110-5p	RC-m0110-3p	52	49	3	TCTTGTTTGGTAGCCAAGGATGACTTGCCTGCCTCCAGTTTCATGAGCTTTTACCTATAATTAATTAATCTGCAGCTTCTTCACATTAATATTGTGCCAAATTCCTGTTAGGCTGCCAGGCAGTCACCTTGGCTAATCTCGCAGGC	.(((((..(((((((((((.(((((.(((((.....(((((...)))))......................(((((((...((((.......)))).((......))..))))))))))))))))))))))))).)))..))))).	TAGCCAAGGATGACTTGCCTG	GGCAGTCACCTTGGCTAATC
101	RC-m0111	scaffold_3:696379:696490:-	-59.10	RC-m0111-5p	-	14	14	-	AAAGCAGTCATAGGGCTCCTCTTTCTTGGCAGGCACTGGTGACTGATGCAGCTACAAATGCACAATCACTTTCATTGACCTGCCAAAGAAGAGTTGCCCTACGATTGCTTTG	(((((((((.((((((..(((((..((((((((((..(((((.((.((((........)))))).))))).....)).))))))))..)))))..)))))).))))))))).	TAGGGCTCCTCTTTCTTGGCA	-
102	RC-m0112	scaffold_3:743389:743500:-	-57.10	RC-m0112-5p	-	14	14	-	AAAGCAGTCATAGGGCTCCTCTTTCTTGGCAGGCACTGGTGACTGATGCAGCTACAAATGTACAATCACTTTCATTGACCTGCCAAAGAAGAGTTGCCCTACGATTGCTTTG	(((((((((.((((((..(((((..((((((((((..(((((.((.((((........)))))).))))).....)).))))))))..)))))..)))))).))))))))).	TAGGGCTCCTCTTTCTTGGCA	-
103	RC-m0113	scaffold_3:1315159:1315270:-	-60.60	RC-m0113-5p	-	14	14	-	AAAGCAGTCATAGGGCTCCTCTTTCTTGGCAGGCACTGGTGACTGATGCATCTACAAATGTACAATCATTTTCATTGACCTGCCAAGAAAGAGTTGCCCTGCGATTGCTTTG	(((((((((.((((((..(((((((((((((((((.((((((.((.(((((......))))))).))))...)).)).)))))))))))))))..)))))).))))))))).	TAGGGCTCCTCTTTCTTGGCA	-
104	RC-m0114	scaffold_3:1327032:1327143:-	-59.00	RC-m0114-5p	-	14	14	-	AAAGCAGTCATAGGGCTCCTCTTTCTTGGCAGGCACTGGTGAGTGATGCATCTACAAATGTACAATAATTTTCATTGACCTGCCAAGAAAGAGTTGCCCTACGATTGCTTTG	(((((((((.((((((..(((((((((((((((((.(((.((.((.(((((......)))))))....)).))).)).)))))))))))))))..)))))).))))))))).	TAGGGCTCCTCTTTCTTGGCA	-
105	RC-m0115	scaffold_3:2016269:2016614:-	-75.10	-	RC-m0115-3p	37	-	36	TGACATCTTGAAACCAAAAAAACAAAAGCATGTGTGACATCTGGGCCCAAAAGAGTTGAGCCATTAAAGAATGGATAGCACAACCAATAAGGTGCAGTAGGAATCTACAGGATCAGGGCATGGGAAAGCATCACTGTGTCTTCAAGATGGGCACTGACTTCCAAAAATATAAAATTCACAATTAGAAATTGACATTATTGTCATAGATTTTAGGGAGACTTTGGAAAAGCCCAAAAGAGAGAAAAAAATTTTAAAAGAAGCAAAAATAGACAAAATTGCCCTTATTTATTTTTTGATTTCCTAAGAAATCCTTTACATTTGTATGTCTTTGGTTTGAAAGTTGAGA	...((.(((.((((((((...(((...(((.((((((....(((((........((((..(((((....))))).))))....((((...(((((.((((....))))...((((((((((((((.....)).)))))))))...)))..)))))..(((((.(((((......(((.......)))..(((((....)))))...))))).)))))...))))....)))))...((((..(((((((.....(((..((((............)))).)))....)))))))..))))............)))))).))).))).))))))))..))).))...	-	TACATTTGTATGTCTTTGGTTTG
106	RC-m0116	scaffold_3:3389224:3389391:-	-62.30	-	RC-m0116-3p	11	-	11	AAAATGAAAATCCTTGCGCGACGAAGTAAACCACGTCGCGCAAAGTTTGCGCGACCCATTACACTCGTAGCGTAAAGTTAAAATATTGCGCCACAACTTATCATCCGTCACGCGATGAAATTTTGTGCGACAATAGGTTTACTCTCGTCGCGCAAATATATATTATTT	.............(((((((((((((((((((..(((((((((((((((((.(((...........((.((((((.((....)).)))))).))............))).)))))....))))))))))))....)))))))).))))))))))).............	-	GGTTTACTCTCGTCGCGCAAATA
107	RC-m0117	scaffold_3:3807639:3807750:-	-54.20	RC-m0117-5p	-	14	14	-	AAAGCAGTCATAGGGCTCCTCTTTCTTGGCAGGCACTGGTGACTGATGCAGCTACAAATGTAAAATCACTTTCATTGACCTGCCAAAGAAGAGTTGCCCTACGATTGCTTTG	(((((((((.((((((..(((((..((((((((((..(((((....((((........))))...))))).....)).))))))))..)))))..)))))).))))))))).	TAGGGCTCCTCTTTCTTGGCA	-
108	RC-m0118	scaffold_3:5531253:5531389:-	-57.70	RC-m0118-5p	-	11	11	-	TGAGAGATGAGAGGATGGAAGGGAGGAGTAACAAAGTAAAAATAAAAACTTGAAAGTGAAAACAATTTAAAATAGATTTCAGTTTTTAATTTTTGTCTTCACTTTTGTTACTCCTCTCTCCTATCCTCTACTCTCAT	((((((...(((((((((.((((((((((((((((((.((.(((((((...((((.(((((.(...........).))))).))))...))))))).)).)).)))))))))))))))).))))))))).)))))).	GAGGATGGAAGGGAGGAGTAA	-
109	RC-m0119	scaffold_3:5593490:5593608:-	-37.59	-	RC-m0119-3p	11	-	10	ATAGTGAGGGCCATCACTAGGAGCATCATATCATTACCAGCCTTCGAACCCGAGACCTTGCGGTTTCATGCAAGCGCATTTATCCACAAGGCTAGGAAGAAGGTCGGTGCCATTTCTGC	.((((((......))))))...(((.........((((.((((((....((.((.(((((.((....((((....))))....)).))))))).))..)))))).)))).......)))	-	CAAGGCTAGGAAGAAGGTCGGTG
110	RC-m0120	scaffold_3:5825138:5825212:-	-31.70	RC-m0120-5p	-	33	33	-	GCCGTTGGCGGCTACTGTAGCGCGTCGTTTGAATTTTTTTTAACGTTGACGTGTGCAATGCACGTGCCAACGGTA	(((((((((.((...((((.(((((((.(((((.....)))))...)))))))))))..))....))))))))).	GCTACTGTAGCGCGTCGTTTGAA	-
111	RC-m0121	scaffold_3:6383484:6383598:-	-40.06	RC-m0121-5p	-	56	55	-	AAATGATTGATTACATACTTCTAATCTCGGCCATTGAATTGCATCTAAGAGACCACCAATACATTTAATGAATGCAATCCAACGGCCAATATTAGAAGTATGTAACCAATCCTTA	....(((((.(((((((((((((((...((((.(((.((((((((........................).))))))).))).))))...))))))))))))))).)))))....	TTACATACTTCTAATCTCGGCC	-
112	RC-m0122	scaffold_3:9127277:9127407:-	-36.30	RC-m0122-5p	-	9	9	-	TCACGCGGATGCAAGGGTTGCGTTCGTTGAGTAAAGTTTCCCGTTCCTCAGAAAAATTGGCCCAACTAACTTACTTTTTTAAACAAACAGGCTATTTGTTCACGCGAACGCAATGGGTTGCGTTCGTTCAG	....((((((((((..(((((((((((((((((((....((.(((.....((((((((((.....)))).....)))))).....))).))...)))))))).)))))))))))...))))))))))....	GCAAGGGTTGCGTTCGTTGAGTA	-
113	RC-m0123	scaffold_3:9318710:9318883:-	-65.10	-	RC-m0123-3p	8	-	7	TATTTGCATACCATATTCGCATACCATTTTATGTGACAGATGAGGTGAACAACCACATTAATTAAAATTAATTTAATATTTTTTTTTCTTTTATGATTTATTGATACTTTTTAATTGATGTGGCTATCCACTTCATGTGCCACATAAGGTGGTATGAAAATGTGATATACAAAT	.(((((.(((.((((((..((((((((((((((((.((.((((((((.....(((((((((((((((.....((((((..((............))..))))))....))))))))))))))).....)))))))).)).))))))))))))))))..)))))).))).)))))	-	ATAAGGTGGTATGAAAATGTG
114	RC-m0124	scaffold_3:15171393:15171481:-	-47.20	-	RC-m0124-3p	21	-	21	GATGTGCCTGGCTCCCTGGATGCCATCTAAGCAACTAGTCAATCAGAATGTTGACTTTTCTTAGTTGGCATCAGGGGAGTCATGCATGT	.((((((.(((((((((.(((((((.(((((.((..(((((((......))))))).))))))).))))))).))))))))).))))))	-	TCTTAGTTGGCATCAGGGGAG
115	RC-m0125	scaffold_3:15249673:15249754:-	-26.70	RC-m0125-5p	-	14	13	-	AATCTATACCGGCAAAATTCGCCGGATTAGGTTTTCCCCGACGAAAATATCTGTGCCGACGAAATTTCGCCGGGAAAGGTTA	(((((...((((((((.((((.(((..(((((((((......))))..)))))..))).)))).))).)))))...))))).	GGCAAAATTCGCCGGATTAGGTT	-
116	RC-m0127	scaffold_3:16796441:16796675:-	-75.90	-	RC-m0127-3p	28	-	28	TCCAACTATTTTAAAGGGTATTTTAGTCTTTTTATTTTCAAGAGTATTTTAAAAATGAAAAAATCATTATAAAAAAAATTATGAAAAGACCTTTAAAATTATAAAATTATATATCTTTTCACATTTAACTCCCATCCATTTTTGCATTTAAGCTTTATTTTTTTAATAATATTTTTTTTTATTTTTAAAATATCCTTGAAAATGAAAAGACTAAAATACCCTTGAAAATAAATGG	.(((..((((((.(((((((((((((((((((((((((((((..(((((((((((((((((((..(((((.((((((((..((((((((....((.((((....)))).))..))))))))......................((......))...)))))))).)))))...)))))))))))))))))))..))))))))))))))))))))))))))))).))))))..)))	-	AAAGACTAAAATACCCTTGA
117	RC-m0128	scaffold_3:17476033:17476268:-	-89.10	-	RC-m0128-3p	29	-	29	CCATCTATTTTCAAGGGTATTTTAGTCTTTTCATTTTCAAGGATATTTTAAAAATGGAAAAAATTATTATTAAAAAAATAAATCTTAAATGTAAAAATGGCTGGGGGTTAAATGTGAAAAGATATATAATTTTTATAATTTTTCAGGGTCTTTTCATAATTTTTTTTATAATGATTTTTCCATTTTTAAAATACTCTTGAAACTAAAAAGACTAAAATACCCTTGAAAATAGTTGA	.((.(((((((((((((((((((((((((((.(.(((((((..(((((((((((((((((((.(((((((.((((((((.((((((....((.......))..))))))...(((((((((((....((((.....)))).......))))))))))))))))))).))))))))))))))))))))))))))..))))))).).))))))))))))))))))))))))))).)).	-	AAAGACTAAAATACCCTTGA
118	RC-m0129	scaffold_3:17588227:17588347:-	-24.50	-	RC-m0129-3p	10	-	9	TGAATGTTTCACCATTCTCTGCCTTTTGCTTTATATATATAGATTATAGCAGTTAATGAAATGCTTGGAATAAATTATAAATAAAATATGAAGTTTGATGGCAAGGATGTAAAAACGAAGG	....(((((...((((((.((((((..(((((((((.(((((.((((((((..........))))....)))).)))))......)))))))))..)).))))))))))...)))))....	-	TGAAGTTTGATGGCAAGGATGTA
119	RC-m0130	scaffold_3:18872584:18872679:-	-31.80	-	RC-m0130-3p	16	-	15	CAGGCCTGGTCTCAATCAAGCACAGCCTGTTGGATTTGTGGTTCAAGTCAAAAACCCATCAGGTCTCAAGTAGCCTGTTGGATTTGTATCAGGCCT	.(((((((((.(.((((....((((.((((((((((((.((((.........))))...)))))).))).))).))))..)))).).)))))))))	-	CTCAAGTAGCCTGTTGGATTTG
120	RC-m0132	scaffold_3:19984292:19984424:-	-69.00	RC-m0132-5p	-	15	15	-	TCGTAGGGGCTTCTGTCGTAGGAGAGATGGCGCCAAATGCAATCATATTGGTTTGGTACTAATTATGGTAGAATTAAAGCTAAGCCAATTTGGGCACCGGGTTTCATCTCTCCTCGACTGAAGCCCCTCACTT	..(((((((((((.((((.(((((((((((.(((...(((...((.(((((((((((..(((((.......)))))..))))))))))).)).)))...))).))))))))))))))).))))))))).))..	TTCTGTCGTAGGAGAGATGGCGC	-
121	RC-m0134	scaffold_45:7923:8209:+	-131.20	RC-m0134-5p	-	70	70	-	TTGAAATATTTGCTGAACCCTTGCCGATCGGCAAGGGTGGTGTGTTGGCTGGTTCCGCGCTTCGACTGGGTTTGTAGAAGATTGGATCTTCTCGGATCCTGCCGTTCGGCAAGGAGCTTGTGTCCACGGGCTGGGCAGTGGAACTTTGCTTCGGCAGGGGTTGGCTTCGGCTGTTGTGAGCACGGGCTGGCGGCAGGGGTTGGCTTCGGCAGCAGCACTATTGTGATTTTGCTTCGGCAAGCCAAGGCACCAGCACCGTTCGGCAAGGGTGAGGTTTGGTGTAATTG	.....(((((.(((..(((((((((((.(((....(.((((((.(((((.(((((((((((((....(((((((.(((((((...)))))))))))))).(((....)))..)))))...((((((.....)))))))))))))).((((...((.(((((..((((...(((((((.(((....))).)))))))))))..))))).)).(((.(((....)))....)))...)))).))))).)))))).).))).)))))))))))..)))..))))).....	TGCTGAACCCTTGCCGATCGG	-
122	RC-m0136	scaffold_4:3558248:3558371:+	-25.40	RC-m0136-5p	-	7	6	-	TAAGTGATAGTCTAAACTAAAAGGGATGTGGATTTTTCACACAGACAACTATAATGCTGTGGAAATTTGAACCTGAAACTTCTGATTTGTAAATCAATATCTTTTTTTCACTGGACAAATTTAA	.........(((((....(((((((((((.(((((....(((((.((.......))))))).(((((.(((........))).)))))..))))).)))))))))))....)))))........	TCTAAACTAAAAGGGATGTGGAT	-
123	RC-m0138	scaffold_4:5341963:5342317:+	-70.61	RC-m0138-5p	-	11	11	-	CGCTGGAAAAAGTCAGATCCTGGGAGTGCCATATTTATTTATTGACTCTCTGATTTTCACAATCTTTCCCAACACTTTTCATAGCTCCAATTGACTTCGTTGAGATCTCCCATAATAATCCATGGGTTACCATCCTTCAAATCACAGCAGGGAAAAGATTCCCAAAAAATTGCTTTGTCTTGACTATAGGGAGTACCATACAGCCACGTGAATCTTCCATGAAAATTTTCAGCTTTAGACGTTATATCATAGTGTCAATCCAATGAGGACTCGAATCTAGTATAGATACTTCTACATCCGGTTTCCACCATAAGCTTAAACCCCCTGCAGTTCCTACAGGATCCACAGAATAGCC	.((((......((..((((((((((((((.....(((((.((((((.((.((((.(((((......((.((((.....(((..........)))....)))).)).(((((..........((((....))))...((((..((.(((((((((....))))).......)))).))..)))).....)))))..............)))))(((....((((....)))).....)))......)))).)).))))))..)))))((....(((((..((.((((....)))).))..)))))...)).................))).))))..))))))).))....)))).	AGTCAGATCCTGGGAGTGCCATA	-
124	RC-m0139	scaffold_4:5547777:5547889:+	-70.80	-	RC-m0139-3p	8	-	8	CCCCTGTTATATCACCAACAGCCAGACGTTGGCCCCAGGGAGTGTTTGGAGATTTGAAAAAAGTTTTTATTTTCCGCCGGTGCCAACGTCTGGCTTTTGGTGATATAACAGGG	.(((((((((((((((((.((((((((((((((.((.(((((....(((((((((.....)))))))))..)))).).)).)))))))))))))).)))))))))))))))))	-	CCAACGTCTGGCTTTTGGTGA
125	RC-m0140	scaffold_4:9142157:9142420:+	-60.50	RC-m0140-5p	-	10	10	-	TGTGTGTTATAATATGGATGAACTGATTGCATGTAAAATCACACCAAAAAATTACTTAACATAAAAAATTTCGTTAAGTGTGTGTGTATATATATATATTGGTCTAGTTCATAAATAAGCTGACCATTAATCATTATGTGGTGATCAATGTTCATGAGTTACTCTGTACTCAAGCCAGAGGCAAAAAAGAAAATGAGGCAAATAGGATAGTAAACAAATATATATAGGAAAAAGGATGTAGGTGGTTCATTCACATGATTCACG	.(((.(((((....((((((((((..((((((.(.....(((((........((((((((............)))))))).)))))..(((((((((..(((((.((((........)))))))))...(((.((((...((..(((...(((.(((((........))))).(((...)))......)))..))).))..))))))).........))))))))).......).))))))..)))))))))).))))).))).	AATATGGATGAACTGATTGCATG	-
126	RC-m0142	scaffold_4:11831264:11831354:+	-41.00	-	RC-m0142-3p	13	-	12	CGCTCCTCTTTTCTCCACTTACACTCCTTTTTTTGTTATAGTAAAAACTATTAAAAAAACAAAAGGGAGTGTAAGTGGACAAAAGGGTAGT	.(((.(((((((.(((((((((((((((..((((((((((((....)))))......)))))))))))))))))))))).))))))).)))	-	ACAAAAGGGAGTGTAAGTGGACA
127	RC-m0143	scaffold_4:11954291:11954385:+	-32.60	RC-m0143-5p	-	10	10	-	ACCGATACCGATTTGGCACGGTATGGTACGGTATTAACTTTGACAAACGATAATCTCATACCATACCATACCGGTTTTAATTTCCGGTATCTGTA	((.((((((((((.(((.((((((((((.(((((.....(((.....))).......))))).)))))))))))))..)))...))))))).)).	ATTTGGCACGGTATGGTACGGTA	-
128	RC-m0144	scaffold_4:12516626:12516745:+	-69.10	-	RC-m0144-3p	14	-	13	TATATGGCCCTTATGTGAGGTCCTATCTCTTAACTGTTGGATGATGCTAACCAATTTGATCTAATGGCTAACCAATTTGATCAAATGGTTAAGAGATAGGGCCTCACCTAAGGGCCATAT	.((((((((((((.((((((((((((((((((((.(((((......)))))..((((((((...(((....)))....)))))))).)))))))))))))))))))).))))))))))))	-	TAAGAGATAGGGCCTCACCTA
129	RC-m0145	scaffold_4:14225552:14225655:+	-60.20	-	RC-m0145-3p	77	-	75	ATTTACTGACCAGATTGCTGATCACCTCTCTAATATAGATGGGCCCCACATATACTGGTGAGGCCACCTCTATTAGAGAGATGGTCAGCAATGTGGTTAGTAAA	.(((((((((((.(((((((((((.((((((((((.((...((((.(((........))).))))..)).)))))))))).))))))))))).)))))))))))	-	TAGAGAGATGGTCAGCAATGT
130	RC-m0146	scaffold_4:14813352:14813467:+	-64.90	RC-m0146-5p	-	66	64	-	TAAGGATTGGTTACATACTTCTAATCTCGGCTGTTGGATTGCTTTTAAGGGCCTACAAATACATTTAATGAGTGCAATTCAACGGCCAAGATTAGGAGTATGTAACCAATCCTTGA	(((((((((((((((((((((((((((.((((((((((((((.((((.....................)))).)))))))))))))).))))))))))))))))))))))))))).	TTACATACTTCTAATCTCGGCT	-
131	RC-m0149	scaffold_4:16691536:16691653:+	-51.50	-	RC-m0149-3p	19	-	19	TAGAGAGTGGAGCTGAGCCAAGAATGACTTGCTGCAATTAATCGAAGGTGAAGTAACAATTTGTATATCGTTGGGCATACATACGCAGCAAGTTGTTCTTGGTTCTGTTTGGTTCTCT	.((((((..((((.((((((((((..(((((((((............((......))....(((((..(....)..)))))...)))))))))..)))))))))).))))..))))))	-	GCAAGTTGTTCTTGGTTCTGT
132	RC-m0150	scaffold_4:18560507:18560605:+	-31.50	RC-m0150-5p	-	15	15	-	AATGGAGCGTTATTTTGCAGTAGGGCGTGGATAATCTCTATTTAAGGAGTTGGAACATTTAGAACCCATATATCTGTCCTGCTGCAGGCATGCCACAGA	..((..((((...(((((((((((((..(((((..((((......)))).(((............)))..)))))))))))))))))).))))..))..	TATTTTGCAGTAGGGCGTGGATA	-
133	RC-m0151	scaffold_4:20649203:20649561:+	-99.52	RC-m0151-5p	-	7	6	-	GCATAGCATATGGTGGCATGTAGGAGATGTAGATTGACTGTCGGACTGGGTTTCCTTCTTGGAATTGGACTCCTGCTCGGAGGAGGTTTTTGAATTGCTAATTTTCTGAACACCCAGTTGGAATGGGCTTCAGATTCCTTGTGAGTCAAGGAATTTTGATCCTTATAAATATAGAGCTCCTCCCAATTATTTTTCTCATCACGAATTTGTCCCTTTAACTTTGTCAGTGAGAGAGAGAGAGAAATTTGGAGAACTGTTCCAGCTTGCTTGAGGGATTGATTTTCGCCACACATCCAAGGTAATTCAACTTGGATTTTTTTTTTCTTTATTTCTGACTTTTGGCAGCAAGGATGTGGACC	.....((((.((.((.((.((.(((((((.(((..((...((.((((((((....(((..((((((((.(((((......)))))............))))))))..))).)))))))).))...(((....(((((((((.....)))))))))(..((((((.........((((..((((.((((.((((((((.((((((....((.......))....)).))))..))))))))..)))).))))..(((...)))...)))).))))))..).....)))....(((((((.........)))))))....))..))).))))))).))...)).)).))...)))).....	TGGTGGCATGTAGGAGATGTAGA	-
134	RC-m0152	scaffold_4:23035393:23035501:+	-44.40	-	RC-m0152-3p	36	-	36	TCCTTTATTGCCCGTATTTTTCTAGAAGGCCATCTTAACAGTTTATACGCTATAAAAGAAAAAAAAAACCTACTAATATGGACGTCTAGAAAAATACGGGCAATAAAGG	.(((((((((((((((((((((((((...((((.(((...((((.....((.....)).......))))....))).))))...)))))))))))))))))))))))))	-	TGGACGTCTAGAAAAATACGG
135	RC-m0153	scaffold_4:23483991:23484281:+	-64.11	RC-m0153-5p	RC-m0153-3p	19	1	17	TTGTGAGTCAAGTCAATTGGTCAAGGCAATGTGTCGCTCCTTTACACTTTTTTTATGTATTAGAATAGTTAGAAGTGCAATGACAATCTTTCTAAAGAAAATGGACATATTATTTATATTTTAAGCTTTACACATGACCCGTTTCAAAGAAGGAATTATAAAATACTATGATAGTATAGTCACGTGATATATTTTATACACATATTATAATATAGGTGGAATATAGTCACTAGGAGTTAGTGCAAGTGCACTTAACCACAAGGGCAGGTTGAAGGCCAGTTATCATCACTC	..((((.....(..((((((((....((((.((((.(((((...(((((((.((((........))))..)))))))...((((..(((((((...((((..((.(((.........................))).))..))))..)))))))........((((((...)))))).)))).((((((((((((((....((((....))))..))))))))).))))).)))))..(((((....)))))..........)))).))))..))))))))..).))))..	TTGGTCAAGGCAATGTGTCGCTCC	AAGGGCAGGTTGAAGGCCAGTT
136	RC-m0154	scaffold_4:23714196:23714309:+	-51.40	RC-m0154-5p	-	278	272	-	GGGTTCCACAGGAGCGACCTGGGATCACATGCGTCCACCCTCACATTAACACAATGTGCTGCATTGCTAGTGTATTGTGCTCGATGTGTTCTCAGGTCGCCCCTGCAGTACCTT	((((.(..((((.(((((((((((.(((((.((..(((....((((((...(((((.....))))).))))))...)))..))))))).))))))))))).))))..).)))).	GGAGCGACCTGGGATCACATG	-
137	RC-m0155	scaffold_4:24865204:24865430:+	-59.00	-	RC-m0155-3p	11	-	10	GTCTGGGGGGAAGGTTTTCAATTTTCGTTCATTTGTGTTTCCAACTTTTGTGCATTTGTCACAATTTTTTTTATTTTTAGAAGGTCATATAATCAATGCTATGGAGCTGCCATTGAGGTTTTCATATCAGAATTTTTGCACTTCACAAAGTTTTTGCTCTTTGAATTCTGGTGGCTAAAGTACCATGCTCAAATTCTTGAAGGAGAATAGTGGAGACTACCCCAGTG	..((((((....((((((((((((((.((((.((((((..((.....((((((....).)))))....(((((....)))))))..)))))).....((.((((.((((((((((..((((......(((((.(((((.......))))).)))))......))))..)))))))...))).)))))).........)))).))))))..)))))))).))))))..	-	CTTGAAGGAGAATAGTGGAGAC
138	RC-m0156	scaffold_4:24898628:24898731:+	-76.80	-	RC-m0156-3p	12	-	12	TGCCCTGGGTGAATGGTGTGCTTCTCGGGGTTGGCATAGACATTCCCTCGCACGCAAAAGATTGTCTATGCCGACCCCGGGAAGCACACCATTCACCCACTCCC	.....(((((((((((((((((((((((((((((((((((((.((....(....)....)).))))))))))))))))))))))))))))))))))))).....	-	ACCCCGGGAAGCACACCATTC
139	RC-m0157	scaffold_4:3161728:3161873:-	-60.50	-	RC-m0157-3p	5	-	5	TGGCTGCATTACTGGGCAATTACTCCTTTGGCAGTTGACTGCTTGCTGGCCTTCTGCTGCATATATATAAATGTTACGTTGCAGTTTGTATATAGAGTGAGAGTAGCTAGCTCACTGCCAAAGGAGATTTGCCCGGCAATTCATCT	.((.((.(((.((((((((...(((((((((((((.((..(((.((((..(((..(((...(((((((((((((......))).)))))))))).)))..))))))).))))))))))))))))))..)))))))).))).)).))	-	TGCCAAAGGAGATTTGCCCGG
140	RC-m0159	scaffold_4:3865543:3865640:-	-28.82	RC-m0159-5p	-	14	14	-	ACCAGAAATTAGGAGAAGAAAGAGCGGGGACCTGCCTTCGCTTTTGAAACCTTTGAAGGTTCTCTCCTCTCCTCCTCTTTGTTCTTTCATAAAATGGA	.(((.....(..(((((.((((((.(((((...(((((((.............))))))).........))))))))))).)))))..).....))).	AGGAGAAGAAAGAGCGGGGACC	-
141	RC-m0160	scaffold_4:4229009:4229076:-	-27.30	RC-m0160-5p	-	6	6	-	AGAGTATAATAAGTGATTTTATGAAGAAGCACATGAGTGTGCTTTTTCCCAAAATCACTTAGGGATCA	.((......(((((((((((..(((((((((((....)))))))))))..)))))))))))....)).	AAGTGATTTTATGAAGAAGCACA	-
142	RC-m0161	scaffold_4:5860733:5860946:-	-88.83	-	RC-m0161-3p	8	-	8	GGTTAGTTTCTTGCTCTTCTTCAATTTTTCACTCAATTTTCGAATTTGAAATCATGAACCCGTATATGGGAATTTCAATTGGGTTTGTGTTAATTTTTATTTCGAAACTACTGGAACAAATCTGTTACAATTGGTTTTCCTTCTCTTTGTCTGGTTAATATGATTTCAAATCCGAAAATTTAGTGAAAAACTGAAGAAGAGCAAGAAACTAACA	.((((((((((((((((((((((.(((((((((.((((((((.(((((((((((((((((.(.(((.(((((..((((((((((((((...........................))))))).....)))))))..)))))......)))).))))..))))))))))))).)))))))).))))))))).)))))))))))))))))))))).	-	TGAAAAACTGAAGAAGAGCAA
143	RC-m0162	scaffold_4:11166285:11166377:-	-29.30	-	RC-m0162-3p	11	-	10	CACTATTTTGCTATTTTTAACCAATTACGACATGTTACGTGTGATAATTTTTTCACGTGATCATTTGTGATTAGTTGGGGATAACAAAACAGT	.(((.(((((.((((((((((.((((((((.((((((((((.((......)).))))))).))))))))))).)))))))))).))))).)))	-	TCATTTGTGATTAGTTGGGGATA
144	RC-m0163	scaffold_4:12117464:12117556:-	-22.40	RC-m0163-5p	-	8	8	-	GAACTTTAACTCTGAATATTAAGACTGAAGGTTACAATGTCCTCCCAGGAACCCAACCTTTAGCCTTAGTCTACAGAATTTATTATAAAGTCA	((.(((((..((((...((((((.(((((((((......(((.....)))....))))))))).))))))...))))........))))))).	TCTGAATATTAAGACTGAAGGTT	-
145	RC-m0164	scaffold_4:14869056:14869302:-	-54.30	RC-m0164-5p	-	9	9	-	GGACTGGTACTTTAGATTTCTTGTTGCGGCTTATTTAATGAAATTTACTTTGATAAAGAAAAATAAAAATGAAAACTTAAAAACTTAAAAACTTCTTGTATTATTTTCCTTGCCTACTACATATCCTTGTGAATCTACCAATCTCGTGGAGCTCTCAGGGGCTGCATTATTTGCTAGAAAAAAATGAGTAGCTTCTATATATTTCTTAAACAAGCTTGAACATAATGAAAATTGAAGGAACCAGTTG	.(((((((.((((((.((((.((((..(((((.(((((.(((((.((........(((.(((((((.(..(((...((((....))))....)))...).))))))).)))..(((((.(((..(((((.((.(((((.......)))))..)).))))).(((((.....))).))......))))))))......)).)))))))))).)))))..))))....)))).))))))..))))))).	TTTAGATTTCTTGTTGCGGCTTA	-
146	RC-m0167	scaffold_4:18305817:18306017:-	-77.76	RC-m0167-5p	-	10	10	-	GGTGTCTGGATTGTTTAGTATTCGGATCCCAATGATTCTTCAGTGTGTCGCTGCATCATATATGCTGCCAAATCAAGCCCCTACACTGCTATATAAAAACATCCAGTCGGTGCTGTGGAAGTATACATCTTGAAATCATTTTTTATAATGAAACACAGGTGCAAACATTGGGGTCCAAATGCTAGACAATCCGGACGTCCA	((((((((((((((((((((((.(((((((((((.......((((...))))(((((...((((((.(((.....(((.((...((((...............)))).)).))).))).))))))..........(((((......)))))......)))))...))))))))))).)))))))))))))))))))).)).	TTGTTTAGTATTCGGATCCCA	-
147	RC-m0168	scaffold_4:18612378:18612502:-	-46.54	RC-m0168-5p	RC-m0168-3p	84	1	80	GTATTTAAGAATTGGTTACATATTTCTAATTTCGGCCGTTGGATTACATCTTAAAAGACTATTAACAAATTTAATGAATGCAATCTAACGGCTAAAGATTAGAAGTATGTAACCAACTTAACATA	....(((((..(((((((((((((((((((((.((((((((((((.(((((((((..............))))).).))).))))))))))))..))))))))))))))))))))))))))....	GTTACATATTTCTAATTTCGG	AAGATTAGAAGTATGTAACCA
148	RC-m0169	scaffold_4:18748760:18749038:-	-75.10	RC-m0169-5p	-	10	10	-	ATGACGTTGATATATTTATATTTTCCGTCGTTATAAATTAATTTAATACGGCGATATTTTGTATTTTAAAGCCGTGGATTTGTTTGTAATTATACGGCGTCTTATACGAAAACCTCGTCGTGTTATTTTATGAGTAAAAACGGCAGTTTTTATTGAAATCGTCGTCTTTACTTTCTACGTCGGTCGATTCATAACTTCTGCCGTTCTTTGTTGGCATTGATTTTACACTGCGGAAATCTGTTTCAAATAGACGTCGGTTGTTTAATTATGTACGTCGTT	(((((((..(((((.(((.((...(((.((((......(((..(((((((((((..((((((((......((((((...(((....)))...)))))).....))))))))...)))))))))))..)))........((((((((...((((.(((.((((((.(............).))).))))))))))...)))))))).((((..((((..((((((........)))))))))).))))..)))).)))..)).))).)))))))))))).	TATATTTATATTTTCCGTCGTTA	-
149	RC-m0170	scaffold_4:19112270:19112337:-	-26.90	-	RC-m0170-3p	15	-	15	ATGGCTGGAATCCCATCTACCTGGATAGAAACTTCTGATCCGGGCTGGACTGGGTATATCTATGCTGG	..(((((((..((((((((((((((((((....))).))))))).)))).))))....)))).)))..	-	TGATCCGGGCTGGACTGGGTATA
150	RC-m0171	scaffold_4:19123760:19123827:-	-28.50	-	RC-m0171-3p	15	-	15	ATGGCTGGAATCCCATCTGCCTGGATAGAAACTTCTGATCCGGGCTGGACTGGGTATATCTATGCTGG	..(((((((..((((((((((((((((((....))).)))))))).))).))))....)))).)))..	-	TGATCCGGGCTGGACTGGGTATA
151	RC-m0172	scaffold_4:20446956:20447191:-	-71.90	-	RC-m0172-3p	28	-	28	TCCAACTATTTTCAAGGGTATTTTAATCTTTTTGTTTTCAAGAATATTTTAAAAATGGAAAAATTATTTAAAAATATTATGAAAAGACCCCTTGAAAATTATAAAAATTATATATCTTTTCAGATTTAACCCCCAGTCATTTTTGCATTTTAGCTTCATTTTTTTAATAATAATTTTTTCCATTTTAAAAATATCCTTGAAAATGAAAAGACTAAAATACCCTTGAAAATAAATGG	.(((..(((((((((((((((((((.((((((..((((((((.(((((((.(((((((((((((((((((((((....((((.........(((((((.((((.......))))..))))))).....................((......)).)))).))))))..))))).)))))))))))).))))))).))))))))..)))))).)))))))))))))))))))..)))	-	AAAGACTAAAATACCCTTGA
152	RC-m0173	scaffold_4:22579871:22580152:-	-50.46	-	RC-m0173-3p	988	-	941	ACTTTCTGTAAGTGTTAAACGGCTGTTCCAGTATATTAAGTACTTTTTCTAGGACTAACTAAATGTGAATGTTTTAAATAGGAAAATAAAGGGCGATGAAATGAAGAAACAAAAAATAGTGGAGAAAGTGGATACGAAGGTAATAAATTGTAAACAATACATTTAAATAGAGACGTTACTGCTCACAACTTATAATGAATTGATTGAATTTTATTATTTTCTTCCTCGGATGAAGAAGGAAATCGCTAATATGTGGCAAAAGTTGGATGCTACTTAGAAAGC	.(((((((..((((.((..(((((.(((((.((((((......((((((((.....(((...........))).....)))))))).....((((((......................................((((((((((((...(((.((((.((((......(((.((....))))).........)))).)))).)))...)))))))))))).(((((.......).)))).))))))))))))))).)).)))))..)).))))))))))).	-	TGTGGCAAAAGTTGGATGCTA
153	RC-m0174	scaffold_4:23913849:23914101:-	-76.70	-	RC-m0174-3p	10	-	10	ACGGGCTATTTGTTCACGCGAACGTTGGGTTTGCGTTCGTTGAGTAAAGTTGTCCGTTCCCCGGAAAAATTGGCCAAACTAACTTACTTTTTCAAACAAACGCATTATTTGTTCACGTAAACGCATGGGTTGCGTTTGTTGAATAAACTTGCATGTTCCACAAAAAATGGGCACAACTAACTTACTTTTTCAAACAAACGGGCTATTTGTTCACGTAAACGCAAGGGTTGCGTTCGTTGAGTAAAGTTGCCCG	.(((((..((((((((.((((((((....(((((((((((.(((((((...(((((((.....((((((((((((..........................(((...((((((((.(((((((((.....)))))))))))))))))..))).((.....)).......))).))).........)))))).....)))))))..))))))))))..))))))))....))))))))))))))))...)))))	-	GCAAGGGTTGCGTTCGTTGAGTA
154	RC-m0175	scaffold_4:24326835:24327060:-	-52.60	-	RC-m0175-3p	11	-	10	TCTAGGGGGAAGGTTTTCAATTTTCGTTCATTTGTGTTTCCAACTTTTGTTCATTTGTCACAATTTTTTTTATTTTTAGAAGGTCATATAATCAATGCTATGGAGCTGCCATTGAGGTTTTCATATCAGAATTTTTGCACTTCACAAAGTTTTTGCTCTTTGAATTCTGGTGGCTAAAGTACCATGCTCAAATTCTTGAAGGAGAATAGTGGAGACTACCCCAGTG	....((((...((((((((((((((.((((.(((((.....(((....))).......)))))..(((((((....))))))).............((.((((.((((((((((..((((......(((((.(((((.......))))).)))))......))))..)))))))...))).)))))).........)))).))))))..)))))))).))))....	-	CTTGAAGGAGAATAGTGGAGAC
155	RC-m0176	scaffold_4:27178994:27179124:-	-41.10	RC-m0176-5p	-	10	10	-	TCATGTAAACGCAAGGGTTGCGTTCGTTGAGTAAAGTTGCTCGTTCTCCAAAAAAATTGGCCCAACTAACTCACTTTTTCAAACAAATGAGCTTTTTGTTCACGCGAACGCAATTAGTTGCGTTCGTTGAG	(((.(..(((((((.(((((((((((((((((((((..(((((((......(((((.(((..........))).)))))......))))))).))))))))).))))))))))))..)))))))..)))).	GCAAGGGTTGCGTTCGTTGAGTA	-
156	RC-m0177	scaffold_4:28381446:28381579:-	-36.90	RC-m0177-5p	RC-m0177-3p	606	599	3	TTTTTCTGAACGTTTCCCACAGACGGCGCCAAACTGTTGATGCGAAGAAGTGGTTCAGCACGTATTTCGTCAACTTAGTGATATTATCCCTTCGGTAGGTGACTGTCTTCGGAAGATGTTCTACTTCGGAAATG	..(((((((((((((.((..((((((((((..((((((((((.(((...(((......)))...))))))))))..)))........((....))..)))).))))))..)).))))))......)))))))..	CGTTTCCCACAGACGGCGCCA	GTGACTGTCTTCGGAAGATGTT
157	RC-m0178	scaffold_4:28530741:28530895:-	-36.30	RC-m0178-5p	-	6	6	-	ATAACGTCGTTGTCTATTTCAGTACGTCGTGTAAAATTTTATAATACGTCGTTTTGTTATACATAACCGTCGTGTGTTTTTTTGTGCTGACTTGTTTATATTATTTTATATATTTAGGTACTTACACGATGTTTTGAAACGAGCTAATATGTGTA	...((((.((((.((.((((((.(((((((((((.........(((((.((((.((.....)).)).)).)))))..............(((((..(((((......)))))..)))))..))))))))))).))))))..)).))))))))...	TGTCTATTTCAGTACGTCGTGTA	-
158	RC-m0179	scaffold_4:30195248:30195486:-	-91.24	RC-m0179-5p	-	5	5	-	CCCGGTATGGCGCTTTGGCAGGGGGTTTGGCAGGGCGGGTTGCACAGAACATATTTATGCCCAAGCTTTTGCTAGAATCGAGGTTGCTGCAGAGAAGCGGCCTTGGCAGGATAATGATGGTTTGCTGATGGAGCTGGAGAAGAAGCAGAGGGGATTGGAGACCTCCATCCATAATGTCATGGGTTCAACAGTTTTGCTACCTTTTGACCTGGATCCCCCACCGAAGCTGCCAATTGGGC	((((((.(((((((((((..(((((((...((((..((((.(((..((((........(((((.((((((.((((...((((((((((.......)))))))))).(((.(...........).)))......))))...)))))).....((((.(((....))))))).........)))))......))))))).)))).....)))))))))))..))))))).)))))))))).	CGCTTTGGCAGGGGGTTTGGCA	-
159	RC-m0180	scaffold_5:190969:191072:+	-56.80	-	RC-m0180-3p	258	-	252	GGATAACACTATTTTGTTATCCCCGGTCAATAACACAATGACAAGTGGAAAAGTTATTCTACATGTCACTGCGTTATTGGTCGGGGATAGCAAAAAGTGCTATC	.((((.((((.((((((((((((((..(((((((.((.(((((.((((((......)))))).))))).)).)))))))..)))))))))))))))))).))))	-	TTATTGGTCGGGGATAGCAAA
160	RC-m0181	scaffold_5:477952:478070:+	-25.34	-	RC-m0181-3p	7	-	7	TTGAATCCGATATCATTTGATCACTCAATTGTGTTATTGAAAATTTAGTACTTTTTTGCAGCACCGTATTCATTAATTTTGTAGGATACAATTGGATGTCAAAACGGTTTCCGATTTGT	..(((((.((.(((.(((((.((..((((((((((....((((((.(((((..............)))))....))))))....))))))))))..)))))))..))).)).)))))..	-	TACAATTGGATGTCAAAACGGTT
161	RC-m0182	scaffold_5:3196909:3197130:+	-97.30	-	RC-m0182-3p	80	-	79	ACCCTTGTGATTAAGCCTCTTACCAATTTCAAACCGAATGGAACTTTTCGTCCAATTGTGTCCATGTGCACATCACATGCAGGGGAAAAGGTTTATTTTAGGCCTGACAAGGGTCAATAACTTGAAAGGATTCTTTTACTCCTGAACATGAGGCGCACATGGGCACAATTAGACTGAAATTTTGATTTAGACTGAGATTGGTAGCAGGCTTAACCACGATGG	.((.(((((.((((((((.((((((((((((..(..(((.(((.((((.(((.((((((((((((((((.(.(((....((((((((((((....(((((((..((((....))))....)))))))....)))))).))))))....))).).)))))))))))))))).))).)))).))).)))..)..)))))))))))).)))))))).))))).))	-	CTGAGATTGGTAGCAGGCTTA
162	RC-m0183	scaffold_5:6080362:6080473:+	-32.30	-	RC-m0183-3p	11	-	10	ACGTGGGAATTTTTTAGTTTTTTAAAATTTTTTTTAGACTTTGCGCGACCAATGTTTTTCGTCGCGCAAAACTTTGAGCGACCAATATATTTCGTCGCGCAAATCTTTGCGC	.((..((.............(((((((....))))))).((((((((((.(((((..((.(((((.(((....))).))))).)).)))))..))))))))))..))..)).	-	GACCAATATATTTCGTCGCGCAA
163	RC-m0184	scaffold_5:6095103:6095223:+	-21.52	-	RC-m0184-3p	9	-	9	AACTTATAGATAACGCGATTTATCATTAAGCATTTTTCGTTGATAATAATAACACTATTTACATGTATGTTAGGTACATAATTTAATGTGCTTGTCTGATCGATTGGTATAATATATGGGT	.(((((((....((.(((((.((((.(((((((.((..((((.......(((((.(((......))))))))......))))..)).)))))))..)))).)))))))......)))))))	-	TGCTTGTCTGATCGATTGGTATA
164	RC-m0185	scaffold_5:11892459:11892593:+	-56.70	-	RC-m0185-3p	6	-	6	AAGGCATTGATTGCTCACTCTCCCTCAAGGGCTTCTCAGCTTAAGGCAATGATATTACACCAAGGTCCTTAGTTTTAAGGGGCACTTTGGTATGTTTTAGGCTATGAAGCTCGTTGGGGGGGAATGACCAAGCTT	.((((.....(((.(((.(((((((((((((((((..(((((((((((..........((((((((((((........)))).)))))))).)))))))))))..))))))).)))))))))).))).)))))))	-	TGAAGCTCGTTGGGGGGGAAT
165	RC-m0186	scaffold_5:12522630:12522738:+	-48.40	-	RC-m0186-3p	42	-	41	ACTTCCCTATCACCGGTTGTATACAATAAATCATATGTCTGTCTCTCTCATCCACGTGATGAGAGAGAGAGATAGATGTATGATTGTACACGACCGGTTATCTCATACT	...........(((((((((.((((((....(((.(((((.(((((((((((.....))))))))))).))))).)))....)))))).)))))))))...........	-	TGTATGATTGTACACGACCGGTT
166	RC-m0188	scaffold_5:2406962:2407099:-	-51.10	RC-m0188-5p	-	23	22	-	CATATTTATTGACCACTTTGTTGATCGTCTCTCTAGTACAAGTGGGTCTCACCTCTTTAATAAAGATGAGTCCTACTAATGTATATGAGATCTATCTATTATTAGAGAGGTGATTAGGAATGTAGTCAATAAACGTGG	((..(((((((((.((.((.((((((..((((((((((..((((((.((((..((((.....)))))))).))))))..........(((....)))..))))))))))..)))))).)).)).)))))))))..)).	GACCACTTTGTTGATCGTCTCTC	-
167	RC-m0189	scaffold_5:2567710:2567805:-	-35.01	-	RC-m0189-3p	10	-	10	TGTTCCCATTATTATTTTGTACCACTTACACTCCCTTTTTTGTTATGGTAAAAGTATTAAAAAACAAAAGGGAGTATAAGTGGACAAAAGGGAAAT	..(((((.......((((((.(((((((.((((((((((...((.(((((....))))).))...)))))))))).))))))))))))))))))..	-	ACAAAAGGGAGTATAAGTGGACA
168	RC-m0190	scaffold_5:2877811:2877892:-	-19.30	RC-m0190-5p	-	8	8	-	GTACAAGAAGCAGGATTTGAGGTAGTATGGCAAATCATTAAAGCTGAGTGAAAGAACTTTTTTCAAATCCTTGAGCTTGTCA	(.(((((...((((((((((((.(((.(..((..(((.......))).))..)..)))..)))))))))).))..)))))).	CAGGATTTGAGGTAGTATGGC	-
169	RC-m0191	scaffold_5:4887092:4887180:-	-18.70	-	RC-m0191-3p	7	-	7	CTTTCCGGAGTCAAGGCCCAGTCTTCTTTTCTTTTCTGTTTTGTGGGCCTCTTTGTGAGAAATGGACTGGCGTGTGGAATTTCTTAGAC	......((((((.(.(((((((((...((((((.......................)))))).))))))).)).).).)))))......	-	GAGAAATGGACTGGCGTGTGGAA
170	RC-m0192	scaffold_5:4892466:4892593:-	-47.40	RC-m0192-5p	-	59	58	-	CTAAAAGATTGTGGTCACTCACTGTTGGATATTAATCCAATGGTTCAAAAAAAATTTTTAAAAGGAGTGCAAGAGTGAGTGAACCGTTGAATTTACATCCAACGCTAAGTGACCACAAATCTCTTAGA	((((.((((((((((((((.(.((((((((...(((.((((((((((......((((((...........))))))...)))))))))).)))...)))))))).).))))))))).))))).)))).	GTGGTCACTCACTGTTGGATA	-
171	RC-m0193	scaffold_5:6250030:6250219:-	-76.19	-	RC-m0193-3p	29	-	29	TCCATTTATTTTTAAGGGTATTTTAGTCTTTTTATTTTCAAGGATATTTTAAAAATGGAAAAAATTATTATTAAAAAAATAAAGCTTAAATGCAAAAATGGTTGGGGGTTAAATGTGAAAAGATATGATTTTTCCATTTTTAAAATACTCTTGAAAATAAAAAGACTAAAATACCCTTGAAAATAGTTGG	.(((.(((((((((((((((((((((((((((((((((((((..(((((((((((((((((((.((((..............(((((....((.......))...)))))..............)))))))))))))))))))))))..))))))))))))))))))))))))))))))))))))).)))	-	AAAGACTAAAATACCCTTGA
172	RC-m0194	scaffold_5:10005398:10005501:-	-63.90	-	RC-m0194-3p	15	-	15	CCAATGCTTTATGCTTCCTTTTGCTACTTCTACTGGAACTTGTTTGCCTTTATTACACCAGGCAGAAAAGCTCCAGTGGAAGTAGCAAGGGGAAGCTGGCATTG	.(((((((....(((((((((((((((((((((((((.(((.(((((((..........))))))).))).))))))))))))))))))))))))).)))))))	-	CAGTGGAAGTAGCAAGGGGAA
173	RC-m0195	scaffold_5:13061521:13061732:-	-106.30	RC-m0195-5p	-	236	229	-	GTCTTTTTCGTTTTGTCATGATCGGATATCTCGTGCCTTGATGTTTGTTCGGTGACAAGGGGGGTGCCTTACTGGAAGGGTGGGCTGCTGTCTGCCATCCGAATTTTGAATCCACGTTGGAAGAGTGGCTGAGTCCTTCCAACAAGGAACCCACTTTGTCACACCGGACATCAAAGGACGAGATATCCAATCATGACAAAACCAAAAACACA	((.(((((.(((((((((((((.(((((((((((.((((((((((((....(((((((((.((((.((((..(((((((((.(((..((.(......(((((....((....))..)))))).))..))).).))))))))..)))).)))).)))))))))..)))))))).))))))))))))))).))))))))))))).))))).)).	TTTTGTCATGATCGGATATCT	-
174	RC-m0196	scaffold_5:16825392:16825538:-	-32.00	-	RC-m0196-3p	17	-	17	CACTAATTTTTCTTTTCTTTCCATTTTCCATTTTGTTTTTCTTTTCATTTATTGATAGTGGAAGGATATCTTACATAGGTGGTACAAATGCTTAACGAGGAGATAAAGCTTCGCAATGAGGAGTTGGAAGCGAAGGATGAAACTATA	......(((.((((((.((((((..((((...((((...((((((((((.......))))))))))((((((...((((((.......)))))).....)))))).......))))...)))).)))))).)))))).)))......	-	TGAGGAGTTGGAAGCGAAGGA
175	RC-m0198	scaffold_6:2567185:2567419:+	-157.40	RC-m0198-5p	RC-m0198-3p	441	436	3	AATTTTGATATCCGAATGTAGCCTAGATGCCTTAGATCACTGAGTTCGAATGCGGGGTAAGTATAATACCGGACAGAGTCACAGATCAGTAGGCAGTCTTGTTCTATGTATAATCCAAATATTATTCTTTAAAGCAATTTTGTTGAATATCTGTGACTTTGTCCGGTATTATACTTACCTCGCATTCTAACTCAGTGATCTGAGGCATCTAGGCTACATTCGGAGATCAAAATTA	(((((((((.((((((((((((((((((((((((((((((((((((.(((((((((((((((((((((((((((((((((((((((.....(((((..(((((.((...(((((......)))))....)).)))))..)))))....))))))))))))))))))))))))))))))))))))))).)))))))))))))))))))))))))))))))))))).))))))))).	TCCGAATGTAGCCTAGATGCC	CATCTAGGCTACATTCGGAGA
176	RC-m0199	scaffold_6:2646133:2646368:+	-86.00	-	RC-m0199-3p	29	-	29	TCCATTTATTTTCAAAGGTATTTTAGTCTTTTCATTTTCAAGGATATTTTTAAAATGGAAAAAATTATTATTAAAAAAATAAAGCTTAAATGCAAAAATGGCTAGGGGTTAAATGTGAAAAGATATATAATTTTTATAATTTTCAAGGGTCTTTTCATTATTTTTTTATAATGATTTTTCCATTTTTAAAATATTCTTGAAAATAAAAAGACTAAAATACCCTTGAAAATAGTTGG	.(((.((((((((((.((((((((((((((((.(((((((((((((((((.((((((((((((.(((((((.(((((((((.(((((....((.......))...)))))....((((((((((....((((.....)))).......)))))))))))))))))))))))))))))))))))))).))))))))))))))))).)))))))))))))))).)))))))))).)))	-	AAAGACTAAAATACCCTTGA
177	RC-m0200	scaffold_6:2760071:2760195:+	-46.30	RC-m0200-5p	-	5041	5034	-	AAGGTTATGGCATGGGTAAGTGGGGAAGATGATAAAACTAATTACTACTTTTGAGTGGTTACAACTTAGAAGCAGATTAAAAAAAATATTATCTTTCCCAATCCACCCATGCCTTAGGTTTCCTC	(((.(((.(((((((((...((((((((((((((..........((.(((((((((.......))))))))).))...........))))))))))))))....))))))))).))).)))....	CATGGGTAAGTGGGGAAGATG	-
178	RC-m0201	scaffold_6:3999929:4000135:+	-54.40	RC-m0201-5p	-	16	15	-	CTACTACGGTTGAATGAGTTCAGAGGTCGTGTATTCAAGAAAGATGGCCCTAGGTATGTCTCTGCGTATTTCAGATTGTGTAAAAGATCATGAACGCGCATATAAATAAATCTAACAGTTGGTATCAAAGCACATGGTTATTTGCACACACTGAAATCGTTTTTCAAGCATGCCTATTACGATTTCTTATTTGTTTAATTTGATTTT	.......(((((((..(((..((((((((((...((......))......(((((((((....(((.(((((((..((((((((.(((((((...((..((((.(((..........))).))))....)).))))))).))))))))..)))))))))).......))))))))).)))))))))).)))..))))))).......	TGAATGAGTTCAGAGGTCGTGTA	-
179	RC-m0202	scaffold_6:6010098:6010195:+	-47.70	RC-m0202-5p	-	20	20	-	ATCGATTGCTTCTCCCAAGCCATTGATCGCTTGCAAGTCTGTGAGCCATGGAGCTCTCTATGCGAAAGCGATCAATCGCTTGGAAAAAGCAATCGATC	(((((((((((...((((((.(((((((((((....((..(.((((......)))).)...))..))))))))))).))))))...))))))))))).	TCTCCCAAGCCATTGATCGCT	-
180	RC-m0203	scaffold_6:7789238:7789361:+	-47.60	-	RC-m0203-3p	157	-	152	CAAAATGCATGGTATATGCACGATAATAACCTACACATGTCCGCATAGGAGAATTTCTGTATATCAATTATTCTCTTATTCGGATGTCCGCACGTTATTATCGTGCGGATGCTATTGTAAACAT	.....((((((((((.((((((((((((((......(((((((.((((((((((...((.....))...)))))))))).)))))))......)))))))))))))).)))))).)))).....	-	ACGTTATTATCGTGCGGATGCTA
181	RC-m0204	scaffold_6:8366839:8366950:+	-48.32	-	RC-m0204-3p	50	-	49	GTTCTGTGATTACTCCGACTCCCGCTCAATCTCATGCTCTTCCACTGTGCACTGCATGGCTTCCTTCCGGTGTTGGAGCCTAAGGTTGAGCCGGAAATCGGAGTAATTGGAA	.((((..(((((((((((.(((.(((((((((...(((((..(((((......((...)).......)))))..)))))...))))))))).)))..)))))))))))))))	-	TAAGGTTGAGCCGGAAATCGGA
182	RC-m0205	scaffold_6:11964510:11964735:+	-48.72	RC-m0205-5p	-	9	8	-	CATTGTAAAAAAGGAGGAAAGCAAGGAAGGATAATATAAAATACATAACATTCACACGATAATAATGTCTTGACGTCTGAATAAGAGAATTTATATATATATATATATATATATAAAATAAACTTTCTTTCGACGGAAAGGAACCCCCACACACATATACAGACACAAGCAAGGCAGGGCCTAATTATTTACCAATAACTTTCTAGTTATCTCCTTATTAGCAATC	.(((((.((.(((((((..(((.((((((....................................(((((((..(((((.(((......((((((((((((....))))))))))))......((((((((....))))))))............))).))))).....)))))))((.............)).....)))))).))).))))))).)).))))).	AAGGAGGAAAGCAAGGAAGGATA	-
183	RC-m0206	scaffold_6:14613256:14613408:+	-73.20	-	RC-m0206-3p	7	-	7	AACCCAAAGTATATGCTCACCACTCTTCTTAATACATGATACGTGTCTATAGACCAAACTATGGTTAACTTTTTACTTTGATTTATGTAACTATAGTTATGCTTATGGACATGTATCAAATGTTGAGAAGAGTGGTGAGCATACACCTTGAGT	.((.(((.((.(((((((((((((((((((((((..((((((((((((((((....(((((((((((....((......))......)))))))))))....))))))))))))))))..))))))))))))))))))))))).)).))).))	-	TGTTGAGAAGAGTGGTGAGCATA
184	RC-m0207	scaffold_6:23003985:23004079:+	-28.30	RC-m0207-5p	-	6	6	-	GCAAACTTTTGCTAGAGAGAGACAGAGAGAGAGACGCGTACGCTCGATTTCAGCGCATATATCTCCTCCTTTGTGTCATTTGGCGTCGTTGGGTG	((.(((...(((((((..((.((((((((.((((.(..(.((((.(....))))).)..).)))))).)))))).)).)))))))..)))..)).	GCTAGAGAGAGACAGAGAGAGAG	-
185	RC-m0209	scaffold_6:544506:544611:-	-18.32	RC-m0209-5p	-	9	9	-	TCAACGTCGTATTTATTCATTTTATACGTCGTTTTTTTCTTTGATTTTCTTATCCTACGTCGGTAGATCTACTTAATGACAAGAATTGAAATAACCACGACGGTTT	....((((((..(((((((.(((....((((((....((((((((.............))))).))).......))))))..))).)).)))))..))))))....	ATTTATTCATTTTATACGTCGTT	-
186	RC-m0210	scaffold_6:1908198:1908349:-	-66.41	RC-m0210-5p	-	5	5	-	GATTGAGAGAGAGGATGAGAGGTAGGAGTAACAAAGTGAAAACAAAATCTTGAAAGTGAAAACAATTTGAAGTAGATTTCTGTTTTTTGTTTTTGTTTTCAATTTTGTTACTCCTCCTTCTCATCCTCTCCTCTCATCTTCCCTCTCAATCC	((((((((((((((((((((((.((((((((((((((((((((((((.(..((((..((((.(.((.....)).).))))..))))..).)))))))))).)))))))))))))).)))))))))))))).............)))))))).	GAGGATGAGAGGTAGGAGTAA	-
187	RC-m0212	scaffold_6:8216198:8216293:-	-34.40	-	RC-m0212-3p	81	-	78	GTACTATTTTGCTATCTCCAACCAATCCCGATACGTCACGTGTGATAACTTGTCCACTTCGCATATCGTGATTGGCCAGGGATAGCAAAGCAATGC	......((((((((((((...((((((.(((((.((...(((.(((.....))))))...)).))))).))))))...))))))))))))......	-	TCGTGATTGGCCAGGGATAGC
188	RC-m0213	scaffold_6:11738252:11738372:-	-50.80	RC-m0213-5p	RC-m0213-3p	161	1	159	AGTTAAAGATTGGTTACATACTTCTAATCTCGATTGTTGAATTGCATCTAATAGACTACCAACACATTTAATGAATGCAATCTAACGACCAAGATTAGAAGTATGTAACCAATCCCTAACA	.((((..(((((((((((((((((((((((.(.((((((.(((((((.((.((((...........)))).)).))))))).)))))).).)))))))))))))))))))))))..)))).	GTTACATACTTCTAATCTCGA	AAGATTAGAAGTATGTAACCA
189	RC-m0214	scaffold_6:13892175:13892395:-	-53.49	-	RC-m0214-3p	11	-	10	CTCTCTCTCTCTCCTCTCTCTCTCTCTCTCTCTCTCTCTCCTCTCCCCCACGCCATGCCCAACTCCCACCCCAAACATAACCCTCCATGGAATTACTCAACACACCCAAACCACCGCCACTCAATTTTTTTTTTTTATAAAAAAATTCTCCTCAACAGTCACTCCCCATCTTTTCTCTCTGCAGAGAGAGTGAGAGTGAGAGAAAGAGGCACAGAGAAGAA	.(((.(((((..(((((.((((((.(((((.((((((((.(...........(((((............................)))))................................(((((((((.......))))))))).................................).)))))))).))))).)))))).)))))...)))))))).	-	AGTGAGAGTGAGAGAAAGAGGCA
190	RC-m0215	scaffold_6:15696515:15696856:-	-90.60	RC-m0215-5p	-	6	6	-	ATAACGTCGTTGTCTATTTCAGTACGTCGTGTAAAATTTTATAATACGTCGTTTTGTTATACATAACCGTCGTGTGTTTTTTTGTATATATGAGGTTTGTCATTCTAAAATAATACGTCGTTGGTTTATTTATTGCGTCGTCTTAACAAACTAACCACGTCGTTAGTATGTACCGTCGTGATAAATATATTATAACGTCGTTGTCTATTTCAGTACGTCGTGTGAAATTTTTTAATACGTCGTTTTGTTATACATAACCGTCGTGTGTTTGTGCTGACTTGTTTATATTATTTTATATATCTAGGTACTTACACGATGTTTTGAAATGAGCAAATATGTGCT	...((((..(((..((((((((.(((((((((((.........(((((.(((((((..(((((.((((.((((((((........))))))))))))))).))..)))))....(((.(((((...(((((((..((.((.....(((.((((((......)))))).)))..)).))..))))))).....))))).)))(((.(((..(((.(((.(((((...........))))).))).)))..))).)))..)).)))))..........(((((..(((((......)))))..)))))..))))))))))).))))))))..)))..))))...	TGTCTATTTCAGTACGTCGTGTA	-
191	RC-m0216	scaffold_6:16397425:16397574:-	-45.30	-	RC-m0216-3p	8	-	8	GAATTCTCCTTGCAATAATTGCTCTCCTCCCCTCGTCTTCAAGGGGGTGAAAAATATATGTTTTTCTTTCCCATGAAGATATTGCATATTTCTTAACTTTGACGACCCTTCTCTTTAGGGGAGTGAAGAGAAGTTGTGTCTGCGTGAATT	.(((((....((((((((((.((((((((((((.(((((((.(((((.(((((((....))))))).))))).)))))))..........((........))..............))))))).).)))).))))))...)))).)))))	-	GGGGAGTGAAGAGAAGTTGTGTC
192	RC-m0217	scaffold_6:18608238:18608600:-	-71.67	RC-m0217-5p	-	16	16	-	ACATTTATGAAAGTGGGGGGTAAATTTTGGCTATTTTTGATAAACTCCTTTACACCTCCAAGGGGTGTAAATACTTTTTTTGCTCTAATAGAAACGATGTAAATCCAAATATACATATTCGATTTGTTTGTGATAATTCTTTTTTATGTGTTTTTTTTTTTTGGTATGTTTTAACTTTTTAAAATTAATTTTGTGCTTGTTTGATTTATTTTATTTTTCCAAATAAATGGACCTAAAAAATTTAAATTTGGAGAACATATGATTTTACCTACAAACTAACATAAAAATATCTATGTAGAAATATGGGCCATTGGAAGTGCAATGCAAATTGCTGAAATCTAGGCCTTCTATTTTGAATTCCAA	.......(.((((((((((((..((((..((.................(((((((((.....))))))))).......(((((((.....)).....((((..(((((.....(((((((.....(((((((...........(((((((((((((...(((((....(((((........(((((((............)))))))..........((((......))))..)))))...)))))...))))))))))))).......)))))))..(((((........))))).).)))))).....)))))..))))..)))))..))..))))....)))))))))))).).......	AAGTGGGGGGTAAATTTTGGCTA	-
193	RC-m0218	scaffold_6:20928552:20928892:-	-65.32	-	RC-m0218-3p	13	-	12	ATATTTGTTTGTGGGAATTTTCTGTGTATTCTTCTCCTTGTAGGAGGTTATATTTATAATACAACGAAACCTGAATGGGCAAGTAAATAATAAATTCCTAAATCTATTTGCAGTAGGAAATCAGGAATTAAAGTAAATCAATTACAATTATAATAGGAATTCTTGGTGTGTAAGGAAAGTAAGTCAATATCCACAAGTCACGCCAACAAAATGAACTATATATTTTATTCATTTGACCAATTTAGACAATGGAGCTTTAGTGATATACCCAAAATAGAGGCTGAAATTATAAAAAAACCATACATGAAATACACTTTAGAAACATACCCAAAAACCATTTA	......((((.((((.((((((((((((((..((....((((...((((...((((((((..........((((((.(((((((.(((((..((((((((..(((((.....)))))...............((((.....))))........)))))))).((((((((...(((.............)))......))))))))..................))))).))))).)).)))))).......((((((.((............)).))))))...))))))))..)))).)))).)))))))))...))))).)).)))).))))......	-	ATACACTTTAGAAACATACCCAA
194	RC-m0219	scaffold_6:22324629:22324736:-	-49.60	RC-m0219-5p	RC-m0219-3p	10	5	4	TTTGTTACTGCTGGTCCAAAACGACGGCGTTTTGGCCAGCGAGTTTTTTAAAAAAATTCGTTGCTGGGCCAAAACGACGCCGTTTTGGCCAGCTTCTTTAAAACAAAA	((((((...(((((.((((((((.((.((((((((((((((((((((.....))))))))))....)))))))))).)).)))))))))))))........)))))).	CTGGTCCAAAACGACGGCGTT	CGACGCCGTTTTGGCCAGCT
195	RC-m0220	scaffold_6:24970307:24970458:-	-43.10	-	RC-m0220-3p	8	-	8	AAGGAATAGTATGGTGTTGTTTTCTAACTTGAGGATTATAATGGACTATTTATAAGAGATTCATGCCTAAAATTTATCTTTACTAATTCCACCATTTTCAACAAGATATTCACCTTAATTCTCCAAGTTAGAAGACAACACCCACATTCTTC	.((((((.((..((((((((((((((((((((((((((...((((....(((..((((((..((.......))..))))))..))).))))..(((((....)))))........))))))).))))))))))))))))))).)))))))).	-	TCCAAGTTAGAAGACAACACC
196	RC-m0221	scaffold_6:25365401:25365516:-	-31.15	-	RC-m0221-3p	12	-	11	TACCATGTGACAGGGTTGCAATCGAAGTAAAAGTTGACATATGATTAAGTTTTAAAAAAGTATAATCAGGTTTTAACATATGTTATCTTTTAACTGGATTGTTCTGTTACTCAACA	......((((((((...((((((.(..((((((.(((((((((.(((((......................)))))))))))))).))))))..).))))))))))))))......	-	CTTTTAACTGGATTGTTCTG
197	RC-m0222	scaffold_6:26341770:26341895:-	-27.30	RC-m0222-5p	-	13	13	-	GACTTTTAAAGTGGAAGCTGTTGTCTGACTATTCAAATTCAGACTAGTACATTCATATGTCATTGAAGTTTCTACCATTGAATTTTAAGCCATAGGTGTTATATAATGGCTTCCTATAGTGATATC	............((((((((((((.((((.....((((((((..(((....((((........))))....)))...))))))))...(((...))))))).))))))))))))............	GTGGAAGCTGTTGTCTGACTA	-
198	RC-m0224	scaffold_7:2538048:2538123:+	-22.30	RC-m0224-5p	-	29	29	-	ATTTAATCACAAGGGCAGGTTGAAGGCCAGTAGTTGTGCTCTTTACTGGGCTTGTAATTGGGCTTTGTTTTGTCTT	...........((((((((..((((.(((((..(...((((......))))..)..))))).))))..))))))))	AAGGGCAGGTTGAAGGCCAGTA	-
199	RC-m0225	scaffold_7:6609466:6609768:+	-55.21	-	RC-m0225-3p	47	-	46	CAAGCAAGCTATTTGAATTTTTAGCTCTTCAGATTATAAACAATTATGTCGCACCAAAGTATATAAGTCACCGAGTTAACTGTGTAAGAAATTTCTGTCATTGAACCAAATATAGGAATATATAATTAATTAATACTGTACACAGTCTACATATTGCTGGAAAATAACAATAAATAAGAAGGATGATTTGGCAGCATTAAAAAAGAAATAGACATTATTTCAATTTTTGTTAATTGAACAAAAATGAGAGACCACTTCCAATTTCTCAAAAAAGTGATTGTGTGATGAGAGGCTAATTGCTAG	..(((((.............(((((..((((..((((..((((((((...........((...(((((((((..((..((((((((((..((((((((.(((......)))))))))))...(((....)))...)).))))))))..)).(((((.((.....)).)))))........)).)))))))...)).........(((((((...))))))).(((((((((.....)))))))))((((((..........))))))......))))))))))))))))..))))))))))..	-	AGTGATTGTGTGATGAGAGGC
200	RC-m0226	scaffold_7:6939656:6939765:+	-40.60	RC-m0226-5p	-	14	14	-	ATTCGGAGCAAAATGGGTATCGGGTACGGGGATCTCCTAACTTGAAAAATCTCCGACGGGTATGGGAAAGGGATGGTATTTTCATCCCCATCCCCGAACCTGACCTGAAA	..............(((..((((((.(((((((.((((((((((............))))).)))))..(((((((.....))))))).))))))).)))))))))....	AAATGGGTATCGGGTACGGGGAT	-
201	RC-m0227	scaffold_7:9353471:9353605:+	-42.55	-	RC-m0227-3p	14	-	14	ATATATATCCTATGTGGACATCCGGATGTTATTATCGTGCAGACACCATGTATTTTCTACTACCCCTCCCGGTTTTCCTCCCTGTTTACAATGGCATCCGAACGATAATAACGTGCGGACATCTACATATATATA	.((((((...((((((((..((((.(((((((((((((.(.((..(((((((.........(((......))).............))).))))..)).).))))))))))))).))))..))))))))))))))	-	CGATAATAACGTGCGGACATCTA
202	RC-m0228	scaffold_7:20912384:20912520:+	-53.60	RC-m0228-5p	-	10	9	-	GGATTCGGCGCACGTGACGAGCAAGTGGACGAGCCTTATCCCGGAATCTTCTTCCATAGCCGTGACGACGGTGAGCTGGTGCTGCTGCTGCTGAGGCGGCGGAAGAGGTTCGGTCCAGGTGTCGTTGGGGAGGTCCG	.....(((.((.(.((((((.((..((((((((((((.(((.((((.....))))...(((((..((.((((.(((.......))))))).))..)))))))).))))))).)))))..)))))))).)...)))))	CACGTGACGAGCAAGTGGACGAG	-
203	RC-m0229	scaffold_7:21838811:21838907:+	-18.90	RC-m0229-5p	-	20	20	-	TATGATGATATAATTAAGTTGATGATGAGCGTAATTAGCTAATAATGATGATGTTGTGCTTGTTATTAATTTCTAGTTAGAGTTTTGGTAATCATGT	((((((.((.(((((((((((((((..((((((((...(..........)..))))))))..)))))))))..))))))........)).)))))).	TAATTAAGTTGATGATGAGCG	-
204	RC-m0231	scaffold_7:2887134:2887237:-	-69.40	RC-m0231-5p	RC-m0231-3p	10261	115	9940	GGGATCTGACCACATCATGTCACCAGGAACCAAGTTGGGACCTCCTCATGGAGCATCAAGAAAGGTCCCAACTTGATTCTTGTTGACGTGATGTGGTTAGATCC	.(((((((((((((((((((((.((((((.(((((((((((((..((.((......)).)).))))))))))))).)))))).)))))))))))))))))))))	ATCATGTCACCAGGAACCAAG	TGATTCTTGTTGACGTGATGT
205	RC-m0232	scaffold_7:5279854:5280026:-	-61.30	-	RC-m0232-3p	57	-	56	GATTAAAAAAAAGCCTCTTGCACGCGCTAAAGCCCATGCAGGGAGGCTAGTCTATATAAATACAATTGGGAAAAAATATTCACGAAACTTTGTAAATCACGCGTAGCGCAGTGATTAAAAAAAAAAGCCTCTCACACGTGCGGAAGCGCGTGCAGGGAGGCTAGTCTAATAAA	...........(((((((((((((((((....((((((..((((((((............((((((((.(((......))).)))....)))))(((((((((...))).)))))).........))))))))...)))).)).)))))))))).)))))))...........	-	CGGAAGCGCGTGCAGGGAGGCTA
206	RC-m0233	scaffold_7:5696654:5696723:-	-27.90	-	RC-m0233-3p	15	-	15	ATGGCTGGAATCCCATTTCTGCCTGGGTAGAAACTTCTGATCCGGGCTGGACTGGGTATATCTGTGCTGG	..(((((((..((((.(((.(((((((((((....))).)))))))).))).))))....)))).)))..	-	TGATCCGGGCTGGACTGGGTATA
207	RC-m0234	scaffold_7:9615897:9615983:-	-23.89	RC-m0234-5p	RC-m0234-3p	16	1	14	ACATGTTTGCAGCAGAGTCTTTCTCTCGGATCGCCCCAACAAGCTTTACTAGGGATTTGAGAGGAGAGAGCGACGCAGCAACTAGAG	......((((.((...((((((((((((((((.((................))))))))))).)))))).)...)).))))......	CAGAGTCTTTCTCTCGGATC	TTTGAGAGGAGAGAGCGACGCA
208	RC-m0235	scaffold_7:10740980:10741105:-	-76.40	RC-m0235-5p	RC-m0235-3p	19	5	14	TGCTCTGGGGATGCCACTGTGGCTGTATTCCAAGTCAATCATGCGTTGTGGCTGTATACAGAGAAAGTTAAGCGTGTGACAGTGCTTGATTGGCTTGGGATATTGCCACAGTGGCATTCCCGTTGC	.((..((((((((((((((((((.(((((((((((((((((.(((((((.(((((..((.......))...))).)).))))))).))))))))))))))))).))))))))))))))))))..))	CCACTGTGGCTGTATTCCAAG	TGGGATATTGCCACAGTGGCA
209	RC-m0236	scaffold_7:11731193:11731522:-	-73.90	-	RC-m0236-3p	9	-	9	ACTTCTTCCAGGCCTTAGTTCACCTAATGGAATTTCATCTGTCTCAAGCACTTTCAGAGATTCAATGTTCCTCAACATCTCAAGTGATAACTCATTAAGACTTGTGCAACCAGATATAATAAGTGTTTCAAGTAATTTTAGCATACATATGTCCTCTGGAAGCATCTTAAGATTTTTGCAATCCTTCATATTCAGGTAAACAAGTCTCTCAAGGTTTCCAATGGATCCATAAATCAGGCTCACACAGTTTACAAGAATAAGTTTCTCTAGATTTGGGCAGAATGAGAAGTCAGTGGTTTCTGTAAGGGAATGAGAATGGCTGAGATCAAG	.(((..((..((((((.((((.(((.((((((..(((.(((.((....(((((...(((((....((.....))..))))))))))....((((((..((.(((((...((.((((((....(((((..((....))..)))))...))))))...(((((((..(((.(((..((((....(((........)))....))))..))).))))))))))..))...))))).))..(((((...((((((..((((.....)))).)))))))))))..)))))).)).)))))).)))))).)))))))...)).))))..))..)))	-	TCTGTAAGGGAATGAGAATGGC
210	RC-m0237	scaffold_7:14321704:14321860:-	-57.50	-	RC-m0237-3p	20	-	19	ATACTTTCTACTGCTCGACTCCTGTCAGGGAGCCTCACTCTGAAGCGAGTCGGTATCAGCCTAGAGAAAATAGGTATGGTAACTACAACTTCCTAATATGAAGAGTAAACGGAATGGTAGTGAGGTTCCCCTACAGGAGCCGAACGGTACTTCAAAA	........(((((.(((.(((((((..(((((((((((((((...((.((.(.((((((((((.......))))).))))).).))..((((.......))))......))...))).))))))))))))..))))))).))).)))))........	-	TCCCCTACAGGAGCCGAACGG
211	RC-m0238	scaffold_7:15378336:15378454:-	-46.60	-	RC-m0238-3p	31	-	30	ATGGTTTCATTTATCTGCATTTGCACCTGCACCTCTTTTGGTCTTTACTGGTTTTCTCATGCACTGATGAACTCAGAGATCCATGCATAGGTGCAAGTGTAAGTGCAGACAAATGCCTT	..((...(((((.(((((((((((((.(((((((....((((((...(((((((..(((.....))).)))).)))))).))).....))))))).))))))))))))).)))))))..	-	AGGTGCAAGTGTAAGTGCAGA
212	RC-m0240	scaffold_7:22100290:22100360:-	-28.50	RC-m0240-5p	-	6	6	-	AATCGGTTTTAAGTGATTTTATGAAGAAGCACATAGGAGGTGTTTCTGCTCAGAATCACTTAAAATCACTT	....((((((((((((((((..(.((((((((.......)))))))).)..))))))))))))))))....	AAGTGATTTTATGAAGAAGCACA	-
213	RC-m0241	scaffold_8:381544:381908:+	-70.06	-	RC-m0241-3p	12	-	12	CTTGTAGACTAATGGTCTCAAATTCGAACTCTTATAACGTTAGTGTGTGTGAGAAAACCCCCACCCCCGCTAACTTTGGCACAGAGAGAGAGATCTTCCAATATTTTAGGAATTTTAACATACATCCCAATCAACCAGCTTTTGCTTGTAAAAAAAGAAAAAAACTATTGAAATAGAAATAGCAACCTTCCTTGAAATAAAATGAACTAGCTAATAACCTTTCCATGCTAGACATGATGCTTGGCTTCGTGCTTTATGAATTGCAGATTCCTTTCCATTGTTGCAATAGTTAATAAAAGAATAGAAAAAGCTTTTATTGTGTCGCTTAAGTTATATAGGAATTCTTGAACCCAAGAGTTAAGAAT	......((((..(((..((((....(((.(((((((..(((((((.(.(((.(......).))).).)))))))...(((((.(.(((((..((((.....(((((((((((.....................((.(((....))).))...............(((((........))))).....)))).))))))).......(((((...............))))).(((((.((.((....)).)).)))))......))))..))))))...............((((((((...........)))))))))))))..........))))))).)))))))..)))..))))......	-	ATATAGGAATTCTTGAACCCAAG
214	RC-m0242	scaffold_8:1865245:1865322:+	-28.00	-	RC-m0242-3p	100	-	96	CAAGAAGTCTTGCCACCTAGCCTACTTGGGTGACAACTTTTGTTGGGACTGAAAGTAGCTTGTGGCAATATTGTCAGT	...(((((.(((((((..(((.(((((.(((..((((....))))..)))..)))))))).))))))).))).))...	-	ACTGAAAGTAGCTTGTGGCAA
215	RC-m0243	scaffold_8:2055318:2055450:+	-50.90	-	RC-m0243-3p	10	-	10	TTTGTATCAAGTCATGCATCCACATATCTGATAAGGATTCTAAATGGTTCAGAGAGTTTTCACTCTTAGCTGTTGAGAAGCCTTAAATCTATTGAGAAGCATTATCAGATATAGATCCATGACTTGATACAAG	.(((((((((((((((.(((...(((((((((((...((((.(((((....((((((....)))))).(((.......))).......))))).))))...))))))))))).))).))))))))))))))).	-	TATCAGATATAGATCCATGAC
216	RC-m0244	scaffold_8:3187646:3187843:+	-43.42	RC-m0244-5p	-	7	6	-	TTGGGCTGTGTGTGCACTGAGAGAATATGGCTAAAAGTTAAAATTGTGAACTTTTTACTATTTTCCAAAAAAGCTCCTAGTGAAGTGCATGACCTCGGCTGAAAAATGGCATAAAAAACTTCAAATGCAGAGCAATAGGATCCTTAAATACACAACTTTGCATAGCAAAATGTTCTTTTAGATATAAAAAAAGCTCGT	..(((((...((((..((((((((((((.((((...((.(((.(((((..((((((...........)))))).(((((.((((((..(((.((.............))))).....))))))..(((...))).)))))..........))))).))))).))))...)))))))))))).)))).....)))))..	TGTGCACTGAGAGAATATGGCTA	-
217	RC-m0245	scaffold_8:3708705:3708870:+	-51.00	-	RC-m0245-3p	9	-	9	TTCATGGCCAATGTCTGGTCATCGCGTACATCAAACTTCCAATGGTTGAGGCGTAAGGAACCTTAGCCATGAAATTTCTCTCTTCCTCTGTCTGAGGTGACTGATCCTTGGATAAGCAAAAGTGACTTGCCAATAGTGTGCTGACTGGCTTGGCGTTACCCATGTT	..(((((..((((((.((((((((.((((((..........((((((((((.........))))))))))......((..((..((((.....)))).))..))...((((.((((((....)).))))))))..))))))))).))))).))))))..)))))..	-	GTGTGCTGACTGGCTTGGCGT
218	RC-m0246	scaffold_8:4902628:4902898:+	-56.50	RC-m0246-5p	RC-m0246-3p	31	28	2	ATACAAAACTAAATTGGTTTGATCTGGAGAGAATTATGCATGCCAAAAAAACCTAAAACCTCTAATTTCATTAGACAAGCACCTGTATTCAGACCTACAATATAGATCCACTGAGCAACGGGAGTAATGGCAAATCCGCATCGAAAAGTCGAATACTAAATATAAACATCAACAAACTCTTATTGAGTTTCTGAGAATTATTAGACTAAAATCAACACAGAAACAAGGATGTCGCACCACATCCTCTCTAGCAAACCAAAGAGACTCGTAG	.(((....((...((((((((..((((((((.........(((((...............((((((...))))))...((.(((((.(((((..(((.....))).....)))))..))))).))..))))).....((.((((....)))).............(((((....(((((.....)))))(((((......)))))......................))))).))........))))))))))))))))..))....))).	AAATTGGTTTGATCTGGAGAG	CTCTAGCAAACCAAAGAGA
219	RC-m0247	scaffold_8:6384069:6384157:+	-50.10	-	RC-m0247-3p	11	-	11	CGTCGCGCAAAACTTTGCGCGACAAATATTTTTCGTCGCTCAAACCTTTGAGCAATCAATGTGTTTCGTCGCGCAAAGTTTTGTGCGAC	.((((((((((((((((((((((((((((..((.((.((((((....)))))).)).)).)))))).))))))))))))))))))))))	-	CAATGTGTTTCGTCGCGCAAAGT
220	RC-m0248	scaffold_8:7383847:7384156:+	-67.80	-	RC-m0248-3p	8	-	8	GATTCTTTTTTAGGGTTTCTTTATTATCTAAGTGAAAGTGTTTTCATATTGGAGAGGACCCTCTAGATGTGGGTGCGAATAATAGTCTAAAATATCGATAATATCGACGAAATATTGAGGATATTATCATTTTATTGGGTCAATGGTATTTTGGAACGTATCCATACACGTTATATAAATATTGATAAAATTAACGATAATATCGAAAAATATTGATGTCAATAATTTCTCTCACACTTCAGTAATATTTGGCCAAAATATCGCTATAATATCAATAATATCGAGATGATGAAGACAATGAAAAATTTGA	.....(((((((..(..((((((((((((..(((...((((....(((((..((((....)))).)))))(((((((........((((((((((((((((((((..(((....)))..))))))))).....((((...))))))))))))))).)))))))..))))..........((((((((.................((((..(((((....))))).))))...........((..((((((.....))))))..))....)))))))).)))..)))))))))))))..))))))).....	-	ATATCGAGATGATGAAGACAATG
221	RC-m0249	scaffold_8:10558665:10558865:+	-52.10	RC-m0249-5p	-	39	39	-	AACTTGCGACGTGGAAAATGTATGATGACGTCATATTTTTTAACGTTCAGATTATATATCTCGTTTTTTAGACGTCGGTATTATGGGATTGGAGTCGTGTTATTTTGAATTACATGGCGGTTCTTAATCCTTCCCCGACGTGATATCCTGAATAATTGCTTCACAATAGCGTCGTGGTTCTTCATTGTTACGTTGCTTTAA	.....((((((((...((((.((.(((((((.............((((((.....(((((...........(((((((......((((((((((((((((...........)))))))...)).)))))))...)))))))))))).)))))).((((.....)))).))))))).))....))))..)))))))).....	GTGGAAAATGTATGATGACGTCA	-
222	RC-m0250	scaffold_8:10687540:10687627:+	-25.90	RC-m0250-5p	-	16	15	-	TAGTCTGCAAGCGTAGGACTTGTCACAGGCGTACAAGTATTGAAGATTCTGTTGTACATGTTGGTGAGCCAGTCCCCCGGTTGGACAA	..(((..(((.((..(((((.(((((..((((((((.....((....))..))))))..))..)))).).)))))..)).))))))..	GCGTAGGACTTGTCACAGGCGTA	-
223	RC-m0251	scaffold_8:10711547:10711634:+	-25.90	RC-m0251-5p	-	16	15	-	TAGTCTGCAAGCGTAGGACTTGTCACAGGCGTACAAGTATTGAAGATTCTGTTGTACATGTTGGTGAGCCAGTCCCCCGGTTGGACAA	..(((..(((.((..(((((.(((((..((((((((.....((....))..))))))..))..)))).).)))))..)).))))))..	GCGTAGGACTTGTCACAGGCGTA	-
224	RC-m0252	scaffold_8:15948036:15948169:+	-45.55	RC-m0252-5p	-	9	8	-	GCCTACATTTATGTGACAAATGAAGTGGACAGCCACATCAATTAAAATTAATTTAATATTTTCTTTTCTTTTATAATTTATTGACATTTTTTAATTGATGTGGATGTCGACTTCATCTATTACATAAGATGGTA	(((....(((((((((.(.(((((((.((((.(((((((((((((((.....((((((....................))))))....))))))))))))))).)))).))))))).).)))))))))..))).	ATGTGACAAATGAAGTGGAC	-
225	RC-m0253	scaffold_8:16815069:16815268:+	-58.90	RC-m0253-5p	-	610	605	-	TTACCTGCTATTTGACGGCAGACCACTCACGCTTGCTAGTCAGTGTCGAATGCTCTGGAATCGAATGCTTCGGTCGTTCTCGTATTCTCTTTACAACTGGGCTGATGAAAGGAATGCGCCTGGGAACCCAGATTTTGAAAGACATTAGAGGGTTTGGGGGAATCTAATGTTGGAGAATCTGTGGTTTCAATGGAGGGAAT	..(((.((.((((((...((((.((.(((((((........))))).)).)).))))...))))))))...))).((((((((((((.((((.((.(......).)))))))))))).((..((((((((((((((....(((((((((...((.....)).)))))))))..)))))))).))))))...)).))))))	TTTGACGGCAGACCACTCACG	-
226	RC-m0255	scaffold_8:2055322:2055447:-	-44.00	RC-m0255-5p	RC-m0255-3p	22	2	20	GTATCAAGTCATGGATCTATATCTGATAATGCTTCTCAATAGATTTAAGGCTTCTCAACAGCTAAGAGTGAAAACTCTCTGAACCATTTAGAATCCTTATCAGATATGTGGATGCATGACTTGATA	.((((((((((((.(((((((((((((((.(.((((.(((.(.((((.((((.......)))).(((((....))))).))))).))).)))).).)))))))))..)))))).))))))))))))	GATCTATATCTGATAATGC	CTTATCAGATATGTGGATGCA
227	RC-m0256	scaffold_8:2352736:2352888:-	-72.10	RC-m0256-5p	-	14	13	-	GGGAAGATAAGAGGGGAGGATGGGAGGGAGAAGTAACAAAACTGGAAAAAAAAAATTAAAAAACTGAAATCTATATTTGAAATTGTTTTCACTTTCAAGTTTTTGTTTTCACTTTTGTTATTTCCCCTCTCATCCTCCCCTCTCATCCTCTCT	((((.(((.(((((((((((((((((((.((((((((((((.((((((..........(((((((((((........(((((....))))).)))).))))))).)))))).))))))))))))))))))))))))))))))).))).)))).	GAGGGGAGGATGGGAGGGAGA	-
228	RC-m0257	scaffold_8:3312168:3312239:-	-18.70	RC-m0257-5p	-	7	7	-	GTGCTAACAAACGAGTCATTCTGTAGTGAGGGCCTTGTGCCTTTCTTTAGACGAGATCTTATTTTTTAGCCG	(.(((((.(((..((((..((((.((.((((((.....)))))))).))))...)).))..))).)))))).	ACGAGTCATTCTGTAGTGAGGGC	-
229	RC-m0258	scaffold_8:9092182:9092255:-	-29.60	RC-m0258-5p	-	32	32	-	GTACGATATATCCGGTGTGGAAGTAGGCCAACATTCCTATTGGCCTTTGGCCAACACCCCTGGGTGTGGTGTGG	.((((.((((((((((((((....(((((((........)))))))....)).)))))...))))))).)))).	TCCGGTGTGGAAGTAGGCCA	-
230	RC-m0259	scaffold_8:10562532:10562686:-	-35.70	RC-m0259-5p	-	7	6	-	ATAACGTCGTTGTCTATTTCAGTACGTCGTGTAAAATTTTATAATACGTCATTTTGTTATACATAACCGTCGTGTGTTTTTTTGTGCTAACTTGTTTATATTATTTTATATATTTAGGTACTTACACGATGTTTTGAAACGAGCAAATATGTGCA	...((((..(((..(.((((((.(((((((((((.............(.(((......((((((.......))))))......))))..(((((..(((((......)))))..)))))..))))))))))).)))))).)..)))..))))...	TGTCTATTTCAGTACGTCGTGTA	-
231	RC-m0260	scaffold_8:10608400:10608521:-	-48.80	RC-m0260-5p	RC-m0260-3p	23	20	3	GAGGCCAATGGAGATGGGTGGCTGGGAAGGATCCTCATAATTTCTCTACATTTTATTAATTGAAAACTAAGGAGGTGACAAAATAGGGGCTCCCTCCCATGCCACGCATTTCTATTGTTTCT	(((((.((((((((((.((((((((((.(((.((((...(((((..((..(((((.....)))))..))..))))).........)))).))).))))).))))).))))))))))))))).	GAGATGGGTGGCTGGGAAGGA	CCTCCCATGCCACGCATTTCTA
232	RC-m0261	scaffold_8:12039308:12039417:-	-37.88	RC-m0261-5p	-	13	13	-	GGATGTCCACACGTTATTATCGTGTGGATGCTATTGTAAACAGATAGAAAAATATAGAGGAGTAGTATAAAATACATAGCATCCGCACGATAATAATATCTAAATGTCCA	((((((......((((((((((((((((((((((.(((..................................)))))))))))))))))))))))))......)))))).	ACGTTATTATCGTGTGGATGCTA	-
233	RC-m0262	scaffold_8:12846796:12847030:-	-78.50	-	RC-m0262-3p	30	-	29	TCATTTATTTTCAAGAGTATTTTAGTCTTTTCATTTTCAAGGATATTTTTAAAATGGAAAAAATTATTATTAAAAAAATAAAGCTTAAATGCAAAAATGGCTGGGGGTTAAATGTGAAAAGATATATAATTTTTATAATTTTCAAGGGTTTTTTCATAATTTTTTTATAATAATTTTTCCATTTTGAAAATACTTTTGAAAATAAAAAGACTAAAATACCCTTGAAAATAGTTGG	.((.(((((((((((.(((((((((((((((.(((((((((..(((((((((((((((((((.(((((((.((((((((..(((((....((.......))...)))))...(((((((((((....((((.....)))).......)))))))))))))))))))))))))))))))))))))))))))))..))))))))).))))))))))))))).))))))))))).)).	-	AAAGACTAAAATACCCTTGA
234	RC-m0263	scaffold_8:12969253:12969362:-	-39.70	-	RC-m0263-3p	24	-	24	CTTCGGTAATACTAGGCTTACTACATTTTTATATCACATTGTGTATCACTTCTCTAATAAAAATGGAGACCACCAATATTAGAGAGGTGGTACATAATGTAGTACCAAAA	....((((....(((.....)))............((((((((((((((((((((((((....(((......))).))))))))))))))))))))))))..))))....	-	TAGAGAGGTGGTACATAATGT
235	RC-m0264	scaffold_8:15308217:15308455:-	-85.90	-	RC-m0264-3p	29	-	29	TCCATCTATTTTCAAGGGTGTTTTAGTCTTTTCATTTTCAAGGATATTTTAAAAATGAAAAAAATTATTATTAAAAAAAAAAAGAAGCTTAAATGTAAAAATGGCGGGGGGTTAAATGTGAAAAGATATATAATTTTTATAATTTTCAAGGGTCTTTTCATAATTTTTTTATAATGACTTTTCTATTTTTAAAATACTCTTGAAAATAAAAAGACTAAAATACCCTTGAAAATAGTTGG	.(((.(((((((((((((((((((((((((((.(((((((((..(((((((((((((((((...(((((((.(((((((......(((((...(((.......)))..)))))...(((((((((((....((((.....)))).......))))))))))).)))))))))))))).))))).))))))))))))..))))))))).))))))))))))))))))))))))))).)))	-	AAAGACTAAAATACCCTTGA
236	RC-m0265	scaffold_8:15330660:15330761:-	-42.10	RC-m0265-5p	-	9	9	-	GGACCTAGCCTGGGTTTATAAGGAGTTGAGCTACTCTCCCCATTGCCAATTGGTTTTGGGGTGGAACCTCAACTTCCTTCATGGTATCAGAGCAAGGCTTCA	((((((.((((((..(((((((((((((((....((((((((..(((....)))..))))).)))..)))))).))))).))))..)))).)).))).))).	TGGGTTTATAAGGAGTTGAGCTA	-
237	RC-m0266	scaffold_8:16684630:16684710:-	-38.00	RC-m0266-5p	RC-m0266-3p	26	24	1	AAGACAAGTCTAGTGAAGTTTGAATTAGGGCTTAGCCAATCTAAGGTAAAGCCCAATTTTCATTTCACTAGGCTCATCTTA	((((..(((((((((((((..(((((.((((((.(((.......))).)))))))))))..)))))))))))))..)))).	TAGTGAAGTTTGAATTAGGGCT	CCCAATTTTCATTTCACTAGG
238	RC-m0267	scaffold_8:20014988:20015078:-	-43.50	-	RC-m0267-3p	11	-	11	CACCAGCAGTTGAAGCTGCCAGCATGATCTAAACTTCCCTTTTGGCCAGTTGAGGAAAGATCAGATCATGTGGTAGCTTCACCTGTTGACG	...((((((.(((((((((((.((((((((...(((.((((..........)))).)))...))))))))))))))))))).))))))...	-	TCAGATCATGTGGTAGCTTCA

## Sheet: RS
	Library Name:	Root Stress (RS)
	Identity	Location	MEF	Identity (5p)	Identity (3p)	Count	Count(5p)	Count(3p)	Sequence of pre-miRNA	Structure	Sequence (5p)	Sequence (3p)
1	RS-m0001	scaffold_10:91979:92314:+	-115.30	RS-m0001-5p	-	9	9	-	TTGGATGCTTTGCGAAAGTTGGAAGATCCCCATTTTTACTTTTTTCTCAGTCAAGCCTTACTTTACACACGATGAGCTACAAGTTTCATTCCTCTGACGGTTCAGTTATTTCTATTAGTTATTTTTTTTCAGTTGTAGAGCTCTTACAATGACTGTATGACGTCCTGCTACCTTCCCACTTGCTATGTTCCTAGCACTGTCATCAAAGAAAATCTGCAGGAAAAAAAAATCACCATCACATAATCTCCCAAATGTTTGAAGCAAAAGAATAGGTAAAGGCTTGAACAAGAAAAGAAGTAAAAATGGGGATCTTCCAAGTTTAGCGAAGCATCCAAT	(((((((((((((.(((.(((((((((((((((((((((((((((((...(((((((((((((.......(((((((.....).))))))..(((...(.(((((.(((((......(((((((((((((...((((((..((((...(((((.(((.(....).)))............(((((......)))))..)))))..))))...)))))).))))))))............))))).....))))).))))).)...)))..)))).)))))))))...)).))))))))))))))))))))))))))).))).))))))))))))).	TGCGAAAGTTGGAAGATCCCC	-
2	RS-m0002	scaffold_10:620225:620361:+	-48.40	RS-m0002-5p	-	8	8	-	ATTCGGTCGATTTTGGGATCGCGATTTCGGCCACTTCCGGTCAGTTTTTGGGGTAGGTCCAAGAACAAAAGTCACTCCAAATATGGTGTTACACCTAGGGAAGGAGTTTGGAGCCGTGGTTTTGAGATTTTCCGGCA	..((((..(((((..((((((((..((((((..(((((.....(((((((((.....)))))))))....((.((.(((....))).)).))......)))))..).)))))..))))))))..)))))..))))..	TTTTGGGATCGCGATTTCGGC	-
3	RS-m0003	scaffold_11:329474:329673:-	-48.80	RS-m0003-5p	-	11	10	-	ACGTATATTAGAGAAATCCACGTCGGTACATTAATAAAAACGACGTGTTAAATAATCTACCATGACGCGAGTTATTACTTATGTACTTTAATTTTTGAGTTTACTACGACGGTACCTACAACACTACTGTCGTATTTATTTACCACGTCCGAAGTTATATGTAACCGCCGTATTATTTTTTTGAAATGGTTTTATATGTA	(((((((((((((((((..(((.((((((((..((((....((((((.(((((((......(((((....))))).........((((........))))....((((((((((..........)))))))))).))))))).)))))).....)))))))).)))).)))...))))))))))........))))))).	GAGAAATCCACGTCGGTACATTA	-
4	RS-m0004	scaffold_12:221517:221732:+	-45.94	-	RS-m0004-3p	9	-	8	CAGCATCAAGGGGAGCGTGTCATAATTGAGACCTTCACACTGTACTCTTTTTCTTTCGTTATAGTTTTTATCCCATTGGTTTTTTCCAGGCAAGATTTTAATGAGGCTGTGTCACACGTTCTATATTACACATGGATATGTATTCTTTTCCCTTCGGCTATGTGTTGTCCCACCAGGTTTTATTGGCAAGGTTTTAACGAGGCATACTCCATGCAT	..((((.....((((..((((.(..((((((((((..((...............(((((((.((((((...((...(((......))))).)))))).))))))).(((((..(((...........((((((((...((..............)).)))))))))))..)).))).......))..))))))))))..)))))..))))))))..	-	TGGCAAGGTTTTAACGAGGCATA
5	RS-m0005	scaffold_12:249233:249331:+	-31.40	RS-m0005-5p	-	10	10	-	TGCGTGGAGTTGGATGTTCTGGCGTATGGGGAGATTTTATGATTGTTAGGTCTCACATGGCGCAGGATTTTTCGACATTGTGACAGGACCCGCCACGGA	..(((((.((((((.((((((((.((((..(((((((.((....)).))))))).)))))).))))))..)))))).........(....).)))))..	TGGATGTTCTGGCGTATGGGGAG	-
6	RS-m0006	scaffold_12:132422:132657:-	-76.82	-	RS-m0006-3p	39	-	38	TCCATCTATTTTGAAGGGTATTTTAGTCTTTTCATTTTGAAGGATATTTTAAAAATGGAAAAAATTATTATTAAAAAAATAAAGCTTAAATGTAAAAATGGCTGGGGGTTGAATGTGAAACGATATATAATTTTTATAATTTTCAAGGGTCTTTTCATAATTTTTTTATAATGAATTTTCCATTTTTAAAATACTTTTGAAAATAAAAAGACTAAAATACCCTTGAAAATAGTTGG	.(((.(((((((.(((((((((((((((((((..(((..((((.((((((((((((((((((..(((((((.((((((((..((((.............))))..(((..((...(((((...((((.......))))..)))))....))..)))...))))))))))))))).))))))))))))))))))))))..)))...))))))))))))))))))).))))))).)))	-	AAAGACTAAAATACCCTTGA
7	RS-m0007	scaffold_15:103030:103154:-	-52.00	-	RS-m0007-3p	19	-	18	CAGGAAATCTGTTTTTTTGTTTTAAAGAAGCTGGCCAAAACAGCGTCGTTTTGGCCCAGCTTCTAATTTTTTTAAAAAAATAGGCTGGACAAAACGGCGTCGTTTTGGACCAGCAACGATTTTTT	.((((((((..((((((......))))))((((((((((((.(((((((((((..(((((((...((((((....))))))))))))).))))))))))).))))))).)))))...))))))))	-	AACGGCGTCGTTTTGGACCAGCA
8	RS-m0008	scaffold_17:115793:115961:+	-37.67	RS-m0008-5p	-	12	11	-	TGCGAAGTTTGTTCTGAAATGGAGTGGTCGGTATATTGCATAGTTTTAGGCATTGGATTTCACTCAAAACTCACCACATCACTCCTCCCACAATATTATGATGTTCCCCAACTTTTGGACTCTATCCGATATCGATTGGTTCATGAGAACGGACAACTCAGGTTCGTAC	(((((((((((((((...(((((.((((((((((..(((..........)))..((((.....((((((......((((((.................))))))........)))))).....)))).)))))))))).))))).)))))))))........)))))).	GTTCTGAAATGGAGTGGTCGGTA	-
9	RS-m0009	scaffold_193:3119:3258:+	-33.60	-	RS-m0009-3p	16	-	16	GCAAATCCTCTTCCTTTGTTTAATGATTGCTCCAGCCTCACTTTAAAATCTTCAAGCGCTTTGGAACGTACATGTCCCAACATGGTCATGTATGCAGGGTAAACAAACTGGAAAATTAAGAGCAAAGCGAGATTAGAAGT	........((((.((((((((..(((((..(((((.....(((.((....)).))).((((((...((((((((.((......)).)))))))))))))).......))))).))))).)))))))).))))........	-	CTGGAAAATTAAGAGCAAAGCGA
10	RS-m0010	scaffold_1:5138648:5138721:+	-21.10	-	RS-m0010-3p	18	-	17	ATGGAGAATCATTTCTCTAAATAATCACTTTAAGTAGTGTTAAGTGATTATATGGAGAAGCACATGAGCCCTAA	.(((.(..(((((((((((.((((((((((...........)))))))))).)))))))....))))..)))).	-	AAGTGATTATATGGAGAAGCACA
11	RS-m0011	scaffold_1:6456143:6456256:+	-36.80	-	RS-m0011-3p	8	-	8	AAAGGTGTTGGCTAGGGAAGCTGTTGTCCTTTCATAGTGTGTGTGTGTGAGTGTCTGTGTGTGCGCGTGTGTGAAAGAGTGAGAGACACAGACACAGACACAGAGTGAGCCTTC	.(((((....((((.(((((........))))).))))...(.(((((..((((((((((.(.(((............)))..).))))))))))..))))).)....))))).	-	AGAGACACAGACACAGACACAGA
12	RS-m0012	scaffold_1:10440698:10440785:+	-27.59	-	RS-m0012-3p	23	-	22	CATTTTCTTTTTGTCCACTTACATTACTTTTTTTTTTAAATACTTTTACTATAACATACAAGAGAGTGTAAGTGGACAAAAGAAAAGT	..(((((((((.(((((((((((((.(((((............................)))))))))))))))))))))))))))..	-	ACAAGAGAGTGTAAGTGGACA
13	RS-m0013	scaffold_1:12512722:12512913:+	-66.60	-	RS-m0013-3p	39	-	38	TCATTTATTTTCAAGGGTATTTTAATCTTTTTATTTTCAAGGATATTTTTAAAATGGCTGTGGGTTAAATGTGAAAAGATATATAATTTTTATAATTTTCAAGGGTCTTTTCATAATTTTTTTATAATAATTTTTTCATTTTTAAAATACTCTTGAAAATAAAAAGACTAAAATACCCTTGAAAATAGTTGG	.((.((((((((((((((((((((.((((((((((((((((..((((((.(((((((.((((((..((.(((((((((((....((((.....)))).......))))))))))).))..)))))).........))))))).))))))..)))))))))))))))).)))))))))))))))))))).)).	-	AAAGACTAAAATACCCTTGA
14	RS-m0014	scaffold_1:12891456:12891688:+	-73.30	RS-m0014-5p	-	11	11	-	TTTTGTTTTTAAAAGACCTGGACCAAAACGACATCATTTTGGCCAAATCTTTTTATAAAAAAAATTAGCTGGGGTTGCGCCAAAACGACATCATTTTGGCCAGCGTCTTTTAAAAAAATTTCGTTGGGCTGCACCAAAACAACACTGTTTTGGCCAACGTAAAAAAAAATAATAATTTAAACACTGTGCCAAAACAACGCCGTTTTGGCCAGCGTGTTTTAAAAAAACAAAAA	(((((((((((((((((((((.((((((.((..((.((((((((((..((..(((..........)))..))..))).))))))).))..)).)))))))))).))))))))......(((((((((......((((((((....)))))))))))))).))).................((.(((.((((((((......))))))))))).))........))))))))).	AAAAGACCTGGACCAAAACGACA	-
15	RS-m0015	scaffold_1:14162706:14162778:+	-20.60	-	RS-m0015-3p	9	-	8	CAAAACATGGTCAAGGAAACACTTTAGGTCACTTTAACTTTTAGAGGATAAAGTGAGATTTGACCATAATTTT	......(((((((((....((((((..(((.(((((.....))))))))))))))...)))))))))......	-	AGAGGATAAAGTGAGATTTGA
16	RS-m0016	scaffold_1:14341481:14341551:+	-30.10	RS-m0016-5p	-	153	153	-	TTTCCGCGACGAACATATGTTTATCGTCGCGCAAACTTTCGCGCGTGACGGAAGACACTTTGTCGCGCAAT	....(((((((((....(((((.(((((((((..........))))))))).))))).)))))))))....	GAACATATGTTTATCGTCGCGCA	-
17	RS-m0017	scaffold_1:16235308:16235518:+	-45.50	RS-m0017-5p	-	119	117	-	GATAAGAGGGTAGGGAAGAGTAGAGAACGACCAATTTGTCCTTGGTTAAGTGCTCATGTGCTGGACATATGGCCAATTCTTTTAATTTTTTCAAACTGAAATTAGATTTTTGTCCTTGCTAAGAACAAATTCAAAATTTGGAACCAATATGGCACATTTTAAAGTTTAGGCAGACACATTGTAGTTTACCGTTTCCTATATGTATCTTGGT	..(((((..((((((((..(((((..((((....((((.(((...((((((((.(((((..(((......((.(((....(((((((((........)))))))))...))).))..........(((((.....)))))...))))))))))))...)))).....)))))))....))))..)))))..)))))))).....)))))..	TAGGGAAGAGTAGAGAACGAC	-
18	RS-m0018	scaffold_1:17256979:17257126:+	-42.70	-	RS-m0018-3p	7	-	6	AGGAGCCATCCTTCGAACCAGCATGTATGCCCATTTATTTCATTCTCCAGATCTGACCACAAAAGAGGGAAGGAAAGAGAAGAGGGGAGATATCAGAAAGTAGGAACTCTTTACTAGGGCAGCTGCGGGAAAGGGACCTAGAGCTCCC	.((((((.(((((....((.(((.((.(((((...((((((.(((((....(((..((........))..)))...))))).....))))))......((((((.....)))))).))))))))))))...)))))....).))))).	-	AGGGCAGCTGCGGGAAAGGGACC
19	RS-m0019	scaffold_1:18488607:18488774:+	-48.10	-	RS-m0019-3p	7	-	7	TCGTTTTAACCAAATCCGACGTAAAAGGATATTTAGACGACGTTCTTTGAACAATTGAGTCGTTTATGGTTTACAACGTCTTCAATTTCTTAAGGGTTCAGGGTAGTACTTTGTAACGACAGCGGTTAAGTCGTGGAATATATATTTTACGTCGGATCGTTAAATATC	....((((((...(((((((((((((..((((((..(((((...((((((..(((((((.((((((.....)).)))).).))))))..))))))((((((((.....))))).)))............))))).))))))...))))))))))))).))))))....	-	GAATATATATTTTACGTCGGATC
20	RS-m0020	scaffold_1:19116112:19116189:+	-37.00	RS-m0020-5p	-	37	37	-	GCCGTTGGCGGCTACTGTAGCGCGTCGTTTGAATTTTTTTTTTTAATGTTGGCGCGTGCAATGCACGCGCCAACGGCT	((((((((((((...((((.(((((((.(((((........)))))...)))))))))))..))...)))))))))).	GCTACTGTAGCGCGTCGTTTGAA	-
21	RS-m0021	scaffold_1:24248260:24248342:+	-19.80	RS-m0021-5p	-	13	12	-	CCTGTATGAACACTTACTTGAAAAACTCGGGAAATGTAGTGTTCTTTTCTTCCCGATTATTTCAAAAGAAGAGTTCCACTTCA	.......((((.(((..((((((.(.(((((((....((....))....))))))).).))))))...))).)))).......	CACTTACTTGAAAAACTCGGG	-
22	RS-m0023	scaffold_1:29646062:29646181:+	-47.20	RS-m0023-5p	RS-m0023-3p	445	398	47	AAGAGGAAATGGAAATTTTTGGGTGAGAGGTTGCCGGAAAGAATACATAATATTCATCCAAGTTTTGATATTAAATTCTTTCCGAAACCTCCCATTCCAATGATTTCCAGCTATTCCTTT	.(((((((.((((((((.(((((((.((((((..((((((((((...((((((.((.........)))))))).)))))))))).)))))).)).))))).))))))))....)))))))	GGGTGAGAGGTTGCCGGAAAGA	TTTCCGAAACCTCCCATTCCAA
23	RS-m0025	scaffold_1:29648267:29648358:+	-32.97	RS-m0025-5p	RS-m0025-3p	1131	849	262	TTAGGAAGTTTTTGGAATGAGCGTGTTGGAAAAGAAAAAGACTCAACAACCCATGTTTCTTTGCCAACCCCGCCCATTCCAAATATTTTCTA	.((((((((.(((((((((.(((.(((((.(((((((..................))))))).)))))..))).))))))))).))))))))	GGAATGAGCGTGTTGGAAAAG	TTGCCAACCCCGCCCATTCCAA
24	RS-m0026	scaffold_1:30892601:30892717:+	-52.20	-	RS-m0026-3p	10	-	10	ATAGAGCACAGAGAGAGCTCTTGATTTTGTCTGTGTACCACCTCTCTAATAGAAGTAGGTTCCATTGGATAGGTGGACTCTACCTCCATTAGAGCGGTGGTACACAATGTGGTCTTC	..(((.(((.((((....)))).........(((((((((((.(((((((.((.((((..((((((.....))))))..)))).)).))))))).)))))))))))..))).)))..	-	CATTAGAGCGGTGGTACACAA
25	RS-m0028	scaffold_1:33581510:33581862:+	-78.36	-	RS-m0028-3p	175	-	172	ATGTAGTCCTGGTTTATCATTTTGGAATGAGCCCTTTACGTAGATTGCTTATTATGGGAGGAAGAGAATTTTTTTCTTGCTTTCGTTAAAGGAGATTTCTGAACTATGCGACATTTCTTTTGAAGTAATTTTTCTCTTTGGATATTCGAAAGTATATTTGTTAGACATTTTGTTAAGTTGTTTATCAATTGTATAAAGTCAACTTCTTGGTAGCTTTTTCTCTTTTAGATTTGTTTGGCTTTTAGTATGATGGTTATGTGCATTGCTTTGTTTTTAGCAGCTGTCTGTTGTGTGTATTTGTGTTTAGTTAGTTAGGTTTAAAGGGATGTAGCTCAAAATGGTAGAGCTCTCAG	.((.((....(.(((((((((((((..((..(((((((...(((((((((...(((..((.((((((.....)))))).))..)))((((((((((.((..........)).)))))))))))))))))))..((..((((((((....((((((((....((((((..((((((((........((((.(((((.(..((.(..((....((((...(((.....))).......))))...))...).))..).))))))))).......)))))))).))))))....))))))))))))))))..)).......)))))))...))..))))))))))))).).)))).	-	AGGGATGTAGCTCAAAATGGTA
26	RS-m0030	scaffold_1:37369386:37369534:+	-26.46	-	RS-m0030-3p	5	-	5	TTGGGGACCAAAATGATGAGTTTTGAAAACGTCATATACCATTGGCAATGGAAATTGTAAATTTTTAAGTACTTTCACTTTTTTTCTTTTGTTGTCTTGTATTTAATTATGATATCATTTGACGTGCAAGATTGGATTATTTTTCAACA	.((..((..((((((((.(((((((...((((((....((((.....))))..((..(((....((((((((....((...............))...)))))))))))..))......)))))).))))))).).)))))))))..))	-	ATTTGACGTGCAAGATTGGATTA
27	RS-m0031	scaffold_1:46392103:46392177:+	-26.90	-	RS-m0031-3p	20	-	20	ACATAAGAGGTGCTTCTCCCCAGAATCACTTAAAATCACTAAAAGTGATTATATGGAGAAGCACATGGAATATGC	.((((....((((((((((....((((((((...........))))))))....))))))))))......)))).	-	AAGTGATTATATGGAGAAGCACA
28	RS-m0033	scaffold_1:46862799:46862929:+	-56.62	RS-m0033-5p	-	8	7	-	GGGGTATAGCCGAACGGCTATACTCAGTTTTGAATTTTGTTTTTAAAAAGACATGTGTTGACACGTGGCTCCTACTGGTTGTGGGAACTTTTTTTATATTTAAAAATAGTATAGCCGCCCGGCTATACTCA	.(((((((((((..((((((((((...((((((((.........((((((.((((((....))))))..((((((.....)))))).))))))....))))))))..))))))))))..))))))))))).	CGAACGGCTATACTCAGTTTTGA	-
29	RS-m0034	scaffold_1:2565511:2565710:-	-75.40	RS-m0034-5p	RS-m0034-3p	175	163	5	CCGGACATCCGGATTGTTTAGTGTGCGGATTCCAATGTTTGCAGTTGTGTTTCATTGTAAAAAATGATTTGAAGATGTATACTTCTACGACTGGATATTTTTATATAACAGTGTAGTGGCTTGTGATTTGGCAGCATATATAAGAGGAGAAAACTGAAGAAACATTGAGGTACGCATGCTAAACAATCCGGACATCCGGA	(((((..((((((((((((((((((((.((..((((((((.(((((...((((.(((((.........................((((.((((.((((....))))..))))))))..(((.((......)))))...)))))...)))).)))))...))))))))..)).))))))))))))))))))))..))))).	GGATTGTTTAGTGTGCGGATT	TACGCATGCTAAACAATCCGG
30	RS-m0035	scaffold_1:4259752:4260011:-	-49.40	RS-m0035-5p	-	8	7	-	GACTATCACTAATGGGGTGTTAGTCGGATTATAATTTAGGTTTTTAGTGTGCTACCAAGTGGTTTAAGGTTCAAGCTTCCTTCCATAATTCATAGGTTCAAGATTCTTTTCATAGTACTTGTGTGCGTGAATTTTCATCCTTTCCTTTCTAATTTGGAAGAAAAAAAGCCAATTAATTATCGTAATAGAAAGAATGAAATTTGAAATATATAAAAGTCCATAGTTATGTGATCGATACTAAACTTCCGTTTTGCATGGTG	.(((((((..(((((((..(((((..(((((((..(((((.((((.(((((..(((....)))(((((.((((..(((.((.(.((((((.((.((((...((.....(((((.((((....)))))))))...))........(((((......)))))......)))).)).)))))).)....)).)))..)))).)))))..))))).)))).)).)))...)))))))...)))))..))))))).)).))))).	AATGGGGTGTTAGTCGGATTATA	-
31	RS-m0036	scaffold_1:5021235:5021499:-	-47.52	RS-m0036-5p	-	10	9	-	TTTTTTTTTCCTAACTGTATAATTAAGCGTGTATCACCTAAACTGGAGTGTGTGAGTTTTATTAGTTAGTCAAGTAAGAGGAGTATTAAAAGCCCAACTTGAATAAAATAGTCAGGTAATTAAATAATACAAGTTGATACCAAACATCTAACATGGACTATTTACTCATATCCAAAGTCTAATACAGTGTACTAAATGAGTAAATTAGTTGTTTTAATGAGTTCGAGTATTAATTCATAGGTTAAATTCGGTTAGGGTCATAATT	........(((((((((...((((.(((.(((....(((..(((.((.((..(((......)))..)).)).)))...))).((((((........((((((.........)))))).......)))))).((((((((((.(((.((.......((((((((((((((...((..((.....))..))......))))))))).)))))........))))).).))))))))).))).))).)))))))))))))........	CTAACTGTATAATTAAGCGTGTA	-
32	RS-m0037	scaffold_1:6129384:6129606:-	-48.19	RS-m0037-5p	-	5	5	-	ACTAGGAGAAAATATTTGTTTGTGGGAATTTTATGTGTATTATTCTCCTTGTATTATAGGAGGTCATATTTATAATACAAGGAAATTTTAATGGTCCATAAGTCACGCCAACAGATTTTGATTCTCAAACCAAATATGTGATTTTCATAAGTTCTTTATATAGATAGAAGTAAGATTATGGGTACTGTTAAAAGAAATTTGAAGACAACTGTTTTTTCTTTTT	...(((((((((((.((((((....(((((((.............(((((((((((((((........)))))))))))))))..((((((((((((..((((((((.........((((.....)))).......)))))))).(((((...((((.........)))).....))))))).)))))))))))))))))..)))))).)))))))))))...	AATATTTGTTTGTGGGAATTTTA	-
33	RS-m0038	scaffold_1:11466179:11466405:-	-48.40	-	RS-m0038-3p	9	-	8	TGTTTCTGAATATTTCTTGCACTTCCAATATATTTGTAAGGTTAATTGCATTTCCATTATTATTTTTTGTTACTTGCATATCCAATATATTTTAAATATTTCTTGCATTTTCATTAATTTTTTTTTAAATAGATGATTCAAGCATAGATGTGGTTTGGTGCAATTGGGCAAGGCAAAAAAAGTTTCAACCATCATGAATGTTGGGAGGTGGTGAAAATTTTCAAACG	.((((..((((.(((((..(.((((((((((...(((((......)))))............((((((((..(((((....(((((.....((((((...((((((....(((((.((((......)))).))))).....))).)))....))))))....)))))))))))))))))).................)))))))))))..).))))))))..)))).	-	TGAATGTTGGGAGGTGGTGAAAA
34	RS-m0039	scaffold_1:13471613:13471700:-	-28.30	RS-m0039-5p	-	8	8	-	TTCCACCCTCCAAAATACATGGGTTGGAGAAGATTTGTGGACTCAAAACTCATAATTTGGCTTTCCACCCATTAGGTTGGAGATGGCC	..(((..((((((..((.((((((.(((((.((.((((((.........)))))).))...)))))))))))))..)))))).)))..	CAAAATACATGGGTTGGAGAAG	-
35	RS-m0040	scaffold_1:13624648:13624763:-	-27.60	RS-m0040-5p	-	9	9	-	GCCGAGTATCCTGACCAACTAGACTACAACGGAACTTGCTAATCTTTTTGGCTACAAATGATTTTCAATGGCATGGTTTGGTTCGTTGCTGATTTTGTTTCTTAGGCTTACACGGA	.(((.(((.(((((..(((.((((..(((((((....(((((.....)))))..(((((.((..........)).))))).)))))))..).))).)))..)))))..))).))).	CTGACCAACTAGACTACAACGGA	-
36	RS-m0041	scaffold_1:13685912:13686149:-	-66.59	-	RS-m0041-3p	18	-	17	AGCCAGCTACTAGTCGAATCGTATCTTTGTTTGATGAGCAATGCCATTGGTACACCTGCCTAATGATTGAATACTTACTTCACATATCTTTTTATAGGGTTCTGCATCTTTTTTGTGGGGAGAAACAAGGGTGCATGAAGTTGTGGGTGGGAATGAAGCTGAAGCTGAGGGTGAAGATGGAGCTCAAGCTGAGGATGAAGAGGAAGGGGAAGGTAATGATGAGGCTGATGGGTTGGAG	..((((((..(((((..(((((((((((.(((..(((((....(((((..(((.((..((((..............(((((....(((((.....)))))..(((((((...((((........))))))))))).)))))..))))..)).....(((....)))....)))..))))).)))))..((........))....))).)))))).)))))..)))))...))))))..	-	GGAAGGTAATGATGAGGCTGA
37	RS-m0042	scaffold_1:14068454:14068579:-	-46.80	RS-m0042-5p	-	10	9	-	ACCTTATGTGGCAGATGAAGTAGACAACCAAATCAATTAAAAAATGTCAATAAATCATAAAAGAAAAGAAAGTGTTAAATTAATTTTAATTGATGTGATTGTCCACCTCATTTGCCACATAAGGTG	((((((((((((((((((.((.(((((.((.((((((((((((((...((((..((...........))...))))..)))..))))))))))).)).))))).)).)))))))))))))))))).	GCAGATGAAGTAGACAACCAAAT	-
38	RS-m0043	scaffold_1:17236128:17236204:-	-31.30	RS-m0043-5p	-	6	6	-	ATTGATGGGACAAGAAGTGGAAGTTTTGGGCGGCTTAGGAGCACCAAAACTCAAGTCCATTTCTTGAGCCTAAATGT	.....((((.(((((((((((((((((((...(((....))).))))))))....)))))))))))..)))).....	CAAGAAGTGGAAGTTTTGGGC	-
39	RS-m0044	scaffold_1:18282406:18282483:-	-28.20	-	RS-m0044-3p	22	-	21	TTATCCGGCATGTCGACAGACCCCATACGTGGCGTTGGTTGTACCGGCGTATGGGGAGATTTGTGATGTGATATTGAG	........((((((.(((((((((((((((.(.((.......))).))))))))))...)))))))))))........	-	GGCGTATGGGGAGATTTGTGATG
40	RS-m0045	scaffold_1:19654130:19654361:-	-49.12	-	RS-m0045-3p	10	-	10	AAATTAATGTTCTAGAATTTGTAAACTAACACGACGCAATATTACTAACCCGAGGAAATTATAAATAGATTTTGCTTTCCCGAATAAATTTTAAATTAATTCAGTTTGAAACAACGACGGTTTTTTGTTATGCCGTCGTTTTTAACTAACACGACGCAATATTTGTTTTGCGACGTGGAATCTTTTCATTTAACGTCGATATATTTATATTTTCCGTCGTTATACATTAATT	.(((((((((..((((((((((.............)))).))).)))...((((((((.((((((((...((.((......((((.(((.....))).))))....(((((.(((((((((..........))))))))).........((((.(((((........))))).))))......)))))......)).))..)))))))).))))).)))....)))))))))	-	TATATTTATATTTTCCGTCGTTA
41	RS-m0046	scaffold_1:20071363:20071567:-	-65.70	RS-m0046-5p	-	130	129	-	TATCCAGACCGGATTGTTTAGTGTGCGGATTTCAATGTTTGCAGCTGTGTTTTATTGTAAAAAATGATTTGAAGATGTATATACTTATGCAGCACCGACTGGATATTTTTATGTAGCAATGTAGTGGCTTGATTTGGCAGCGTATATAAGAGGAGAAAACTGAAGAAACATTGAGGTCTGCATGCTAAACAATCCGAACATCCCG	.........(((((((((((((((((((((((((((((((.((((.((((.(((((......)))))........((((((....)))))))))).).)))....((((((((((((.........(((......))).)).)))))))))).............))))))))))))))))))))))))))))))).........	GGATTGTTTAGTGTGCGGATT	-
42	RS-m0047	scaffold_1:21464228:21464463:-	-59.70	-	RS-m0047-3p	39	-	38	TCCAACTATTTTTAAGAGTATTTTAGTCTTTTTATTTTCAAGAGTATTTTAAAAATTGAAATTTCATTATAAAAAAATTATGAAAAGACCCTTGAAAATTATAAAAATTATATATCTTTTCACATTTAACCCCCATCCATTTTTGCATTTAAGCTTTATTTTTTTAATAATAATTTTTTTCATTTTAAAAATATCTTTGAAAATAAAAAGACTAAAATACCCTTGAAAATAAATGG	.(((..((((((((((.((((((((((((((((((((((((..(((((((.(((((.((((....(((((((((((((..((((((((....(((............)))....))))))))......................((......))...)))))))).)))))......))))))))).)))))))..)))))))))))))))))))))))).))))))))))..)))	-	AAAGACTAAAATACCCTTGA
43	RS-m0049	scaffold_1:27848923:27849018:-	-18.20	RS-m0049-5p	-	14	13	-	GAAATTTTAGTGTGGGAAGTGAAGAACATGGTTAGGTATTTATAGGGAAAAAAAATATGAATTATTTGGTGTTTTTTATTTTTGTATTTAAATTGG	..(((((.((((..(.(((((((((((((.(......(((((((...........)))))))....).))))))))))))))..)))).)))))..	TGTGGGAAGTGAAGAACATGGTT	-
44	RS-m0050	scaffold_1:29591853:29591932:-	-27.20	RS-m0050-5p	-	15	15	-	ATTATATTATAGGGAGCCACTAGGAGTCATTTCTCTCTTCTTAAATTTAGGAGCTCCTAGAGGTCTTCCTATTTTAGAAG	....((..((((((((((.((((((((...........(((((....))))))))))))).)).))))))))..))....	AGGGAGCCACTAGGAGTCATT	-
45	RS-m0051	scaffold_1:29648487:29648684:-	-77.52	RS-m0051-5p	-	6	5	-	CGAATCAAAATGGGAAAAGGTAGGGAAAGAGAGCAACTGTAGGAAATAATAGGAATGGGAGGTTTGGGAAGAAGTCCTTTTTTGTGTTCCTTGTGTAATATTCACGAACACTTGGGGTGCATGTTTTTCCCAATCCTCCCATTCCCCTAACTCCCTACTGCAACTTCCTTTCCCCCTTCTTCCCTTCTTCTCTTTTCA	.(((.......(((((((((..(((((((..((.....(((((........(((((((((((.((((((((((((((((....((((((...(((.......)))))))))..)))).))...)))))))))).)))))))))))........))))).....))..))))))))))).)))))..........))).	TGGGAAAAGGTAGGGAAAGAGA	-
46	RS-m0052	scaffold_1:30420601:30420689:-	-23.54	RS-m0052-5p	-	9	9	-	GCGGAAGCGCGTGCAGAGAGGCTAGTATATATGTATATATATACAAAGACAAATATAAATATATATCTTTTCGAGCAAGCACCGCCGTA	((((..(.((.(((.((((((...((((((((.(((((..............))))).))))))))))))))..))).)).)..)))).	GTGCAGAGAGGCTAGTATATATG	-
47	RS-m0053	scaffold_1:31868182:31868315:-	-65.30	RS-m0053-5p	RS-m0053-3p	367	359	1	AGTCCAAGAGTTGTGGTCACTCATCGTTGGATATTAATCTAATGGTTCAAAAAAAGTTTCTTAAAAGGAGTTCAAGATTGAGTGAACCGTTGAATTTACATTCAACGGTGAGTGACCACAAATCTCTTGGACTC	((((((((((((((((((((((((((((((((...(((.((((((((((.....((((((((.....)))....)))))...)))))))))).)))...))))))))))))))))))))))..)))))))))).	TTGTGGTCACTCATCGTTGGATA	TTCAACGGTGAGTGACCACAAAT
48	RS-m0054	scaffold_1:36381557:36381657:-	-49.80	RS-m0054-5p	-	8	8	-	CGTCGCGCAAACTTTTGCGCGTGACGGAAGACACTTTGTCGCGCAATGTTTTAACTTCACGCGACTAGTGTATTTTGGGACGCGCAAACTTTGCACGACGA	(((((.(((((..(((((((((..(((((.(((((..((((((....((....))....)))))).))))).)))))..))))))))).))))).))))).	ACTTTTGCGCGTGACGGAAGACA	-
49	RS-m0055	scaffold_1:40983128:40983415:-	-63.25	RS-m0055-5p	-	30	29	-	ACCAATTAAAAAATGACAAGTGGCTAGTTTTGGGGTTTTCCCTCCAAATAGGCTTTATATGGGTAATTGTAAGGTAATTCGCGAAAAACAGAAATAACTATGCATAAATCATGTACTTATATAATCTAGGTTTTGTTTTGCTTTTTTTTTTTTTTTTTTTTGTTTTTTTTCGGCGAAAATATAATCTGGGTAAATTAAGGACCTGAAAAGATTAATTTGTAAATTTTAACGTATAGTTCTGTCGGGTTACCACAAACTTTCCATTTTTTACTTTTTTGATGAAATGGG	.(((((((((((((((.((((((..(((((.((((....))))(((.((((...)))).)))..........(((((((((......(((((....(((((((.....(((.((.((((....(((((((((...(((((((.............................)))))))....)))))))))....)))).)).))).((((((........))))))...)))))))))))))))))))))..)))))..)))))).))).)))))))))....))).	AAATGACAAGTGGCTAGTTTT	-
50	RS-m0056	scaffold_1:41019402:41019528:-	-79.00	RS-m0056-5p	RS-m0056-3p	549	1	539	GCGCCTGATCAGCGCTTCTATCTCTTCCTTTAGCTGGTAGCAGTCATCTGTATGATGGCTGTAATCTCGGTGATATTTGCACGCACTGGTACCAGATGAAGGAAGAGATAGAAGCGCTAATCAGGCG	.((((((((.((((((((((((((((((((((.(((((((((((((((.....))))))))).....(((((...........))))).)))))).)))))))))))))))))))))).))))))))	GCTTCTATCTCTTCCTTTAGC	TGAAGGAAGAGATAGAAGCGC
51	RS-m0057	scaffold_1:46119106:46119318:-	-59.50	RS-m0057-5p	RS-m0057-3p	23	21	1	AGTTTCTATCTCTGAAGATGGGGCTATTGGCACCAATCAATCAAATTACTTATTTTGGTTGCGTGTGTACCAAAAGTTTATGGAAAATAATTCTGGCATGAGCGGAGCCAGGGTACGATCACTGCAAGCTATTGCTTCTCGGTTCAAGATCATCAACTAACAATGTTCTCCATGGAATGCATGTGAGTGGCTCCAATTTTGAAGATGTGGTGA	......(((((..((((.((((((((((.(((.((..((((((((........))))))))..))...........((((((((.((((((((((((.........))))))))..((((((((.((((....))))..))))....))))............)))).)))))))).....))).)))))))))).))))..)))))......	TCTGAAGATGGGGCTATTGGCA	TGAGTGGCTCCAATTTTGAAGA
52	RS-m0058	scaffold_1:46516392:46516713:-	-67.10	RS-m0058-5p	-	7	6	-	ACTTAATCACAAGGGCAGGTTGAAGGCCAGTATACGGGATGTTCAGCGTACATGTAACATGCCTAACTTGAAAAGAAAAAAAAAAAAAAAAAAGAAGAAGAAGAAGAAAACAACAACCATGCCTAACAAGAAAATCTTGGGTGGGAGCTTACGGAGACTTTGATACTTTTCGGTCTGGATAAACTTCCATTTTGGTTATATTTGCTAGTTTTTACTGTACTTTTGGTTTTATAATTTCCAAAAATGATCATAATGTTGGAAAAAACTGTGATGTGCAAAGTTTTTTACTATCTATTGGATTGGATTTACTCTTGTTTTGAGC	.(((((..(((((((.(((((.((..((((((...((.(((((((.......)).))))).))......................................((.(((((((..........((((.((((.....))))..)))).((((((((.((((..((....))..))))........((..((((.(((((((.((((..((((...((((......)))).....))))..)))).))))))).))))..))......))))))...))...))))))).))...)))))).)).))))).))))))).))))).	AAGGGCAGGTTGAAGGCCAGTA	-
53	RS-m0059	scaffold_1:46770972:46771050:-	-23.10	RS-m0059-5p	-	11	10	-	TTTTCAAAACCGACATGATTGGATCGGATGACAGATTTTTGCTTATGAGAATCCAATCCAATCAAGTTAGTTTTATGTT	.....(((((..((.(((((((((.((((..((............))...)))).))))))))).))..))))).....	CGACATGATTGGATCGGATGACA	-
54	RS-m0060	scaffold_2:1191913:1192061:+	-28.19	RS-m0060-5p	-	13	13	-	ATATATAAATTCTTCTATGCAGACGTTCGGACATTATTATCATGCGAAGGACATGAATTTTCTACTACCCACTCTGCTTTCCTCCCTATTTAAAATGACGTACACGATAATAACGAACGAACATTTGAATGAGAGAATAACTATATATA	(((((((.(((((..(((.((((.(((((..(.((((((((....(((((.((.((................)))))))))..............((.....)).)))))))).)..))))).)))).)))..)))))...))))))).	TCTTCTATGCAGACGTTCGGACA	-
55	RS-m0061	scaffold_2:2381189:2381423:+	-101.70	-	RS-m0061-3p	16	-	15	AGTTTTGTTGATGTGAGTCTCCTAATTAATCAAGGATATTTACTTCCTTAATTAATTAAGGGATTTACTTTCCTATTTTTTATATAGTTGATAAAGTATTGTTTAATTAGGATATACTTTCCTAATTCTTTATAGCACCCTGTAAACTCTTATATATAGAATATGAAGGTAAAAAGTCCCACATTGGAAGGTAGAAAATATCCTTGATTAATTAGGAGACTCACATCAACAAAAC	.((((((((((((((((((((((((((((((((((((((((.((.((((...((((...(((((((((((((.((((((.(((((((.................((((((((.......)))))))).(((((((....)))))))...))))))).)))))).))))))))...)))))..)))).)))).)).))))))))))))))))))))))))))))))))))))))))	-	CTTGATTAATTAGGAGACTCACA
56	RS-m0062	scaffold_2:2899244:2899328:+	-42.10	-	RS-m0062-3p	31	-	31	GATTTGCTCGTCACATTCTTTCCTACCTTACTTTCACCGGTGTGTGATGTGATAGTATGGCAGGAAAGAATGTGATGAGTATTTG	....((((((((((((((((((((.((.((((.((((...........)))).)))).)).))))))))))))))))))))....	-	TATGGCAGGAAAGAATGTGA
57	RS-m0063	scaffold_2:4197189:4197319:+	-47.10	-	RS-m0063-3p	5	-	5	CATTAAATAAAAGGGGTGTGCTATGAACCTTCTCTCTAACTTTCTCCTTTGAACCTTCTCTCTTTTCCTCATGACATGTGTCCAAAGGAGAAAGTACTAGAAGGTTGCTAGCATTCCCCTAAATAAAATTT	...........(((((.((((((..((((((((.....(((((((((((((.(((...((............))...).)).)))))))))))))...))))))))..)))))).)))))...........	-	AGAAGGTTGCTAGCATTCCCCTA
58	RS-m0064	scaffold_2:5238158:5238297:+	-35.90	RS-m0064-5p	-	52	52	-	TGGGTCACAAGTCAGCGTGACTTGACTCGGCAATGGACGTTCGTAGAACTTGTTATATAAATAGCACCACCGAAGTATAATTTGTCGATGTGGGACAAAATTGCATGGCCTGGCGAGTTTTTTTGATTTTTTTTTCCCAC	((((....(((((((...((((((.((.(((..(((..((((...)))).((((((....))))))...)))..(((...((((((.......))))))..)))...))).))))))))...)))))))......)))).	GTCAGCGTGACTTGACTCGGCA	-
59	RS-m0065	scaffold_2:9893177:9893263:+	-36.31	-	RS-m0065-3p	13	-	13	TATAGGGAGAAACATATCCCACGTGCTTCTCCATATAGTCACTCTTAAGTGGTTTTAAGTGATTATGGGGAGAAGCACCTCCCATGT	....(((((.............((((((((((.((((((((((..((((....)))))))))))))).)))))))))))))))....	-	AAGTGATTATGGGGAGAAGCA
60	RS-m0066	scaffold_2:11420557:11420657:+	-49.80	RS-m0066-5p	-	8	8	-	CGTCGCGCAAACTTTTGCGCGTGACGGAAGACACTTTGTCGCGCAATGTTTTAACTTCACGCGACTAGTGTATTTTGGGACGCGCAAACTTTGCACGACGA	(((((.(((((..(((((((((..(((((.(((((..((((((....((....))....)))))).))))).)))))..))))))))).))))).))))).	ACTTTTGCGCGTGACGGAAGACA	-
61	RS-m0067	scaffold_2:11735009:11735159:+	-43.40	RS-m0067-5p	-	13	13	-	AGTGTACGCTTATGAGGGTCATAGGTTGTTGTATCTTGGAGGGTAGGACGCCATTCAACCTTGCTACACCGAGACATTGTCTCCAAGGGGCTAAATCTACTCTTACGGATAGTGAATGACACGCATCAACCTAAAACTATTATTCTACACG	.(((((.(...((((.(((..(((((((.(((.((((((..((((((............))))))...))))))((((((((..(((((..........)))))..))))))))........))).)))))))..))).)))).)))))).	TATGAGGGTCATAGGTTGTTGTA	-
62	RS-m0068	scaffold_2:13053167:13053361:+	-45.80	-	RS-m0068-3p	24	-	23	CTATATTTTTTAGATATTACCTCAAAGATCATCTTTGCCAAAAATCACTTGATTCTGAAACCATTTGACCACTCGATTAAATGGTTGTTATTAGCGTTCAACCATTTTGTTGATCTCAAATAGAGGCCTTAATGACTTTCAATTTGCATGAGTTTTTACAAAGATGATCTATGAATGAAGACTTAAAAAATAAAA	...((((((((((...((...(((.((((((((((((..((((.(((...........((((((((((.(....).))))))))))((((((((...(((((......))))).(((.....)))...))))))))............))).))))..)))))))))))).)))...))...))))))))))...	-	GATGATCTATGAATGAAGACTTA
63	RS-m0069	scaffold_2:13744534:13744613:+	-27.70	RS-m0069-5p	-	12	12	-	TCCTGGCCCAAAACGGCATCGTTTTGGACAAGTCATTTTAAAAAAATGCCTAGGACAAAACGAAGTCGTTTTTCCCAAAC	...(((...((((((((.((((((((..(.((.(((((.....))))).)).)..)))))))).))))))))..)))...	AAACGGCATCGTTTTGGACAAGT	-
64	RS-m0070	scaffold_2:14503719:14504053:+	-55.24	-	RS-m0070-3p	216	-	214	ACTTTTCACTAAGATGTCGTTTCTTCTAAAAACAATTATTCTTTGATAATAAAAAAACTAATATCTTCAATATTCTACTCGACTGCTTATTTGTCACAGTAATTCTTAGTTTACTAGTATTTCTCTTTTTGATATTGAAAAGAACTTTATAATATCAATTATAATCAATTGATAATCAGTTTCGAACCTTCTTCAGTCTGCAACCCAACTTGTCCATTAATTTTTTTTTTATTGTTTTAGTCAAAAGTGATAGAATTTTATTGATGATAGGAAGAACAAGTATAAAAACCGAACTATGTCCTAGAGGATTAGGCGAGCATCTCTATACATAAAGG	.((((......(((((((((((((((((...(((........((((..(((..........)))..))))..(((...((((..(((...((((((.(((((........))))).............(((((((((.(((....))).)))))))))...........))))))..))).))))...((((((.....((((......)))).(((((((.....((((((..((((.....))))..))))))....)))))))....))))))..............)))...)))..)))))))...))))).)))))........)))).	-	AGAGGATTAGGCGAGCATCTCTA
65	RS-m0071	scaffold_2:15098873:15099031:+	-73.80	-	RS-m0071-3p	10	-	9	GCTATAGTAGTACGGTTATGTGGTACATTTTATACACGTGTTATAATATAGATAGATGATAGAGTTTATTTTTCCCTTTTTTAAGGAATAGTATCTAAAAATATCTACTTATATTATAACACATGTACAAGATGTATCACGTGACCGTACTACTGTAAT	..(((((((((((((((((((((((((((((.((((.((((((((((((((.((((((.((((..(((((....((((....)))))))))..))))....)))))).)))))))))))))).)))).)))))))))))))))))))))))))))))..	-	ACAAGATGTATCACGTGACCGTA
66	RS-m0072	scaffold_2:15502233:15502377:+	-62.20	RS-m0072-5p	-	1334	1334	-	AGGGGTTTTCTCCAGTGGAAGGTGAGTGCTGTATGATTGTTGTTGGATGTGAGTACCAATCTATTAGTGGTTTCACCAGTTGATTGTTACTCGAATCCTACAACAATGCCATAACACTCATCCTGCATTGGAGGAATAATCTTTC	((((..(((((((((((.(.((((((((...((((((((((((.((((.((((((.(((((.(((.(((....))).))).))))).)))))).)))).))))))))..)))).)))))))).).)))))))))))...))))..	TCCAGTGGAAGGTGAGTGCTG	-
67	RS-m0073	scaffold_2:18516039:18516153:+	-33.30	-	RS-m0073-3p	15	-	15	TTATAATAGGACTCCGAGTCACTACATTTAGTATTAAGGTTAAATGAGTTAAAATTTCTTTAAATACGTATAAATGCACCAATATTAAATGTAGAGGCTCGGATACCTCTAAAAG	.......(((..((((((((.((((((((((((((....(((((.(((.......))))))))....(((....)))...)))))))))))))).))))))))..))).......	-	TATTAAATGTAGAGGCTCGGATA
68	RS-m0074	scaffold_2:19558205:19558327:+	-21.40	RS-m0074-5p	-	13	13	-	ATTTTAGTGGAAAGGATTTTGACTTGCAGATTAGCTAGTATAGTTTTAGGTTCGAACCCTCATAGCATCTTGATAGTGTGTGTGAGAATCTCCTTCTTTCAATATCGCTTGTATCACAAAAAA	.((((.((((..(((.(((.((((((.((((((.......)))))))))))).))).)))....(((...(((((...((...(((((.....))))).)).)))))..))).)))).)))).	AAAGGATTTTGACTTGCAGATTA	-
69	RS-m0076	scaffold_2:19917290:19917440:+	-38.30	RS-m0076-5p	-	10	10	-	ATACTCTGACTCAATGATTCTAGGGTTAGGCGAAGCGATCGCCCGTCTAATCGTACGATTGGCTTAGATCCGACCGCTAAATCAAGACCAAACTTACATGACATGTTGAATAGGCTTTGTTGAACCCGTAGGAACTTTCGGATTAGAGATC	...((((((..(((.(.((((((((((..(((((((..(((..((......))..)))(((((((.(((...........)))))).))))......................)))))))..))))).))))).).)).)..))))))...	TCAATGATTCTAGGGTTAGGCGA	-
70	RS-m0078	scaffold_2:21465962:21466163:+	-56.34	RS-m0078-5p	-	10	9	-	TTAGACTTACAAAATAGATGGTTTGGATCGTTAGAACAAAATTCATAGTATACCCTAAATGGTGTGGGATCCCTCAATAGAAAGGGATTATATATATATATATATTAGGGATCCCTCAAATAAGTTTATTTAAGAGACACCCTTGTAGGACCCACTTTGTATTGTATTTCACTAATTCAAATCGTCTGTTTTGTAGATATTC	......((((((((((((((((((((((.((.(((((((....((.(((....((((...((((((((((((((.((((.......((.....)).......)))))))))))))..(((((....))))).....)))))....))))....))).))..)))).))).))..))))))))))))))))))))))......	AAAATAGATGGTTTGGATCGTTA	-
71	RS-m0079	scaffold_2:22245408:22245551:+	-53.50	-	RS-m0079-3p	24	-	23	CAAACCCAATTCGAATCTGAAAGGAGAAAGAAAACAAAGAAAACCAGAAAAGTCGCCGCCCCTTTTCATCCAAAGGCAGAGGCTTTGGCGTCTCTGGAAAAAAAATCTTTGCTTTCTTTCCTCTTTCGTTTCCAATTGGGTTTC	.((((((((((.(((..((((((..((((((((.((((((...(((((...(.((((((((((((......)))))....)))...)))).))))))........)))))).))))))))..)))))).))).)))))))))).	-	TTCTTTCCTCTTTCGTTTCCA
72	RS-m0082	scaffold_2:800521:800740:-	-54.89	RS-m0082-5p	-	12	12	-	CATAAAGTGGTATGGAAATGTGGTATACAAATGGGGTAAAAGTAGCATTATTCTTCTTTAAAATATACATATATTTTCTTTAAGTTTTATAACAGAAAGTAAGAAGGAGAATTTGAAAGAAAGAAAAAAAAAAGGGGGACAGGGTACTGTCCACACACTTTCTTTTTATTCTGGTTCTGCTCCTTTTCTCTGTCATATTCCTATCACCATACCCGTTCAT	......(.(((((((..(((.((.(((...((((((.(((((.(((....((((((((.(((((((....)))))))((((..(((....)))..)))).))))))))((((..((((((((((((..........((((((....))))))......))))))))).)))..)))).))).)))))))))))..))).)))))..))))))))......	TATGGAAATGTGGTATACAAATG	-
73	RS-m0083	scaffold_2:1259494:1259827:-	-68.30	RS-m0083-5p	-	5	5	-	ACTATGAGAGAATATTTGTTTGTGGGAATTTTATGTCTATTCTTCTCCTTGTAGGAGGTCATATTTATAATACAACGAAACCTGAATGGGCAAGTAAATAATAAATTCATAAATCTATTTACAATAGGTAATCAAGAATTAAAGTAAATCAATTACAATTATAATAGGAATTCTTGGTGTGTAAGGAAAGTAAGTCAATATCCACAAGTCACGCCAACACTCCCCCCTCACGTTGGTGCATAGATGTCGCCAATGCCCAACTGATCTAGTGAATTGTGGAATGCTTTACTGGAAATCGCCTTTGTCAAAATATCCGCCAATTGATCCTCGGATT	....((((.((.((.(((...(((((.(((((.(((((((((.(((((.....))))).........................))))))))).(((((((...............)))))))...((((.((((((((((...((((.....))))............))))))))))..........((((((.((...(((((((.((((...............(((.(((((.((((.(.......).))))))))))))....)))).))))))).)).)))))).......)))).....))))).)))))))).)).))))))....	AATATTTGTTTGTGGGAATTTTA	-
74	RS-m0084	scaffold_2:3555213:3555556:-	-75.30	RS-m0084-5p	-	113	111	-	AGGTCGTTGGAAAAGTATTACACGTCGGTTACACAATTTGTATGTTTGTTTTTTTTTAAATTTAAGAAAACCTCAACAAATTTTTACATTATATATTATAGACAAAATTTGTACATTATACATAAATATCAAGTGTTCAATAATTCCCCTATTCCAGGTGAAGGCAAACAAACTCTGCCCATTCATTCCGGACTTCATCAATTGCTTCTTGGGGGTATGGCGCTTCCTGTTTTCCCTTGGCATACTGCATAAACAATGACTATTAGGGTTTATAAATAAAAAGAAATTCAATCACAGACGACGATATTTTTCATAACCGACGTAGTATATCTATTCAACGACGG	..(((((((((..((...(((((((((((((.......((((((...((((((((........))))))))....(((((((((....(((((...)))))..)))))))))....)))))).(((((((...((((..((((...(((((.(((.((((((((((.........))))..))))))..)))..((((....(((...(..((((...((((.....))))..))))..)......)))......))))....))))).)))).........((.......))...))))..)))))))....)))))))))).)))...)).)))))))))..	AAAAGTATTACACGTCGGTTACA	-
75	RS-m0085	scaffold_2:6471929:6472263:-	-85.14	-	RS-m0085-3p	24	-	24	ACAAGGAATTATTCTCTCCTTTAAGTTTCTCAACCTCCTGTTGAGACTCATGAAGCATTCTTTGAAGAGACGAATTTTCAGTTGTCACATTCTCAACCTCGTTTGCTCTAGCACGCAAACGATCAGCCATGTTAGAAATAGAAGCAGCACTCTGAATGCTAAAAGCCATTGAGTCATCAATAGCCTCTTCCTCAGACCTCCCTGTTAACAGCATTTCATCCATTGGAGTAATGAAATTCCTAGCTACTATGACAGCAGTAGCATCATTCATCATCACAGAATCATTAACTGTGAGATGACGATTTTGGGATACAAAGGATGGACACCAAACTTGG	.((((.......(((.((((((..((.((((((..((..(((((((...(((..(((....(((((((......))))))).)))..)))))))))).((((((((........))))))))...((..((((.(..((((.(((........(((((((....((.(((((....))))).))........(((......))).....)))))))........(((((......)))))..))).))))..)))))...)).....(((((.((((((.........))))))))))).))..)))))).)))))))).))).......)))).	-	TTTTGGGATACAAAGGATGGACA
76	RS-m0086	scaffold_2:6877818:6877912:-	-33.80	RS-m0086-5p	-	11	11	-	ACTGATACTGATTTGGCACGGTACGGTACGGTACGAATTTTGGCAAACTATAATCCCATACCGTACCATACCTATTTAAATTTCCGGTATCGGTA	((((((((((((((((...((((.(((((((((.(.(((.(((....))).)))..).))))))))).))))...))))))...)))))))))).	ATTTGGCACGGTACGGTACGGTA	-
77	RS-m0087	scaffold_2:6896458:6896534:-	-32.50	-	RS-m0087-3p	6	-	6	TTCATGTATATGGCCCTCACCAAGCTCGAGCCACAAGGTTCAACTTCTGGCTTGGAATGGGCGGGCCAGTAGATAGC	...((.(((.((((((.(.(((..(.(((((((.(((......))).))))))))..)))).))))))))).))...	-	CTGGCTTGGAATGGGCGGGCC
78	RS-m0088	scaffold_2:7009731:7009969:-	-43.30	RS-m0088-5p	-	29	29	-	CATCATTTTGGGGATTCGAACTTGGGTGCAGAGTAAGGAGCGCATATGTTATAGTCAACTTGGCTAAGCTAATGTCTAAAATATACTATCCAATTTTACAATAATTTAATATAAAAAACCTCAAAATTACACGCATTGCCAATCCTTCTATATTTTAAGAAATTTATTTGAAGTCAATCACTCTATGCCACATGTCTGATGACCCATTGCCGGCTAGTTGTCGCTACCCCACCACTAGC	........((((...(((.((.(((((..(((((..(((.....((((((.(((.((..(((((...))))))).))).))))))...)))..........................((.(((((.......((...))......((((........)))).....))))).)).....)))))..))).)).)).)))...))))......((((((.((.(.....).)).))))))	GGGATTCGAACTTGGGTGCAGAG	-
79	RS-m0089	scaffold_2:9729911:9730140:-	-65.84	-	RS-m0089-3p	8	-	8	TTAGGCGATGCCTAACACTTGTGACAGATGCCGCACTTTGCACGCTCAATGTCACGTCATCACTCACTACCATGTTATCATCCATTGTTCTCAGCACACGCACATCCTTGGAAGTCATTAAACTCCTCACAACTCCAATGACAACATCGTTGTCAAGGAGTAATGAGTTGTTTACTATAACTAGCCCTCGTGAGAAAGCAAAGTAGGGCATCCACACTGGTGCAGCCCCT	.(((((...))))).((((.(((...((((((..(((((((.......(((......)))..(((((......(((((..((((.(((.....((....)))))....))))......(((((..((((..(((((..(((((((...))))))).)))))..))))..)))))..)))))........)))))...)))))))..))))))..))).))))........	-	GCAAAGTAGGGCATCCACACTGG
80	RS-m0090	scaffold_2:12035044:12035393:-	-72.73	RS-m0090-5p	-	9	9	-	GCTACCAAACAGGTTTTCTTTGTTTTGGACTCAAATTTTGTTTTTGAGTCTAAAAAGTTGGATTTAAGTTGAACACCAAACATGCCCTAAATTATCCAGACAAAATACAAGTAATAAATCTATTTAAAATTTTGAGAATTTTATTTTCAAAGAATATTTGACGTATTTTCTCCATAGCTTTCTCATTTTCAACCCTGTATCGCCTTATTTCAATTAAAACAAAACAAAACAAATGAATTGAAAATGAGAAATAAAGCATAAAAAAAAGTCATGGATGATAGTTTTAAACAAGTGACATTTGGAGAAATTCAGAAAGTTTGAGTAAGAAATTGTAGACTTGGAATATAGCA	((((.....(((.((.(((...(((((((((((((.......)))))))))))))....)))...)).)))....((((...(((......(((..(((((......((((((.((((....))))...((((((((((...))))))))))..))))))..(...((((((((..((((((((((((((((..(.......................................)..))))))))))))....))))..........((((((..(((.....)))..))..))))...))))))))..).....)))))..)))......)))...))))....)))).	AGGTTTTCTTTGTTTTGGACTCA	-
81	RS-m0091	scaffold_2:13630748:13630921:-	-77.40	-	RS-m0091-3p	9	-	9	TACACAACATGGCATGCCTGCTTGGTGTATCGAATCCACCCATATTCTAACAGTGTACAATCATTAACACAGTATAATGGTTTCGGTTCAACATTTTGGGCATAGACATTAATGATTGTACACTCATTATAATATGGGTGGATTTATACATTGGTCGGCATGCTACGTGGTGCA	..(((.((.(((((((((.(.(..((((((.(((((((((((((((.(((.((((((((((((((((..((......))((((..((((((....))))))..)))).))))))))))))))))..))).)))))))))))))))))))))..).)))))))))).)).)))..	-	TTATACATTGGTCGGCATGCT
82	RS-m0092	scaffold_2:13907019:13907144:-	-30.40	RS-m0092-5p	-	12	11	-	AACTGGAAGCTCTCGATGAGAAAAGATTGGCGGCTCAACAAAGACTCGAAATATATCAGGCTCAGGTGGCAGGGGCATTCAACAGAAAAGTTAAGTTCAGATCTTTCTCAATGGGAGACTTGGTTT	(((..(...((((((.(((((((.((((...((((.(((....................((((.........)))).(((....)))..))).))))..))))))))))).))))))..)..))).	TCTCGATGAGAAAAGATTGGCGG	-
83	RS-m0093	scaffold_2:15571199:15571338:-	-33.40	RS-m0093-5p	-	10	10	-	ATAATTTCCTATACATATTTCGGGACTTCAGGCCCTTTTTTATAATTGTCCATATTTTGAGGAGCTTATAACTTCTCATTTAATTGCTCATCCATGAGTTTAAGGAACTGCAGGTTCCCTTTTGTATATAGTGACTGTTT	......(((((((.(((....((((((((((..((((.(((((...((..((.....(((((((.......)))))))......))..))...)))))...))))..))).)))))))....))).))))).))......	ATACATATTTCGGGACTTCAGGC	-
84	RS-m0094	scaffold_2:16174244:16174321:-	-21.10	-	RS-m0094-3p	15	-	14	AAAATAGGAAAGTAAATCCCTTAATTAATCAAGGAAGTAAATCTCCTTGATTAATTAGGAGACTCACATCAACACTCC	...........((.(.((.((((((((((((((((........)))))))))))))))).)).).))...........	-	CTTGATTAATTAGGAGACTCACA
85	RS-m0095	scaffold_2:16746765:16746866:-	-26.33	RS-m0095-5p	-	10	10	-	GAAGTCTTATTTATTAATCGTTAGATCAGGCTAACTAATTTGATCCAACAAGTAACCAATTTGATCTAACGATTAAGAGATATAACCTTACCTAAGGACTAA	..((((((((((.(((((((((((((((((.......(((((......)))))......))))))))))))))))).))))).............)))))..	TTATTAATCGTTAGATCAGGCTA	-
86	RS-m0096	scaffold_2:17488585:17488724:-	-54.22	RS-m0096-5p	-	27	27	-	TCATACCATCTTATGTGGCAGATGAGGTGGATAACCACATCAATTAAAATTAATTTAACATTTTCTTATCATTTATGATTTATTGACACTTTTTAATTGATGTTGTCGTCTATTTCATCTGTCACATAAAATGATATGAG	(((((.(((.(((((((((((((((((((((..((.((((((((((((((((((..(.(((.............))).)..)))))....))))))))))))).))..))))))))))))))))))))).))).))))).	TTATGTGGCAGATGAGGTGGATA	-
87	RS-m0097	scaffold_2:17590517:17590655:-	-25.10	-	RS-m0097-3p	118	-	116	GTCATGGTTCATATAAGCCACCTTTTTAATTTTGGAATTTCCTGAATTGCACCCAGAATCATCATCACTACCATAGTCTGAAATATCGAGGATATTTCAGTTTTTTCGAATCACGGATATTTCGGAACATATCCATGTA	....(((((......))))).........(((((((((.((((((.(((.................((((...))))((((((((((...))))))))))......))).))).))).)))))))))............	-	CGAATCACGGATATTTCGGAACA
88	RS-m0098	scaffold_2:18512102:18512192:-	-29.70	-	RS-m0098-3p	23	-	23	CACTCCTCTTTTCTCCATTTACACTTCTTTTTTTGTTATAATAAAAACTATTAAAAAAACAAAAGGGAGTATAAGTGGACAAAAAAGGAGT	.((((((.((((.((((((((.((((((((((...((.(((((.....))))).))....)))))))))).)))))))).)))).))))))	-	ACAAAAGGGAGTATAAGTGGACA
89	RS-m0100	scaffold_2:21604078:21604324:-	-83.00	RS-m0100-5p	RS-m0100-3p	12	2	9	CCTCCTCCGGCCACCAATTTCGTCGACCCAGGTATGGATTTTGAACCTCTCGAGCTGTTCTAGCTGCCTGTTGGTTGGGTTTTGATCGATTCGATCCCTAGATCACTCGATTTTCGAATTGAAAATCGGCCAAAACTTCGGCCGCCGTGATCGGCCATTTTCGGCCACTTTTTGGGGTAGGTCCAAGAACAAAAGTGGCTCCAAATAGGGTGTTATACCTAGGGTAAGAGTTTGGAGCCGTGGTTTT	....(..((((..((((.(((....(((((((((((((((..((((((..(.(((.((.......))..))).)..)))))).))))........(((((((((((..(((((((.....)))))))((((........))))...))))))..........((((((((((((((.....))))))).....))))))).....)))))...))))))).))))..))).)))).))))..)....	ACCAATTTCGTCGACCCAGGTAT	ACCTAGGGTAAGAGTTTGGAG
90	RS-m0101	scaffold_2:23441757:23441896:-	-46.70	RS-m0101-5p	-	140	137	-	TCTTATCACTTTATGTGACAGATGAGGTGGATAGTCATATTAATTAAAATTAATTTAATATTTTCTTTTCTTTTATGATTTATTGACACTTTTTAATTAATGTGGTTGTACACATCATATGCCACATAAGGTGGTATGAT	((.((((((((((((((.((.((((.(((.(((..((((((((((((((.....((((((...((...........))..))))))....))))))))))))))..))).))).)))).)).)))))))))))))).)).	TTATGTGACAGATGAGGTGGATA	-
91	RS-m0103	scaffold_2:25121857:25121969:-	-18.75	-	RS-m0103-3p	8	-	8	AATCCGATATCGTTCGACCCCTTTATTGTATTATTGAAATTTTAGTATCTTTTTAAAGCATCATGTTCATTAATTTTGTATGATACAATTGGATGTCGAAACAGTTTCAATTT	.....((.((..((((((.((...((((((((((...((..(((((......................)))))..))..)))))))))).))..))))))...)).)).....	-	TGATACAATTGGATGTCGAAACA
92	RS-m0107	scaffold_3:1511092:1511195:+	-26.95	RS-m0107-5p	-	24	23	-	GAATGGGGGAGAAGAAATCGAAGGGAGGGGGTTTGGGTCTCATGATTTTTTTTCTCTTTTTCTTCAATGATTTTCTAATTTTGTATTTATTTTAACCCTATTTT	((((((((.((((((.((.((((..((((((...(((((....))))).....))))))..)))).))..))))))...................)))))))).	GAAGAAATCGAAGGGAGGGGGTT	-
93	RS-m0108	scaffold_3:2138968:2139086:+	-24.30	-	RS-m0108-3p	23	-	22	ATCATCAGAGAGTTGTATGTTATATTTCACCATCTGGACAACTTTTTTTCTTTTCTTTCTTACTGGTTTAAAATACTATTCGAGGAATCTGGTGGAGTTTATGTCGGTGCTCTGAAACT	....((((((..(((.((((...(((((((((...(((.((....)).)))....((((((..((((.......))))...))))))..)))))))))..)))))))..))))))....	-	CTGGTGGAGTTTATGTCGGTG
94	RS-m0109	scaffold_3:3879687:3879949:+	-68.30	-	RS-m0109-3p	6	-	6	ACACTGAAAATGGTTACAAACTCCTTGTGACATTGTCTTTCACTATGGAGGTCTAAAAATCATGATTTCACATATTTATGTTCACGGTAATCGTCGAATTAAAGAACATGAGTGTTATATTATAGAGCATCAACTAGTGTTTTAGGTTGTTTAGAAATAAATGTGAGTTTTTGTTATCAATTTATATTTTTATAAGTGAAATTACATTTTTATAACTTGATTGCATAGAGAATGTCACAAGGAGTTCGTAGGACTTTCCGAAT	...(.((((....((((.((((((((((((((((.(((......((.(((...(((((((..(((((((((.(((((((((((....((((......))))..)))))))))))........((((((((......))))))))..............(((((((((((.........)))))))))))......))))))))).)))))))...))).)).....))).)))))))))))))))).))))...)))).)...	-	AATGTCACAAGGAGTTCGTAGGA
95	RS-m0110	scaffold_3:8575410:8575509:+	-42.00	RS-m0110-5p	-	9	8	-	TCAATTCTATCGTGGTATCAGAGTCATGTTATTTGCATGTTGCCACCACATATGTGTTGCTCATATAAATAACCTGGCTCTGATACCATAACAGAATTCT	..((((((.(..((((((((((((((.((((((((.(((..((...(((....)))..)).))).)))))))).))))))))))))))..).))))))..	CGTGGTATCAGAGTCATGTTA	-
96	RS-m0111	scaffold_3:8955450:8955557:+	-36.59	-	RS-m0111-3p	31	-	30	TGAAAAATTCAAAACTAGACACTTTTTATTTTCTAATTGGTTCTTATAAATTTTTAACTTATTAAGAAGAATTTAGAAAATGACAAGTGGCTAGTTTTGGGGTTTTCT	.(((((.(((((((((((.(((((.(((((((((((.(..((((((................))))))..).))))))))))).))))).))))))))))).))))).	-	AAATGACAAGTGGCTAGTTTT
97	RS-m0112	scaffold_3:10180897:10181126:+	-51.90	RS-m0112-5p	-	9	9	-	CTCCTTAGTATAAGCAAGAATCTCATTGGCATAATGCTAGATCTTCAAGCCAAGATAAGTATTTCTTGAACTCTTCAAGAGTTTTAATGTGTTGCAAACATATTATAATTTAATGTATTCACTGAGGCAATTTATGCATATTAATATTGAGTACATATTTTGTGCTTCAGGCACATGTCTACAGACTTGCTTCATGCAATTTCAATCCTTCAATGATTTTATTTAAGGGA	.......(((((((((((..(((....(((((..((((.((......((((((((((.....(((((((.....)))))))...((((((((.....))))))))........((((((((.(((.(((.....)))...)))....))))))))))))))).))))).)))).)))))...)))))))))).))))........(((((.((((....)))).))))).	TAAGCAAGAATCTCATTGGCATA	-
98	RS-m0114	scaffold_3:11063474:11063607:+	-55.10	RS-m0114-5p	-	8	8	-	CGTCGCGCAAACTTTTGCGCGTGACGGAAGACACTTTGTCGCGCAATGTTTTAACTTCACCCGACTAGTGTATTTTGGGTCGCGCAAACTTTGCACGACAAGGTTTTCTTCGTCGCGCAAAAATAGCACGACGA	(((((.((....((((((((..((((((..(.(((((((((.((((.((((.......((((((..........)))))).....)))).)))).))))))))).)..))))))))))))))...)).))))).	ACTTTTGCGCGTGACGGAAGACA	-
99	RS-m0115	scaffold_3:11287950:11288323:+	-123.16	-	RS-m0115-3p	8	-	8	TTTGGTTTTAAATTACAAGGCGTCCTTCAATTGTGCGTGTGGCAATTTGGTCATTCTGTCATATTCCATCAATATGGTCGTCAATTTGAGGGAATAAAATCGTAAATTCATATACAAATCACCCATAAGACAACCTACTCACCTGTGCTATTGCATTCCCTCCATAACCTGCCAACAATTTTGATAAATTGGTATAGAGAGGGCAATTAGCGCTTCAATTGGGAGGAATTGTAACATGTTATGCAAGGGAATGCAAAAGATTTGTCCATGAATTGACGCTTCTATCCATCAAATTGACTAATACATTGACAAAAATTTAAAGAAATAACTAAATTGCTACGTGTGACACAATTGAAGGACGCTAGAAATTAAAA	(((((((((.........(((((((((((((((((((((((((((((((((..((((...........(((((.((...((((((((((.(((.((.((.(((.(((((((..(((((((...............(((......)))...(((((((((((.((((((.((...((((((((....(((((.......(((.((.....)).))))))))....))))))))..)).))))))..)))))))))))..)))))))..))))))).))).)).))))).))))))))))...)).)))))...........))))...))))))))))))))..)).))))))))))))))))).))))))))).	-	TGTGACACAATTGAAGGACGCTA
100	RS-m0116	scaffold_3:15477189:15477461:+	-41.60	RS-m0116-5p	-	9	9	-	TAAAAATTGAAGGACAAAAATACGAATCGAGTCAAAATTTAAAGATCATTAGAACTAAAAACCCTAAATCTTCAAGAATTACCCCATTTAAAAAATAAATAAATTAAAGAAGTCGGCCCAATTTTAAACCAGGGTTGATGTTTTCTTTGGTATGAATACGATTACTTACTGTTTCACTTTTTTCTAAACTTTATTTATTTATAATGAACAAAATGTCTCTACATTATTGGATTTGAATTATTTACTGATTTTGTGTGTGTTAATCTTATACTT	........((..((((...(((((((((.(((.((((((((((..((((((.................((.....))...............(((((((((((((((((((((((((((............))))))))...)))))))))........((..((.....)).))...............)))))))))).)))))).((((((((....))))).)))..)))))))).)).))))).))))))).))))..))........	AGGACAAAAATACGAATCGAGTC	-
101	RS-m0119	scaffold_3:18264579:18264688:+	-29.80	-	RS-m0119-3p	8	-	7	AGGTTATCAGTCTCACACGTGGCGTTGGATGTTCTGGCGTATAGGAAGACTCTGTATATTGCTTGGGATCATCACACATGGCGTTGGATGTTCCGGTGTATGATTATCCA	.((..((((....(((.((..(((((.(((((..((..(((((((.....)))))))......(((.....)))..))..))))).)))))..)))))..))))...)).	-	ATGGCGTTGGATGTTCCGGTGTA
102	RS-m0120	scaffold_3:19026902:19027082:+	-40.70	-	RS-m0120-3p	5	-	5	AGTCAAAAGTTAATTTGAGGGATGAAGTTGGTAACGTAAGAACAATCACATGATTCATATGTATGTGAAAGATTGTATGTTTTATGTGATATATAAGAAGGCCATGTAAAAAACATTAGCTAAAAGATTTGAATAAACTTAAAGAGTATGCTGGTTTCGTAGATTTGTTGACTTTGTGATA	.(((((((((((((..((...((((((..((((((.((((....(((((((((..((((((............))))))..))))))))).........(((.((((.....))))..)))................))))....)).))))..))))))...)).))))))))).)))).	-	TGCTGGTTTCGTAGATTTGTTGA
103	RS-m0121	scaffold_3:19497050:19497339:+	-181.01	-	RS-m0121-3p	78	-	78	ATGCAGGGGATCGAACCCTGTACCTCCCGCATGCAAAGCGGGCGCTCTACCATTTGAGCTACATCACCAATTTGCTAAATAAATTAATCATATTCTTATTTCATGGTATAGATGAAACAAATGGCAGCGCTCGCTTTGCATGCGAGAGCAACGGTTATTTGGAAGTTGGAATATTAATATGGTGGGTTTTCTTAAAGTTTTAATGTCCTTTTTACAATAAGTTGGGGATGTAGCTCAAATGGTAGAGCGCCCGCTTTGCATGCGGGAGGTACAGGGTTCGATCCCCTGCA	.((((((((((((((((((((((((((((((((((((((((((((((((((((((((((((((((.((((((((.(((..((((..((((((((..(((((((..............((((((((.((.(((((.......))))).))....)))))))).....)))))))..))))))))..))))..))).........(((.......))).)))))))).))))))))))))))))))))))))))))))))))))))))))))))))))))))))))))))))	-	TGCGGGAGGTACAGGGTTCG
104	RS-m0124	scaffold_3:743390:743501:-	-56.70	-	RS-m0124-3p	6	-	6	CAAAGCAGTCATAGGGCTCCTCTTTCTTGGCAGGCACTGGTGACTGATGCAGCTACAAATGTACAATCACTTTCATTGACCTGCCAAAGAAGAGTTGCCCTACGATTGCTTT	.(((((((((.((((((..(((((..((((((((((..(((((.((.((((........)))))).))))).....)).))))))))..)))))..)))))).)))))))))	-	TGCCAAAGAAGAGTTGCCCTA
105	RS-m0126	scaffold_3:1466837:1466914:-	-25.90	-	RS-m0126-3p	15	-	14	AAAATAGGAAAGTAAATCTCTTAATTAATCAAGGAAGTAAATCTCCTTGATTAATTAGGAGACTCACATCAACATTTT	...........((.(.(((((((((((((((((((........))))))))))))))))))).).))...........	-	CTTGATTAATTAGGAGACTCACA
106	RS-m0127	scaffold_3:2138405:2138687:-	-65.42	RS-m0127-5p	-	45	45	-	TCTGTGGAGACCATTTGTCTTGTTGGGTTGGCTCCACTTTGCTTCTCCTTCTGGATTATTCTCTTGCTCAAATGAGAGTTCCAGTAGTTTTTTATTTCATTATCTGTTCGACCAGGCAATCTTCCAGCAATCAAAGACCACCTAAGAAGTTAAAACACACAGAGAAAAGGGATCAGTTTTTTTATAAATAATCATGCAAACCAACTTGATCCTAATTTGATTTTTGTACCTGTTTCCGAGAAGTTTGTGTAGCCTAACGATCAAGTCCTCTTCTTGGTCAGAT	((((.(((((..(((((..(((((((((((....(((...(((((((...(((((..((((((..........)))))))))))..(((((..(((((.(((..((.((......((.........)).......)).))..)))))))).)))))..((((((((((((((((((((..(((.((........)).)))..))).)))))))..)))..)))))))..........)))))))..)))))))))))))).)))))..))))).....)))).	CCATTTGTCTTGTTGGGTTGG	-
107	RS-m0128	scaffold_3:2432500:2432631:-	-56.96	RS-m0128-5p	-	25	25	-	TACCACCTTTATGGCAGATGAGGTGGACAGCCACATCAATTAAAATTAATTTTACATTTTCTTTTCTTTTTTGATTTATTGACACTTTTTAATTGATGTGGATGTACACCTTATCTGCCACGTTAGGTGGCA	..((((((...((((((((((((((.(((.((((((((((((((((((((....((...............))....)))))....))))))))))))))).))).))))))))))))))....))))))..	ATGGCAGATGAGGTGGACAGC	-
108	RS-m0130	scaffold_3:4259622:4259914:-	-78.30	RS-m0130-5p	-	18	18	-	AATGTCGTAAGGAGTTTGTAGCAATTTTCGGTATATTTTTCTGATTTTTAATTAATTTTTTCTGATTTTTTAAGATAAACTTGGAAAATGTAAACAAAATGACATGTGGAGCAATCGTAGGGCGCCACCTGTTGAAAAAAATGACTACTCTCCTTTCAGCATCTGCCACGTGTGATTCTCTATAATTTAATATTATTTTTCTTGGATTTCACTTCTAAAATTCATAAAAAATAATTAAAAATCAGGAAAATACACCAAAAATTGATACCAACTCCTTGATTATCTTCGATTAT	...(((((((((((((.(((.(((((((.(((.(((((((((((((((((((((.((((((.(((.((((.(((..(((((.((((((.........(((.((((((((.........(((......)))(((((((.....((....))...))))))).....)))))))).)))....(((((.....))))))))))).)).)))..)))..)))).))).))))))))))))))))))))))))))).))).))))))).))).)))))))))........))))...	GGAGTTTGTAGCAATTTTCGGTA	-
109	RS-m0131	scaffold_3:5531253:5531389:-	-57.70	RS-m0131-5p	-	10	9	-	TGAGAGATGAGAGGATGGAAGGGAGGAGTAACAAAGTAAAAATAAAAACTTGAAAGTGAAAACAATTTAAAATAGATTTCAGTTTTTAATTTTTGTCTTCACTTTTGTTACTCCTCTCTCCTATCCTCTACTCTCAT	((((((...(((((((((.((((((((((((((((((.((.(((((((...((((.(((((.(...........).))))).))))...))))))).)).)).)))))))))))))))).))))))))).)))))).	GAGGATGGAAGGGAGGAGTAA	-
110	RS-m0132	scaffold_3:5825138:5825212:-	-31.70	RS-m0132-5p	-	37	37	-	GCCGTTGGCGGCTACTGTAGCGCGTCGTTTGAATTTTTTTTAACGTTGACGTGTGCAATGCACGTGCCAACGGTA	(((((((((.((...((((.(((((((.(((((.....)))))...)))))))))))..))....))))))))).	GCTACTGTAGCGCGTCGTTTGAA	-
111	RS-m0133	scaffold_3:8218305:8218373:-	-44.60	RS-m0133-5p	-	7	6	-	GAGGTCCTATCTCTTAATCGTTGGATCACCCTAACCAATTTGATCCAACGGTTATGAGATAGGGCCTCA	(((((((((((((.((((((((((((((............)))))))))))))).))))))))))))).	CTCTTAATCGTTGGATCACCC	-
112	RS-m0134	scaffold_3:10929917:10930079:-	-38.70	RS-m0134-5p	-	21	21	-	AGTTTTTCTAGCTGGGAGAGAACTGGGAAGACAATGAAAGAAATATATTCTGAAACTACAGATTTGTTCCTTCAACTTTAAAACACAACTTAAAGCTTTGAAACACATCACAAAGCTTTTGAACTTCAAGTCTTCAACCATGACTTCTCTTCGCAGGATGATG	.(((.((((.((..((((((..((((((((((..((((.(((......((((......))))....))).)))).................(((((((((..........)))))))))..........))))))..))).)..))))))..)))))).))).	GCTGGGAGAGAACTGGGAAGACA	-
113	RS-m0135	scaffold_3:13358410:13358500:-	-27.70	-	RS-m0135-3p	12	-	11	CAAACCGGACCGTACATAGTTTGGTTTGGTTTTGAGCTTTTGTAAACTGGCTTAAACCAAACCGGACCGTTTATGTGTATATTTATTTATT	........((((((.(..((((((((((((((.(((((..........)))))))))))))))))))..).)))).)).............	-	AAACCGGACCGTTTATGTGTATA
114	RS-m0136	scaffold_3:15171393:15171481:-	-47.20	-	RS-m0136-3p	38	-	38	GATGTGCCTGGCTCCCTGGATGCCATCTAAGCAACTAGTCAATCAGAATGTTGACTTTTCTTAGTTGGCATCAGGGGAGTCATGCATGT	.((((((.(((((((((.(((((((.(((((.((..(((((((......))))))).))))))).))))))).))))))))).))))))	-	TCTTAGTTGGCATCAGGGGAG
115	RS-m0137	scaffold_3:16356431:16356662:-	-47.30	RS-m0137-5p	-	22	21	-	TCTACTACACTACAAGGAAGGAGGAAGGAGATTTCTCACACACACTATTTAGTTTGTTATAAATACCCCCTCACATGTAATTCATTATGCAGATTTTTTTTTTTTTGGGTCTGACAGATATGAGAGTTGAGTTATTGAGTTAAAGTTTCTTTTCCAGTGATTGGAATTTTGGTGTGAAGCCAAGGCATCTTTATCCATCTATTTTCTGTTTTTTCCTTGTTTTTGCTTCTGC	.......((..((((((((((((..(((((((...((((((.((.((((((........)))))).((..((((......(((((..(((((((((..........))))))).))...))))).(..(((..(((.......)))..)))..)..))))..)).....)))))))).((....))..............))))))).))))))))))))...)).......	TACAAGGAAGGAGGAAGGAGATT	-
116	RS-m0138	scaffold_3:17101800:17101918:-	-28.30	-	RS-m0138-3p	34	-	34	TTGAATCCGATATCATTTGACCACTCAATTGTGTTATGGAAATTTTAGTAATTTCTTGATGCACCGTGTTCATTGATTTTGTATGGTACAATTGGATGTCGAAATGGTTTCCGATTTGT	..(((((.((.((((((((((.(..((((((((..(((((((((.....))))))(..(((.((...)).)))..).....)))..))))))))..)))).))))))).)).)))))..	-	TACAATTGGATGTCGAAATGGTT
117	RS-m0139	scaffold_3:17476033:17476268:-	-89.10	-	RS-m0139-3p	39	-	38	CCATCTATTTTCAAGGGTATTTTAGTCTTTTCATTTTCAAGGATATTTTAAAAATGGAAAAAATTATTATTAAAAAAATAAATCTTAAATGTAAAAATGGCTGGGGGTTAAATGTGAAAAGATATATAATTTTTATAATTTTTCAGGGTCTTTTCATAATTTTTTTTATAATGATTTTTCCATTTTTAAAATACTCTTGAAACTAAAAAGACTAAAATACCCTTGAAAATAGTTGA	.((.(((((((((((((((((((((((((((.(.(((((((..(((((((((((((((((((.(((((((.((((((((.((((((....((.......))..))))))...(((((((((((....((((.....)))).......))))))))))))))))))).))))))))))))))))))))))))))..))))))).).))))))))))))))))))))))))))).)).	-	AAAGACTAAAATACCCTTGA
118	RS-m0140	scaffold_3:19497051:19497340:-	-169.30	-	RS-m0140-3p	78	-	78	ATGCAGGGGATCGAACCCTGTACCTCCCGCATGCAAAGCGGGCGCTCTACCATTTGAGCTACATCCCCAACTTATTGTAAAAAGGACATTAAAACTTTAAGAAAACCCACCATATTAATATTCCAACTTCCAAATAACCGTTGCTCTCGCATGCAAAGCGAGCGCTGCCATTTGTTTCATCTATACCATGAAATAAGAATATGATTAATTTATTTAGCAAATTGGTGATGTAGCTCAAATGGTAGAGCGCCCGCTTTGCATGCGGGAGGTACAGGGTTCGATCCCCTGCA	.((((((((((((((((((((((((((((((((((((((((((((((((((((((((((((((((.((((....((((..((((..........))))............((((((.......................((.((.(((((.......))))).)).))...(((((((((.......))))))))).)))))).............)))).)))).))))))))))))))))))))))))))))))))))))))))))))))))))))))))))))))))	-	TGCGGGAGGTACAGGGTTCG
119	RS-m0142	scaffold_4:3090574:3090640:+	-18.70	RS-m0142-5p	-	6	6	-	TCAAATTCATTCCATGAACCAAACGGGGCCTTAGGGATAGGGATTGGATGGGGGTGGGAGAAACGGG	.....(((.((((((...(((..(((..(((((....))))).)))..)))..))))))))).....	TCCATGAACCAAACGGGGCCTTA	-
120	RS-m0143	scaffold_4:4508376:4508623:+	-55.90	RS-m0143-5p	-	15	14	-	CTTAAACTCCTGTGATCCAAGAGATCGGGACTGTATATGTTATAACAACATAGACTGATGATTTAGTCACGTAATAGTGAGAGTGTAACGATGATTAAATCTTCAATAATCTTATCTTATCTCAACCCAGCTAGATTGTTTATTTTTGTTGTTGTTATCTCGTTAGCTGATTTGTTTGTCTGAACAATATGCCAGACTATTTTACAGATAAAATATATTACCTGTTTTTGGGGAAACAGATAAAATAT	.........((((..((((((((..((((...((((((...(((((((((.(((..((..((((((((((......))).(((.((((.((((((((.........)))))..))))))))))......)))))))..))..))).)))))))))(((((.((((((((..((((((....)))))).....))).)))....)))))))..))))))..))))))))))))...)))).........	TGTGATCCAAGAGATCGGGACTG	-
121	RS-m0144	scaffold_4:4652761:4652958:+	-55.10	-	RS-m0144-3p	15	-	14	CTTGGCAACCATAGAGGTATGGGTTCCCTTCGAAGCCTTTCCTACACCGGCAAATGTAACCCATAGACCAGTTATGGCAGGTGGTATTTCCCTTGCATGCAAAAGTGTCGTGGTTTTGACTTGCAAGTTCACACGACTCCTCCTTAACCTGCCAAACAAGAACCAGGGGAAGCCGGCTTGTATTGCGAAGTTGTTGAA	(((.(((...(((.((((.(((.(((((((.(..(((...........)))...................(((.((((((((.(((.......)))........(.((((((..((((.....))))....)))))).).......))))))))))).....).))))))).))))))).)))))).)))........	-	GGAAGCCGGCTTGTATTGCGA
122	RS-m0145	scaffold_4:5341963:5342317:+	-70.61	RS-m0145-5p	-	9	9	-	CGCTGGAAAAAGTCAGATCCTGGGAGTGCCATATTTATTTATTGACTCTCTGATTTTCACAATCTTTCCCAACACTTTTCATAGCTCCAATTGACTTCGTTGAGATCTCCCATAATAATCCATGGGTTACCATCCTTCAAATCACAGCAGGGAAAAGATTCCCAAAAAATTGCTTTGTCTTGACTATAGGGAGTACCATACAGCCACGTGAATCTTCCATGAAAATTTTCAGCTTTAGACGTTATATCATAGTGTCAATCCAATGAGGACTCGAATCTAGTATAGATACTTCTACATCCGGTTTCCACCATAAGCTTAAACCCCCTGCAGTTCCTACAGGATCCACAGAATAGCC	.((((......((..((((((((((((((.....(((((.((((((.((.((((.(((((......((.((((.....(((..........)))....)))).)).(((((..........((((....))))...((((..((.(((((((((....))))).......)))).))..)))).....)))))..............)))))(((....((((....)))).....)))......)))).)).))))))..)))))((....(((((..((.((((....)))).))..)))))...)).................))).))))..))))))).))....)))).	AGTCAGATCCTGGGAGTGCCATA	-
123	RS-m0146	scaffold_4:5759081:5759158:+	-27.10	-	RS-m0146-3p	21	-	21	TTATCCGGCGTGTCGACAGACCCCATACGTGGCGTTGGTTGTACCGGCGTATGGGGAGATTTGTGATGTGATATTGAG	........((..((.(((((((((((((((.(.((.......))).))))))))))...)))))))..))........	-	GGCGTATGGGGAGATTTGTGATG
124	RS-m0147	scaffold_4:6342180:6342274:+	-35.90	RS-m0147-5p	RS-m0147-3p	10	9	1	CTCAAATGCAAGCTAGGTGCAACAAGTTCAATCTTTATGTGGCTGGTGCCCCTTATAAGCATCGAACTTATTGCAACTAGCTTTCATTTTTGAGC	((((((((.(((((((.(((((.((((((.((.((((((.(((....)))...)))))).)).)))))).))))).))))))).)))..))))).	AGCTAGGTGCAACAAGTTCAA	GAACTTATTGCAACTAGCTTT
125	RS-m0148	scaffold_4:16664560:16664650:+	-23.03	RS-m0148-5p	-	11	11	-	TAATCTTCTGGCAAGCTGTCCTTGGTTCACGTTTGCTCTCTTTTCTCTCATGTGAGATTCAAGGATCAATGCCTACAACTGGAGAGGGTGA	..(((((((((((....(((((((((((((((.................)))))))..))))))))...)))).........)))))))..	GCAAGCTGTCCTTGGTTCACG	-
126	RS-m0149	scaffold_4:18841351:18841504:+	-47.00	RS-m0149-5p	-	5	5	-	TGGCATCGCCACTCCCGTTGGCAGCATCCACTAATTCGGAACTTAATTTGAAAGCCATAATTCGACATGGACGTTTCAGAGATGCCCCTAATATCCAAGGAATGGCAAGTGCTTTTCCATGTGTGGATCGTATTTCAATGGGAACGTGATGAGT	...((((((...(((((((((..((((((((......((..(....((((((((((((........)))).).)))))))...)..))..........((((.(((....))).))))....)))))).))...)))))))))..))))))...	ACTCCCGTTGGCAGCATCCACT	-
127	RS-m0150	scaffold_4:19548725:19549012:+	-65.20	-	RS-m0150-3p	8	-	7	ATACTGTACTTAATTTGAGGCTTGCTTCTTGTGATTAGGATTTGTAATTCGTTTAGGGTAAATACCATGCTCCGAGGGTTTACATGCTTGTTGGAGGTTTTCACTGATCTTAATGAGTTTCTATGTGTTGATATTTGATCTAAATACCATAGGCGAATTGCATGTAAGAATATACGAGTTAGCCTAAATACCATAGGTAATTCATGAAAAAAGAAAACTAAGCGGCGACATTAAATGGTTAATTAATAGGTAAATGAATAAGAGGCTAGATCGGATTACTAGTGGTGA	.(((..(...((((((((..((.(((((((((..((((....(((((((((((((.((((.........((((((((((......)))).)))))).........((((.....((((.((........)).))))))))....)))).))))))))))))).............((((((.((((.......))))))))))..............))))..(....)............................))))))))).)).))))))))...)..))).	-	GAATAAGAGGCTAGATCGGATTA
128	RS-m0151	scaffold_4:22091484:22091561:+	-21.10	-	RS-m0151-3p	15	-	15	AAAAGAATAAAGTAAATCCCTTAATTAATCAAGGAAGTAAATCTCCTTGATTAATTAGGAGACTCACATCAACAGCTT	...........((.(.((.((((((((((((((((........)))))))))))))))).)).).))...........	-	CTTGATTAATTAGGAGACTCACA
129	RS-m0152	scaffold_4:23483991:23484281:+	-64.11	-	RS-m0152-3p	10	-	9	TTGTGAGTCAAGTCAATTGGTCAAGGCAATGTGTCGCTCCTTTACACTTTTTTTATGTATTAGAATAGTTAGAAGTGCAATGACAATCTTTCTAAAGAAAATGGACATATTATTTATATTTTAAGCTTTACACATGACCCGTTTCAAAGAAGGAATTATAAAATACTATGATAGTATAGTCACGTGATATATTTTATACACATATTATAATATAGGTGGAATATAGTCACTAGGAGTTAGTGCAAGTGCACTTAACCACAAGGGCAGGTTGAAGGCCAGTTATCATCACTC	..((((.....(..((((((((....((((.((((.(((((...(((((((.((((........))))..)))))))...((((..(((((((...((((..((.(((.........................))).))..))))..)))))))........((((((...)))))).)))).((((((((((((((....((((....))))..))))))))).))))).)))))..(((((....)))))..........)))).))))..))))))))..).))))..	-	AAGGGCAGGTTGAAGGCCAGTT
130	RS-m0153	scaffold_4:23714196:23714309:+	-51.40	RS-m0153-5p	-	619	619	-	GGGTTCCACAGGAGCGACCTGGGATCACATGCGTCCACCCTCACATTAACACAATGTGCTGCATTGCTAGTGTATTGTGCTCGATGTGTTCTCAGGTCGCCCCTGCAGTACCTT	((((.(..((((.(((((((((((.(((((.((..(((....((((((...(((((.....))))).))))))...)))..))))))).))))))))))).))))..).)))).	GGAGCGACCTGGGATCACATG	-
131	RS-m0154	scaffold_4:24898628:24898731:+	-76.80	-	RS-m0154-3p	147	-	146	TGCCCTGGGTGAATGGTGTGCTTCTCGGGGTTGGCATAGACATTCCCTCGCACGCAAAAGATTGTCTATGCCGACCCCGGGAAGCACACCATTCACCCACTCCC	.....(((((((((((((((((((((((((((((((((((((.((....(....)....)).))))))))))))))))))))))))))))))))))))).....	-	ACCCCGGGAAGCACACCATTC
132	RS-m0155	scaffold_4:26952987:26953074:+	-24.80	RS-m0155-5p	-	32	32	-	CTCCCTCTTCCCATTATAGGATTTGGGCTTGAAAGAATATAACACCTTGGGTTCCTTCGAAGTCCGGGTCTTGTTCAGGACAGCTTCT	........(((....((((((((((((((((((.((((.(((....))).)))).))).)))))))))))))))...)))........	CCATTATAGGATTTGGGCTTGA	-
133	RS-m0156	scaffold_4:27888925:27889045:+	-28.20	RS-m0156-5p	-	62	60	-	TGCGGAGGCCATTTTGGAGCAAAGAAGACTGCTAGCAAAGTGCTACAATCAAGTTTCTTTTGGCCTACCCTTTTTAAGGATGCTTATGTTTTTTGTGCTTCATGTGATATATGCCAACATA	...(..((((((..(((((((.(((((((...((((.....)))).....((((.(((((.((.....)).....))))).))))..))))))).))))))).)))......)))..)...	ATTTTGGAGCAAAGAAGACTG	-
134	RS-m0157	scaffold_4:28660761:28660871:+	-33.00	-	RS-m0157-3p	17	-	17	GAATATGGTAGGGCCATCGCCTTTGGCCCCCAGTACATGAGATCTTGTCCTCTGATTTCGATCAGGCTTATGGTGCCACCTGAGAGTCGGACAACATGGTTCACCACAGAT	.....((((.((((((.......))))))...........((((.(((..((((((((...(((((....((....)))))))))))))))..))).)))).)))).....	-	CCTGAGAGTCGGACAACATGGTT
135	RS-m0158	scaffold_4:3865543:3865640:-	-28.82	RS-m0158-5p	-	9	9	-	ACCAGAAATTAGGAGAAGAAAGAGCGGGGACCTGCCTTCGCTTTTGAAACCTTTGAAGGTTCTCTCCTCTCCTCCTCTTTGTTCTTTCATAAAATGGA	.(((.....(..(((((.((((((.(((((...(((((((.............))))))).........))))))))))).)))))..).....))).	AGGAGAAGAAAGAGCGGGGACC	-
136	RS-m0159	scaffold_4:4229009:4229076:-	-27.30	RS-m0159-5p	-	7	7	-	AGAGTATAATAAGTGATTTTATGAAGAAGCACATGAGTGTGCTTTTTCCCAAAATCACTTAGGGATCA	.((......(((((((((((..(((((((((((....)))))))))))..)))))))))))....)).	AAGTGATTTTATGAAGAAGCACA	-
137	RS-m0160	scaffold_4:5939463:5939601:-	-26.50	-	RS-m0160-3p	16	-	16	TAAATCCTTCTCTTTTGTTTAACGATTCTTCCAACCTCACTTTAAAATCTTCAAGCGCTTTAGAACGTACATGTCCCAACATGGTTGTGTACGTAGGGTAAACAAACTGGAAAATTAAGAGCAAAGCGAGATTTAAGCT	........((((((((((((...((((.(((((((((..........(((...........)))(((((((((.((......)).))))))))).))))........)))))))))..)))))))).))))........	-	CTGGAAAATTAAGAGCAAAGCGA
138	RS-m0161	scaffold_4:7553869:7554103:-	-70.82	RS-m0161-5p	-	7	6	-	TTGTGAGAGTTAAAAGTTGTAGTTGTATTGGTAAATTTGGGGGTTGTGATTCATATTTGGGTTGTTCAAGCATGCGGCTTTTATGCCAAAATTTCTCTGGCCTTTTGTGGCCTGTATCTGGATTAACCCTATGTGGTTACTAGGCTTCCATATTTGTATTTCATTTGTATTTGCCCTTGTGGCTGATGGCCTTTGTACCTAATTTATGAATACAATTATCGTTTTTCTCTGCAAA	((((.((((..(((((..(((((((((((.(((((((.(((....(((((.(((((..((((((.((.((.(((((((......)))...........((((......)))).)))))).)).)))))).)))))))))).(((((.(((((...(((.............)))...))))).....))))).....)))))))))).)))))))))))..))))))))))))).	TAAAAGTTGTAGTTGTATTGGTA	-
139	RS-m0162	scaffold_4:10141056:10141128:-	-20.30	-	RS-m0162-3p	7	-	7	TAATTGGGAGTTCTCTTTATTTAAATGGGTTTTGGGAATTCCTTATTTAAGTGGGATTGAGAATTCTCTTTAT	.....((((((((((((((((((((((((............))))))))))))))...)))))))))).....	-	CCTTATTTAAGTGGGATTGAGAA
140	RS-m0163	scaffold_4:12474071:12474245:-	-54.90	RS-m0163-5p	-	9	9	-	CATTGCCACTGAATTGTAGGTAAAAATTCGGTAATACACCACCGAACATTGTTCCATGTTACGATGGATCTCCACCGCATCTTAAATTAACAGCCAGCCAAACACACACCGAAATAGGTGCAATGTTTCGGTGGCATCCTACCGAATTTACCTATCGCGTTCGGTATTGGTGTGC	....((((((((((.((((((((..((((((((.....(((((((((((((.....(((((((.(((....))).))..........)))))..............((((......))))))))).)))))))).....))))))))))))))))...)))))))...)))....	GAATTGTAGGTAAAAATTCGGTA	-
141	RS-m0164	scaffold_4:13383083:13383324:-	-76.50	-	RS-m0164-3p	115	-	115	TTCTTAAAAATGGCTTCCTCTTCTTCCTGCCCAAATTATTTCAATTTAAATGATACTCCCACAACAACCAGTGACGCCAAAGTTTGGCGTCCATCCTTTGTATTCCAAAATCGTCATCTCACAGTTAATGATTCTGTGATGATGAATGATGCTACTGCTGTCATAGTAGCTAGGAATTTCATTACTCCAATGGATGAAATGCTGTTAACAGGGAGGTCTGAGGAAGAAGCTATTGATGACTC	...(((..(((((((((.(((((..(((.(((..(((((((......)))))))..............(((((((((((.....)))))))(((((.(((.(((((...(((((((((((((((.........)))))).)))).)))))(((((((......)))))))..)))))..........))).)))))....))))......))))))...))))).)))))))))..)))...	-	AGGGAGGTCTGAGGAAGAAGCTA
142	RS-m0167	scaffold_4:17948573:17948651:-	-23.36	RS-m0167-5p	-	16	15	-	ATCCTTAACGGGGATGGGGATGGGAATGGCATACCCACCCTCGATTTGACCTGTTGCCATCCCTATGTCAAAATGTCAT	..........((.((((((((((.(((((((...............)).)).))).)))))))))).))..........	GGGATGGGGATGGGAATGGCATA	-
143	RS-m0168	scaffold_4:18645012:18645101:-	-18.11	RS-m0168-5p	-	6	6	-	ATATATATATGGGGGCGGATCCGTGGCACCATATTTTTTACACAAGTTTTGACACAATTTTTGGGCCATTAGATTACTCCACTTTTAATG	.........(((((...((((.(((((.(((..............................))))))))..)))).))))).........	GGGGGCGGATCCGTGGCACCATA	-
144	RS-m0169	scaffold_4:18748760:18749038:-	-75.10	RS-m0169-5p	-	10	10	-	ATGACGTTGATATATTTATATTTTCCGTCGTTATAAATTAATTTAATACGGCGATATTTTGTATTTTAAAGCCGTGGATTTGTTTGTAATTATACGGCGTCTTATACGAAAACCTCGTCGTGTTATTTTATGAGTAAAAACGGCAGTTTTTATTGAAATCGTCGTCTTTACTTTCTACGTCGGTCGATTCATAACTTCTGCCGTTCTTTGTTGGCATTGATTTTACACTGCGGAAATCTGTTTCAAATAGACGTCGGTTGTTTAATTATGTACGTCGTT	(((((((..(((((.(((.((...(((.((((......(((..(((((((((((..((((((((......((((((...(((....)))...)))))).....))))))))...)))))))))))..)))........((((((((...((((.(((.((((((.(............).))).))))))))))...)))))))).((((..((((..((((((........)))))))))).))))..)))).)))..)).))).)))))))))))).	TATATTTATATTTTCCGTCGTTA	-
145	RS-m0170	scaffold_4:18783774:18783851:-	-27.10	-	RS-m0170-3p	21	-	21	TTATCCGGCGTGTCGACAGACCCCATACGTGGCGTTGGTTGTACCGGCGTATGGGGAGATTTGTGATGTGATATTGAG	........((..((.(((((((((((((((.(.((.......))).))))))))))...)))))))..))........	-	GGCGTATGGGGAGATTTGTGATG
146	RS-m0171	scaffold_4:21106390:21106512:-	-45.70	-	RS-m0171-3p	6	-	5	TACACAAAGGCACATACACATCAACATCCAAAAATTTGCCTCTAAAATTTGAAGACGGCAGCCACATATTTGCATTCAGATAGACAATTTTTTGGAAGTTGATGATGTGTGTATGTTTGTGTC	.(((((((.(.((((((((((((((.((((((((.(((..((((...((((((....((((........)))).))))))))))))).)))))))).))))))).))))))).).))))))).	-	TTTGGAAGTTGATGATGTGTGTA
147	RS-m0172	scaffold_4:22029000:22029134:-	-41.30	RS-m0172-5p	-	6	6	-	GACCAGTTACATGACTCGAAACTCGCACGAGAATTTAGCGAGTTCAAACCGCACGATTAAAATTCGTGTCATTTTTGGGTCAACCCGTCATGACCTGTTTAATAAACGGGTGGGTTTTGAGTCAACCCACTAACC	....(((....(((((((((((((((.((........(((.((....)))))...((((((....(.(((((...((((....))))..))))))..))))))...)).)))))))))))))))....)))....	ATGACTCGAAACTCGCACGAGAA	-
148	RS-m0173	scaffold_4:22760371:22760620:-	-59.70	-	RS-m0173-3p	6	-	6	TATATTTGTAACTGACGTTGTTTAGTTTTTCAACGTCTACTATAGAAACACATACGTCGTAAATAATGACACTGACAACTATTTCCACGTCATCTTTTATCGAAAAATCGAAGTGGAAAATTAATTGTACGACGGTTGTGTTTATATGTGCGACGTAGTAGGTATCAATAACGTCGTCTTCTAATGTATTTAAAGACGTCATATTTTTTATTGTCGTGAAAATTATATTTAACGTCGGCTTAGTTTTATT	........((((((((((((..((..((((((((((((((.(((.(((((((..(((((((..((((..(((.(((............)))........((((....)))).)))....))))....)))))))..))))))).)))))).)))))................(.((((((.(((.....))))))))).)................))))))...))..))))))))).)))........	-	GAAAATTATATTTAACGTCGGCT
149	RS-m0174	scaffold_4:22790621:22790870:-	-59.70	-	RS-m0174-3p	6	-	6	TATATTTGTAACTGACGTTGTTTAGTTTTTCAACGTCTACTATAGAAACACATACGTCGTAAATAATGACACTGACAACTATTTCCACGTCATCTTTTATCGAAAAATCGAAGTGGAAAATTAATTGTACGACGGTTGTGTTTATATGTGCGACGTAGTAGGTATCAATAACGTCGTCTTCTAATGTATTTAAAGACGTCATATTTTTTATTGTCGTGAAAATTATATTTAACGTCGGCTTAGTTTTATT	........((((((((((((..((..((((((((((((((.(((.(((((((..(((((((..((((..(((.(((............)))........((((....)))).)))....))))....)))))))..))))))).)))))).)))))................(.((((((.(((.....))))))))).)................))))))...))..))))))))).)))........	-	GAAAATTATATTTAACGTCGGCT
150	RS-m0175	scaffold_4:23205771:23205899:-	-35.40	RS-m0175-5p	-	9	8	-	CCGGGGCTCCCAAGCAACCCCGGGACTTCCATTTCTCGACCCATTAATGGGCCTCATGTCAACTTATTACCATCCATACCACAACCCACTCAAGCAAGCCCCGGGCATCTTGCGTGGCTTGGGCCCACT	...(((((((((.((((.((((((.(((.(.......(.((((....)))).)..(((......)))..........................).))).))))))....)))).)))...))))))...	CAAGCAACCCCGGGACTTCCATT	-
151	RS-m0176	scaffold_4:28381446:28381579:-	-36.90	RS-m0176-5p	RS-m0176-3p	734	727	2	TTTTTCTGAACGTTTCCCACAGACGGCGCCAAACTGTTGATGCGAAGAAGTGGTTCAGCACGTATTTCGTCAACTTAGTGATATTATCCCTTCGGTAGGTGACTGTCTTCGGAAGATGTTCTACTTCGGAAATG	..(((((((((((((.((..((((((((((..((((((((((.(((...(((......)))...))))))))))..)))........((....))..)))).))))))..)).))))))......)))))))..	CGTTTCCCACAGACGGCGCCA	GTGACTGTCTTCGGAAGATGTT
152	RS-m0177	scaffold_5:190969:191072:+	-56.80	-	RS-m0177-3p	288	-	283	GGATAACACTATTTTGTTATCCCCGGTCAATAACACAATGACAAGTGGAAAAGTTATTCTACATGTCACTGCGTTATTGGTCGGGGATAGCAAAAAGTGCTATC	.((((.((((.((((((((((((((..(((((((.((.(((((.((((((......)))))).))))).)).)))))))..)))))))))))))))))).))))	-	TTATTGGTCGGGGATAGCAAA
153	RS-m0178	scaffold_5:2852346:2852491:+	-55.20	RS-m0178-5p	-	8	7	-	ATGGAGAGCAAGGACGGGGATGGTATTGTCATACTTAGGGATGGCAAAAATTCCCGCAGGGGTGGGTCCCCGACCCTAACCGGGGGAGATTTCAGGGCCAAAACTGGTATCAAGTACAGGGATCCCCGAACTTGAAAAATCCCCGA	.(((.((.((((..(((((((.(((((...(((((.((...((((.(((.(((((.(.((...(((((...)))))...))).))))).)))....))))...)))))))..)))))....)))))))..)))).....)).))).	AGGACGGGGATGGTATTGTCATA	-
154	RS-m0179	scaffold_5:3196909:3197130:+	-97.30	-	RS-m0179-3p	62	-	62	ACCCTTGTGATTAAGCCTCTTACCAATTTCAAACCGAATGGAACTTTTCGTCCAATTGTGTCCATGTGCACATCACATGCAGGGGAAAAGGTTTATTTTAGGCCTGACAAGGGTCAATAACTTGAAAGGATTCTTTTACTCCTGAACATGAGGCGCACATGGGCACAATTAGACTGAAATTTTGATTTAGACTGAGATTGGTAGCAGGCTTAACCACGATGG	.((.(((((.((((((((.((((((((((((..(..(((.(((.((((.(((.((((((((((((((((.(.(((....((((((((((((....(((((((..((((....))))....)))))))....)))))).))))))....))).).)))))))))))))))).))).)))).))).)))..)..)))))))))))).)))))))).))))).))	-	CTGAGATTGGTAGCAGGCTTA
155	RS-m0180	scaffold_5:4312108:4312242:+	-27.80	RS-m0180-5p	-	25	25	-	ATGCATGATAGCTAAATGCAGAGGCTCGGAATCCGTTCATCATATACCATATGCACACATATGAGATGTCAATTTTAACATAACCAAATTGAAGCTCTGAAAGTTCCTAGACTTGATGGGTTACATTACATGCAA	.((((((.(((...(((.((.(((((.(((((...(((..........(((((....)))))(((...(((((((..........)))))))..))).))).))))).)).)))..)).)))...))))))))).	GCTAAATGCAGAGGCTCGGAATC	-
156	RS-m0181	scaffold_5:6874026:6874177:+	-30.90	RS-m0181-5p	-	6	6	-	TATTATAGATAATAGGTTATAGTGTCGGAGATAGATAAGTCATGGATGCACTCGGATAGAAGATCGAAGGCATATGAATTTGGGGTGGAAGCATTTTTGAACTTTGCTGTAGAAAATCTTCTAACTACAACACATATCCGTTGTCCATGTGT	...(((.((((((.((.(((.((((.(.((.((((....((((..((((..((((........))))..)))))))).((((.((..((..((....))...))..)).))))......)))).)).).))))))).)))))))).)))...	AATAGGTTATAGTGTCGGAGATA	-
157	RS-m0182	scaffold_5:11892458:11892594:+	-57.60	-	RS-m0182-3p	64	-	64	CAAGGCATTGATTGCTCACTCTCCCTCAAGGGCTTCTCAGCTTAAGGCAATGATATTACACCAAGGTCCTTAGTTTTAAGGGGCACTTTGGTATGTTTTAGGCTATGAAGCTCGTTGGGGGGGAATGACCAAGCTTT	.(((((.....(((.(((.(((((((((((((((((..(((((((((((..........((((((((((((........)))).)))))))).)))))))))))..))))))).)))))))))).))).))))))))	-	TGAAGCTCGTTGGGGGGGAATG
158	RS-m0185	scaffold_5:14852328:14852462:+	-34.10	-	RS-m0185-3p	6	-	6	CCACATGCCACTAAAACCAACCCCACTTTTAGAGCCAATGTTGTCTTTGATCATCATCAATTTATCATCAAACCCAGCAGCAGATGCAGCTTCATGATCACCAATATTGGAATTGGAATTGGGTTGTGGCTGCTG	...((.(((((..........((((.((((((..(((((((((....(((((((.....................(((.((....)).)))..))))))).)))))))))..)))))).))))..)))))))...	-	TATTGGAATTGGAATTGGGTT
159	RS-m0186	scaffold_5:15854833:15854980:+	-32.50	-	RS-m0186-3p	10	-	10	ACTCTCTGTTTTCCGTTTGAAAATCTGATTTCTCTTTGCTTGTTTGAAACATTTGTGGTTCATAAGTTCAAATGTCATGATCTTTTTAGTGTAAGAATTGGTTTTGAGAAAAACAGAGCCTAATGATTGCAACAAAAGAACGGAGATT	..(((((((....((((((((....(((.......(..(.(((.....)))...)..).)))....))))))))......((((((...(((((..((((((((((.......))))))).)))..)))))..)))))))))))))..	-	AGCCTAATGATTGCAACAAAAG
160	RS-m0187	scaffold_5:17008153:17008341:+	-67.89	-	RS-m0187-3p	23	-	22	GACCCAATTACGCACTCCGTCAACTTCACCGTTTGATTTTTTGTTAACTTGGTGACATGGCAGGTAGGATAGTCACTTTTATGCTGATGTGTAAAAGAAAACAATGAAGAAAATGACAATGGTGTGTGTAATTTGATAACAATTTTACAGAAAATCAAACGGTGAAGTTGACAGAGTGCATAATTTAGT	.((..(((((.((((((.((((((((((((((((((((((((((.((.(((.((.((..(((..((..((.(((((((((((((....)))))))))................)))).))..))..)))....)).)).))).)).)))))))))))))))))))))))))).)))))).)))))..))	-	ACGGTGAAGTTGACAGAGTGC
161	RS-m0188	scaffold_5:17626943:17627244:+	-67.16	RS-m0188-5p	RS-m0188-3p	13	5	8	ATATCTTTATCTCGTTGTCTGTTCGACCTTGAACTTCAACTTCATTTTTATTATTTATATGCATAATTATTCATTCTGAATCTGCACTGCACCCTTTCCCTGTCCACACACACTCACGAAAACTAACATATAGCAGCCGTTTCGATAAATCGAAATCAAGTTTAATCCTCTGCATTTTATAACATTGATTGAGTAAGTAGAGATCTCAAGTTTAGGTCATAAATCGGAAAGTAATTATTTTGTGGTAATGAACTAATAATAAGCTGAGATCAAGGTCAAACAGGCAACAAAGTTGAGGTATT	(((((((...((.((((((((((.((((((((.((.((.(((.((((((((((((.(((...(((((((((..((((((.(((((...............(((....))).(((((................((((..(((((((....))))))).............))))...(((......))).)))))..)))))(((((.......))))).....)))))))))))))))..)))))))))))).....)))))).)))).)))))))).))))))))))..))..))))))).	CTCGTTGTCTGTTCGACCTTGAA	CAAGGTCAAACAGGCAACAAAGTT
162	RS-m0189	scaffold_5:316931:317136:-	-84.10	RS-m0189-5p	RS-m0189-3p	180	163	10	CCGGACATCCGGATTGTTTAGTGTGCGGATTCCAATGTTTGCAGTTGTGTTTCATTGTAAAAAATGATTTGAAGATGTATACTTCTACAGCACCGACTGGATATTTTTATATAGCAGTGTAGTGGCTTGTGATTTGGCAGCATATATAAGAGGAGAAAACTGAAGAAACATTGAGGTCCGCATGCTAAACAATCCGGACATCCGGA	(((((..(((((((((((((((((((((((..((((((((.(((((((((((((((......)))))...((((.......))))...)))).))))))....((((((((((((.((..(((.(....).)))..)).)).)))))))))).............))))))))..)))))))))))))))))))))))..))))).	GGATTGTTTAGTGTGCGGATT	TCCGCATGCTAAACAATCCGG
163	RS-m0190	scaffold_5:2567710:2567805:-	-35.01	-	RS-m0190-3p	23	-	23	TGTTCCCATTATTATTTTGTACCACTTACACTCCCTTTTTTGTTATGGTAAAAGTATTAAAAAACAAAAGGGAGTATAAGTGGACAAAAGGGAAAT	..(((((.......((((((.(((((((.((((((((((...((.(((((....))))).))...)))))))))).))))))))))))))))))..	-	ACAAAAGGGAGTATAAGTGGACA
164	RS-m0191	scaffold_5:4988246:4988450:-	-33.51	-	RS-m0191-3p	8	-	8	CTATTCCCCATACCCGCCTTAAATCCCGGATTTTTTTTTGCATAAAAAATATTTATTATATATTTTTACATTAAGTTTCATATTAAATTATTATTCAACACATCCAAATTAATTATAAAGTTCAACTCAACTATTTAAAATCACATCAATATGAAATTCCAAAGAAGATTAGAAAGAATTGGGAGAGGGTGGTTAATTTAAAGTT	.............(((((((...(((((.(((((((((..(...((((((((.......))))))))......(((((((((((.(((((...................)))))....((((......))))...............)))))))))))........)...)))))))))))))).))))))).............	-	AAAGAATTGGGAGAGGGTGGTTA
165	RS-m0192	scaffold_5:5028298:5028402:-	-25.10	RS-m0192-5p	-	13	12	-	ATGGAACATTGATTTGGGTTATTGTTGGAATTAAAAAAAAAAAGAGGGCGGGCGTTGTTTGAATTGTGCCGTTGGATTCCAACAACAACCTCACCAGCGTGCGAA	...(.((.(((....(((((.(((((((((((...........((.((((.(..((....))..).)))).)).))))))))))).)))))...))).)).)...	GATTTGGGTTATTGTTGGAATTA	-
166	RS-m0193	scaffold_5:5507144:5507221:-	-23.80	RS-m0193-5p	-	10	9	-	AGGGTATTATACCTAGGGTAAGAGTTTGGAGCCGTGGTTTTGAGATTTCCGGCGAAGCTTTATCGCTTTGGGCACCCA	.((((......((((((((.(((((((...((((.((((....))))..)))).)))))))...)))))))).)))).	ACCTAGGGTAAGAGTTTGGAG	-
167	RS-m0194	scaffold_5:6250030:6250219:-	-76.19	-	RS-m0194-3p	39	-	38	TCCATTTATTTTTAAGGGTATTTTAGTCTTTTTATTTTCAAGGATATTTTAAAAATGGAAAAAATTATTATTAAAAAAATAAAGCTTAAATGCAAAAATGGTTGGGGGTTAAATGTGAAAAGATATGATTTTTCCATTTTTAAAATACTCTTGAAAATAAAAAGACTAAAATACCCTTGAAAATAGTTGG	.(((.(((((((((((((((((((((((((((((((((((((..(((((((((((((((((((.((((..............(((((....((.......))...)))))..............)))))))))))))))))))))))..))))))))))))))))))))))))))))))))))))).)))	-	AAAGACTAAAATACCCTTGA
168	RS-m0195	scaffold_5:6398702:6398779:-	-32.60	RS-m0195-5p	-	6	6	-	TCGTCGTGGTGGCGACACGTGTCCTGAAGATTAGGTTTGGCAGCTGGGATCTTCGGTAGGTGTCTGGCACCTCGGAAG	...(((.((((.((((((.((.((.(((((((.(((......)))..))))))))))).))))).).)))).)))...	GGCGACACGTGTCCTGAAGATTA	-
169	RS-m0196	scaffold_5:6932689:6932843:-	-32.60	RS-m0196-5p	-	5	5	-	AAATTGTTCCTGGGCTTTTTGAGAGAAATGGTAGATTTTGGAGACTAGGCCCAAATTCAATTCTTCTTCCATCGATCTGCTTTGTAACTGCCATTTAAATTAGCATTTTTTACAACTCTGCCATTTTCGAAAAAGCCGTGGGTTTTTGACATGGA	....((((((((((((((((..(((((.(((((((...(((((...(((............)))..)))))..........((((((.(((...........)))....)))))).)))))))))))).)))))))).)))).....))))....	TGGGCTTTTTGAGAGAAATGGTA	-
170	RS-m0197	scaffold_5:10005398:10005501:-	-63.90	-	RS-m0197-3p	38	-	38	CCAATGCTTTATGCTTCCTTTTGCTACTTCTACTGGAACTTGTTTGCCTTTATTACACCAGGCAGAAAAGCTCCAGTGGAAGTAGCAAGGGGAAGCTGGCATTG	.(((((((....(((((((((((((((((((((((((.(((.(((((((..........))))))).))).))))))))))))))))))))))))).)))))))	-	CAGTGGAAGTAGCAAGGGGAA
171	RS-m0198	scaffold_5:10339323:10339442:-	-33.40	-	RS-m0198-3p	5	-	5	TTTCTTGCTTATCCGAAATTCCCGAACGACCCTCCTTGATTCGCTCTCTCTCTCTCTCTCTCTCTCTCTCTCTCTGTGAGTTCGTTTGTGGTGAGTGTGTGAGGAGGAGGAGGCAAGAAG	.(((((((...............((.(((..(.....)..))).))...(((.(((.(((.(((.(.(.(((.(((..((....))..))).))).).).))))))))))))))))))).	-	TGGTGAGTGTGTGAGGAGGAGG
172	RS-m0199	scaffold_5:13061521:13061732:-	-106.30	RS-m0199-5p	-	110	110	-	GTCTTTTTCGTTTTGTCATGATCGGATATCTCGTGCCTTGATGTTTGTTCGGTGACAAGGGGGGTGCCTTACTGGAAGGGTGGGCTGCTGTCTGCCATCCGAATTTTGAATCCACGTTGGAAGAGTGGCTGAGTCCTTCCAACAAGGAACCCACTTTGTCACACCGGACATCAAAGGACGAGATATCCAATCATGACAAAACCAAAAACACA	((.(((((.(((((((((((((.(((((((((((.((((((((((((....(((((((((.((((.((((..(((((((((.(((..((.(......(((((....((....))..)))))).))..))).).))))))))..)))).)))).)))))))))..)))))))).))))))))))))))).))))))))))))).))))).)).	TTTTGTCATGATCGGATATCT	-
173	RS-m0200	scaffold_5:14539020:14539126:-	-27.20	RS-m0200-5p	-	15	14	-	CTATCCAGCAAATCAAGGATTGTGACGCAGCTAACAATGAGCCTCCACGAAAAAAGTCATATGGATCAACACGATCCTAGCTGATTCCAAGAGCCTTGGCTGACCAC	.....((((....(((((.(((.((..((((((...............((......))....(((((.....)))))))))))..)))))...))))))))).....	AATCAAGGATTGTGACGCAGCTA	-
174	RS-m0201	scaffold_5:15601344:15601468:-	-28.95	RS-m0201-5p	-	8	7	-	CAAAAGATTTATGGTCACTCAATGTTGGATATAAATTTAATGATTTACTCACTATTGCACTCATTTTAAGAAACTTTTTTGAACTATTGAATTAATATCCAATGATTGGTGATCACAATCTCTTA	....(((((..(((((((.(((((((((((((.(((((((((.((((................................)))).))))))))).))))))))).))))))))))).)))))....	ATGGTCACTCAATGTTGGATATA	-
175	RS-m0202	scaffold_5:16825392:16825538:-	-32.00	-	RS-m0202-3p	14	-	14	CACTAATTTTTCTTTTCTTTCCATTTTCCATTTTGTTTTTCTTTTCATTTATTGATAGTGGAAGGATATCTTACATAGGTGGTACAAATGCTTAACGAGGAGATAAAGCTTCGCAATGAGGAGTTGGAAGCGAAGGATGAAACTATA	......(((.((((((.((((((..((((...((((...((((((((((.......))))))))))((((((...((((((.......)))))).....)))))).......))))...)))).)))))).)))))).)))......	-	TGAGGAGTTGGAAGCGAAGGA
176	RS-m0205	scaffold_6:2567185:2567419:+	-157.40	RS-m0205-5p	RS-m0205-3p	365	361	4	AATTTTGATATCCGAATGTAGCCTAGATGCCTTAGATCACTGAGTTCGAATGCGGGGTAAGTATAATACCGGACAGAGTCACAGATCAGTAGGCAGTCTTGTTCTATGTATAATCCAAATATTATTCTTTAAAGCAATTTTGTTGAATATCTGTGACTTTGTCCGGTATTATACTTACCTCGCATTCTAACTCAGTGATCTGAGGCATCTAGGCTACATTCGGAGATCAAAATTA	(((((((((.((((((((((((((((((((((((((((((((((((.(((((((((((((((((((((((((((((((((((((((.....(((((..(((((.((...(((((......)))))....)).)))))..)))))....))))))))))))))))))))))))))))))))))))))).)))))))))))))))))))))))))))))))))))).))))))))).	TCCGAATGTAGCCTAGATGCC	CATCTAGGCTACATTCGGAGA
177	RS-m0206	scaffold_6:2646133:2646368:+	-86.00	-	RS-m0206-3p	39	-	38	TCCATTTATTTTCAAAGGTATTTTAGTCTTTTCATTTTCAAGGATATTTTTAAAATGGAAAAAATTATTATTAAAAAAATAAAGCTTAAATGCAAAAATGGCTAGGGGTTAAATGTGAAAAGATATATAATTTTTATAATTTTCAAGGGTCTTTTCATTATTTTTTTATAATGATTTTTCCATTTTTAAAATATTCTTGAAAATAAAAAGACTAAAATACCCTTGAAAATAGTTGG	.(((.((((((((((.((((((((((((((((.(((((((((((((((((.((((((((((((.(((((((.(((((((((.(((((....((.......))...)))))....((((((((((....((((.....)))).......)))))))))))))))))))))))))))))))))))))).))))))))))))))))).)))))))))))))))).)))))))))).)))	-	AAAGACTAAAATACCCTTGA
178	RS-m0207	scaffold_6:2760071:2760195:+	-46.30	RS-m0207-5p	-	12281	12279	-	AAGGTTATGGCATGGGTAAGTGGGGAAGATGATAAAACTAATTACTACTTTTGAGTGGTTACAACTTAGAAGCAGATTAAAAAAAATATTATCTTTCCCAATCCACCCATGCCTTAGGTTTCCTC	(((.(((.(((((((((...((((((((((((((..........((.(((((((((.......))))))))).))...........))))))))))))))....))))))))).))).)))....	CATGGGTAAGTGGGGAAGATGA	-
179	RS-m0208	scaffold_6:3143832:3144009:+	-45.20	-	RS-m0208-3p	10	-	10	AAGCTCTGGGTAGACTCCTTTGTCAGTGAACATTCTGAGGGGGCCAATGACCCCCCAAATGATTGATGCATTGTAGAACACATCATCAGCATGTTGAGAGTTAAGTTGCATACTAGTCTTGAATCAAGTTGCAGATGTTAATCCTGCAGATTGACAGTGAAGAGGATGAACAATCGAA	.((((((.....(((......)))....(((((.(((((((((........))))).......(((((...((.....))))))))))).))))).))))))..(((.(((.((..(((((..((((.((((((((....)).)))))).))))))).))..)).)))))).......	-	GCAGATTGACAGTGAAGAGGATG
180	RS-m0209	scaffold_6:4101460:4101554:+	-32.20	-	RS-m0209-3p	20	-	20	CCTATTCTCATTTTGTTCACTTATGCTCCCTTTTGTTTTTTTAAATACTTTTTTACTATGACATACAAGAGAGTGTAAGTGGACAATAGAATAGT	.(((((((....((((((((((((((((.(((.((((....((((......))))....))))...))).)))))))))))))))).))))))).	-	ACAAGAGAGTGTAAGTGGACA
181	RS-m0210	scaffold_6:5011268:5011588:+	-59.84	RS-m0210-5p	-	19	19	-	ACATTTTTGAAAGTGGGGGGTAAATTTTGGCTATTTTTTATAAAAACTCATTTTTGGCAGCAGTGAAATCTGAAAAAGTTAATTTTTAAGGTAACAAAAGAATAAAAGTTAGCACTCCCAACTGATCATCTCTTTTATCAAAAATAAAAAGTAAAACATCAAATTCAAAAAAGCCGTCTTCTTTTGCACTGTTTTGTTTTGTCCTTTTCTGTTTGTTCAAATGCGTAAAGATGTGAAAAGGGTCTTGTGGGTGAGAGATCAACACACAAATCTTTTATTAGTAATGAAGTTGGAATTATGTGCTACCTCATGCGAGAGGCA	...((((((...(((((((((((((((..(((..............(.(((((((((((....((((..........(((((((((((..............)))))))))))............................(((((((((((((((((.((....((((((((....))).)))))...))...)))))))..))))).))))).))))..))).)))))))).).(((((((.(((((..(((....)))...))))))))))))...........)))..)))))...)))).)))))).))))))...	AAGTGGGGGGTAAATTTTGGCTA	-
182	RS-m0211	scaffold_6:5528535:5528738:+	-56.40	RS-m0211-5p	RS-m0211-3p	13	11	1	CTTCGATCCTGCGTTATCGTTAATGGAGGCATATAAGATTGTCTTACTTTTGATGTTAGACCACTTCGTTATTGCAATGACCCTTTGTGGCTAGTTTGTATTGATCATTTGTGGCTTGTTGATAAGGAGTCTCTCCTATAATATCGAGGTTCCTAACTTGGGCCAAGACCAAGACGTGCCCTGGACTGTGAGGTTGGGTTGATC	..(((((((.((.((((.(((...((.(((((........((((.((.......)).)))).((((((.((((((((..(.((...(((..((((....))))..)))....)).)..)))...(((((...))))).))))).))))))......(((((.......)))))..))))))).))).)))).)).)))))))..	GCGTTATCGTTAATGGAGGCATA	TGCCCTGGACTGTGAGGTTG
183	RS-m0212	scaffold_6:7608802:7608966:+	-32.50	-	RS-m0212-3p	9	-	9	TGAATCACAAGAGCATTTTCATCTATTTTCCATGACAAAAGGTAAGGGTTGTTACTATTTATATGAATGCCTGGTAAATTTTTTGTTGGTTTTCCACCAATTGCCATAACAATCTAAAGGCAATCACTATTCACATGAGATATGAGAAGATGAATTTGTATAAAG	......(((((..(((((((.(((((((..((((..(((.(((((......))))).)))...(((.((((((((((.....(((.(((....))).))))))))............))))).))).......))))))))).)))))))))..)))))......	-	ACATGAGATATGAGAAGATGAAT
184	RS-m0213	scaffold_6:7765797:7765903:+	-42.16	RS-m0213-5p	-	8	7	-	GTTTTTTTGTATCACTCATGGTCGTTAACGTTAAATTATAATTTTGGATTGATTTGACAATTATATTCTTGGTAAACGTTAAAGATCATGAGTGATATAAAAAAACT	(((((((((((((((((((((((.((((((((..((((........(((((......))))).......)))).)))))))).))))))))))))))))))))))).	ATCACTCATGGTCGTTAACGTTA	-
185	RS-m0214	scaffold_6:7773855:7774077:+	-77.40	-	RS-m0214-3p	9	-	9	GTTGCTTTTATCTGCATTTGCACCTGCACTTGTTTCTTCCTTCATCTCCTCAAAACTTTAAACACCAGAGCTTCAAAGCTTCGAATTGCTTCAAAGCTTCAAAGCATGGCTAAGGCAAGAAAAAAGGAAAGAGAATTAAGAAAATGGAAACTTATGTATGGAAGGTAGAAAGGAAGAGAAGGAACCAGCAAGAGGTGCAGGTGCCAATGCAGGTGAATGCCAT	...((.((((((((((((.(((((((((((((((..(((((((.((((((....(((((.....((...((((..((((((.(((....))).))))))..))))...((....)).........))..................(....)..........)))))....))).))))))))))..))))...))))))))))).)))))))))))).))...	-	AGGTGCAGGTGCCAATGCAGG
186	RS-m0215	scaffold_6:7789238:7789361:+	-47.60	-	RS-m0215-3p	79	-	77	CAAAATGCATGGTATATGCACGATAATAACCTACACATGTCCGCATAGGAGAATTTCTGTATATCAATTATTCTCTTATTCGGATGTCCGCACGTTATTATCGTGCGGATGCTATTGTAAACAT	.....((((((((((.((((((((((((((......(((((((.((((((((((...((.....))...)))))))))).)))))))......)))))))))))))).)))))).)))).....	-	ACGTTATTATCGTGCGGATGCTA
187	RS-m0216	scaffold_6:8366839:8366950:+	-48.32	RS-m0216-5p	RS-m0216-3p	21	1	20	GTTCTGTGATTACTCCGACTCCCGCTCAATCTCATGCTCTTCCACTGTGCACTGCATGGCTTCCTTCCGGTGTTGGAGCCTAAGGTTGAGCCGGAAATCGGAGTAATTGGAA	.((((..(((((((((((.(((.(((((((((...(((((..(((((......((...)).......)))))..)))))...))))))))).)))..)))))))))))))))	CGACTCCCGCTCAATCTCATG	TAAGGTTGAGCCGGAAATCGGA
188	RS-m0217	scaffold_6:10174197:10174325:+	-30.91	RS-m0217-5p	RS-m0217-3p	17	3	14	TTAAATTGGTTCCAATTTTACTTATGTTGTTCCCTGGACCTGTAGGATCGTGTAGGAGCTTAAAAAATCGATAATCGGAGTCCCGGATACTCCAAGTCAATGATTCTAGGGTTAGGCGAACCAATCGTC	..((((((....))))))..........((((((((.((((.(((((((((...((((.............((.((((....)))).))))))......))))))))))))))))).))))........	CCTGGACCTGTAGGATCGTGTAGG	TCAATGATTCTAGGGTTAGGCGA
189	RS-m0218	scaffold_6:10488142:10488404:+	-82.83	RS-m0218-5p	-	38	38	-	ATTTCAATGCGACAGAAACTTCGTCGCGCAAAGATCGTAAAGAAAATTTTGCGTGACCAAGTTTTTTCATTGGTTGCGAAAAACTGAGTGACAGTTAACCTTCATTGCACAAAAAGTTTAGGGACGAAACAAATGTTCGTCTCTCAAACCTTTGCGCAACGACAACGAATTCGTAGTGAGTACCTAGAGCAACAGATTATATTCGTCACGCAATTCGTGTCTCAAACATTTGCGCGATGAAATTGTCTTAGTCGCACATTTAT	.......(((((((((...(((((((((((((...(((((((....((((.((..(((((.........)))))..)))))).....(((.((((........))))))).....(((((((((((((.(....)))))))))).)))))))))))....((((.(((((((((..((((((.................))))))..))).)))))))))).......)))))))))))))....)))..)))))).......	GACAGAAACTTCGTCGCGCAAAG	-
190	RS-m0219	scaffold_6:12800663:12800987:+	-59.80	RS-m0219-5p	-	8	8	-	ATGTGCATTGAGAGAACTCTATACAGGTATGAACATTTGAAATGAATTTCGGAATTGAGATGAGATATTTGGAAATCATTTGGCTTATTGTATTTTTACAAGGGTATGTTTGCGGGAAAAAGGATTTTGAGTTTTGATGTTTATATTTCATATTAATCAGTTTACTTTGGTGGTGTTGAATTTATGGTTTTACAATAAGAATTAAATTAACAAGTTTACATTATTTTCTAAAATGGAGGGGTTATTTATGTTGAATATAAATGGTGTTTAACACTTGTTTTCGTTCACTCACATTTTCTGTTTAGCGCTCTTGTCAGAAACACCC	..(((..((((((((.(.(((.(((((.(((..((((((((((((......(((((((.(((((((((......((((...((((((..((.(((((.(..(.(......).)..).))))).))..)))))).))))....))))))))).....)))))))......(((.((((((.((((...(((((...)))))..))))))))))....))).)))))))...)))))(((.((..((...((((((((((.....))))))))))...))..)).))).....)))..))))).))).).)))).))))...)))..	AGAGAACTCTATACAGGTATGAA	-
191	RS-m0220	scaffold_6:14215824:14216024:+	-49.80	RS-m0220-5p	-	170	167	-	AACTTGCGATGTGGAAAATGTATGATGACGTCATATTTTTTAACGTTCAGATTATATATCTCGTTTTTTAGACGTCGGTATTATGGGATTGGAGTCGTGTTATTTTGAATTACATGGCGGTTCTTAATCCTTCCCCGACGTGATATCCTGAATAATTGCTTCACAATTGCGTCGTGGTTCTTCATTGTTACGTTGCTTTAA	.....((((((((...((((.((.(((((((.............((((((.....(((((...........(((((((......((((((((((((((((...........)))))))...)).)))))))...)))))))))))).))))))(((((.....)))))))))))).))....))))..)))))))).....	GTGGAAAATGTATGATGACGTCA	-
192	RS-m0221	scaffold_6:20602430:20602594:+	-47.40	RS-m0221-5p	-	21	21	-	AGAGAGAGAGAGAGAGACAGAGAGACAGAGACAGAGAGTTCTGTGTTGTCTGATATATCCACCGACACCGAGTGGAGGGCCACTAGAAAACTAGGAACCATTATTATTTTGAGAGAAAATGTAAGCTTGTGTTGTTGTCGTCATTTATTTTCTTTTTCGCTTTCA	.(((((.((((((((((.((((((((((.((((..(((((.((..((.(((......(((((((....)).)))))((..(.((((....)))))..))..............))).))..))))))).)))).))))).)).)))..)))))))))).))))).	AGAGAGACAGAGAGACAGAGACA	-
193	RS-m0222	scaffold_6:22790051:22790210:+	-74.30	RS-m0222-5p	-	42	41	-	GGGCTTTTTTGGAGTGATTCTGGGATGACGATAATCACTTATGGGGAGAAGCATATCCTACGTGTTTCTCCATATACTTTAAGTGATTTTAAGCAAGGTGCTTCTCCCCACCAATTAAAGTGATTATTGGCTTTCCTAGAATCACTCACAAACGAGCCTT	((((((.((((((((((((((((((...((((((((((((.((((((((((((...(((..((((........)))).(((((....)))))...))))))))))))))).......))))))))))))....)))))))))))))).)))).)))))).	GGAGTGATTCTGGGATGACGATA	-
194	RS-m0223	scaffold_6:23003985:23004079:+	-28.30	RS-m0223-5p	-	10	9	-	GCAAACTTTTGCTAGAGAGAGACAGAGAGAGAGACGCGTACGCTCGATTTCAGCGCATATATCTCCTCCTTTGTGTCATTTGGCGTCGTTGGGTG	((.(((...(((((((..((.((((((((.((((.(..(.((((.(....))))).)..).)))))).)))))).)).)))))))..)))..)).	GCTAGAGAGAGACAGAGAGAG	-
195	RS-m0224	scaffold_6:25970431:25970572:+	-56.80	-	RS-m0224-3p	8	-	7	CATTCTATAGTAAAAGCCTTATATATGGCCTTTAAGTGAGGTTCTATTTCTCAACCGTTGGATTAAGCTAACCAATTTAATCTAACAATTATGAGGTAAGACCTCACCTAAGGACCATATATAAGACCATCACTATAGAATT	.((((((((((....(.(((((((((((((((...(((((((..((((((......(((((((((((........)))))))))))......))))))..)))))))..)))).))))))))))).)....)))))))))).	-	AAGGACCATATATAAGACCATCA
196	RS-m0226	scaffold_6:28212500:28212769:+	-171.23	-	RS-m0226-3p	6	-	6	TGGAAAGATGAACAGCCTCCGTTCTACCATCTTCTACGGTGGAACAGTACAAACATCTCTCTGCTCCATCTTCATTTCTCTGTCTTACTGTCCCTTTACGTCTCGCTCTTTCCACACACATTCGTCCTTCACATGTTTGATTCTCAAAGGACAAATCTGTGTGGAAAGAGAGAGGTAGAAAGACAGCAAGAGAGGAATGAAGATAGAGGAGAGAAATGTTTGTATTGTTCCACTGTAGGAGATGGTAGAACGGAGGCTGTTGAGGTTTCC	.(((((..(.((((((((((((((((((((((((((((((((((((((((((((((.(((((.(((.(((((((((((((..((((.(((((..(((((.((((..((((((((((((.(((.((((((.................)))))).))).)))))))))))))))).)))))..))))).))))))))))))))))).))).))))).)))))))))))))))))))))))))))))))))))))))))))))).)..)))))	-	AGATGGTAGAACGGAGGCTGT
197	RS-m0227	scaffold_6:150043:150171:-	-61.50	RS-m0227-5p	-	6	6	-	AACTTTCTGAAAAGATGACTGGACGGTTGGTTTATATCAACTTCATGACCTTCCCGCATCATACAATCTGGAGTGGAAGGTTTTGAAGTTCATATAACCCAACCATCCACTCATCTTTTCTGAATGTTG	(((.(((.((((((((((.((((.((((((.((((((.(((((((.((((((((.((..((.......))..)))))))))).))))))).)))))).)))))).)))).)))))))))).))).))).	AAAGATGACTGGACGGTTGGT	-
198	RS-m0228	scaffold_6:1783751:1784058:-	-67.70	RS-m0228-5p	-	8	8	-	TAAGTTTTCCGTGACGTTGAGTATGTACTGGTAAATGTTCTCAAAATCGGATATGGACTCGTAAATGACCCTATAAGTTGGGAGTTTACTGTAGTTTACCCTTATTTTATCAATGAAGATGAATGATTCAAACTTGTGGACTCTTTCAATATTCGAAAGAAATATATCACTAAATTGAAAACTAGTTGGTGTCACTTATGATTATTAAGATAGATATTATTGTTCAGATTCAAAATTTGAGCATTTTTACAATACCTGCCTCAAAGGAAAAACTCTCTTTTACTGGTATAATTTATCATGTAACTTAC	((((((...(((((...(((((.(((((..(((.((((((........))))))....((((((.((((((.((.((((.(((((((((...(((((....((((((.(((......)))))))))...))))).))))))))).......(((....)))..................)))).)).)).)))).)))))).....((((.((.......(((((((((.....)))))))))...........(((.......))).....)).)))).)))..))))))))))))))).)))))).	GTGACGTTGAGTATGTACTGGTA	-
199	RS-m0229	scaffold_6:1908198:1908349:-	-66.41	RS-m0229-5p	-	30	30	-	GATTGAGAGAGAGGATGAGAGGTAGGAGTAACAAAGTGAAAACAAAATCTTGAAAGTGAAAACAATTTGAAGTAGATTTCTGTTTTTTGTTTTTGTTTTCAATTTTGTTACTCCTCCTTCTCATCCTCTCCTCTCATCTTCCCTCTCAATCC	((((((((((((((((((((((.((((((((((((((((((((((((.(..((((..((((.(.((.....)).).))))..))))..).)))))))))).)))))))))))))).)))))))))))))).............)))))))).	GAGGATGAGAGGTAGGAGTAA	-
200	RS-m0232	scaffold_6:8614223:8614467:-	-56.50	RS-m0232-5p	-	70	70	-	GAACTAAAATCCTAACTAAGTAAGGACTCGTCAACATGTTAGTCGAAAATATGGGGGGTACTCTTTCCTACCCCGGATTTCTCCTCCCGAGAAGGTTTTAACGAGACTGTCGTTAACATATTGGTTCCCACTATGTATTGTTTCATAGTTTTTTAATGGAACATCTTTTTTTAATATCTTTTCTTCTAAAAAAATTAAATAAAATCCTTAATTAAGAGTTGCTTCTTAGGTGGGGAGTAGAGTTA	.((((....((((..(((((.((((((((.........((((..(((((...((((((.......(((......))).....)))))).((((((..(((((((.....))))))).......(((((.((((((........))))))........))))).)))))).........)))))..))))...((((((.........))))))..))))).))))))))...))))....)))).	CCTAACTAAGTAAGGACTCGTCA	-
201	RS-m0233	scaffold_6:10403306:10403406:-	-47.30	RS-m0233-5p	-	6	6	-	CGTCGCGCAAACTTTTGCGCGTGACGGAAGACACGTTGTCGCGCAATGTTTTAACTTCACGCGACTAGTGTATTTTGGGACGTGCAAACTTTGCACGACGA	(((((.(((((..(((((((((..(((((.((((...((((((....((....))....))))))..)))).)))))..))))))))).))))).))))).	ACTTTTGCGCGTGACGGAAGACA	-
202	RS-m0234	scaffold_6:12937125:12937324:-	-48.80	RS-m0234-5p	-	11	10	-	ACGTATATTAGAGAAATCCACGTCGGTACATTAATAAAAACGACGTGTTAAATAATCTACCATGACGCGAGTTATTACTTATGTACTTTAATTTTTGAGTTTACTACGACGGTACCTACAACACTACTGTCGTATTTATTTACCACGTCCGAAGTTATATGTAACCGCCGTATTATTTTTTTGAAATGGTTTTATATGTA	(((((((((((((((((..(((.((((((((..((((....((((((.(((((((......(((((....))))).........((((........))))....((((((((((..........)))))))))).))))))).)))))).....)))))))).)))).)))...))))))))))........))))))).	GAGAAATCCACGTCGGTACATTA	-
203	RS-m0235	scaffold_6:13696868:13697006:-	-26.20	RS-m0235-5p	-	10	9	-	ACACCCTAGAGAAGCAGTCCCAAACGAGCCCTAAACCATCATATTTAACTACCAAAAATATCTCTAATACACCCTAATACACTGTATCACATAACATCCTAATACTAAGGCCCCGTCTGGAATTGCTTTTTTGGCCAAA	.....(((((((((((((.(((.(((.(((..........((((((.........)))))).....(((((...........))))).....................)))..))).))).))))))))))))).....	GAAGCAGTCCCAAACGAGCCCTA	-
204	RS-m0236	scaffold_6:13892175:13892395:-	-53.49	-	RS-m0236-3p	14	-	13	CTCTCTCTCTCTCCTCTCTCTCTCTCTCTCTCTCTCTCTCCTCTCCCCCACGCCATGCCCAACTCCCACCCCAAACATAACCCTCCATGGAATTACTCAACACACCCAAACCACCGCCACTCAATTTTTTTTTTTTATAAAAAAATTCTCCTCAACAGTCACTCCCCATCTTTTCTCTCTGCAGAGAGAGTGAGAGTGAGAGAAAGAGGCACAGAGAAGAA	.(((.(((((..(((((.((((((.(((((.((((((((.(...........(((((............................)))))................................(((((((((.......))))))))).................................).)))))))).))))).)))))).)))))...)))))))).	-	AGTGAGAGTGAGAGAAAGAGGCA
205	RS-m0237	scaffold_6:15459447:15459710:-	-109.40	-	RS-m0237-3p	11	-	10	GTACATCAATTTGGTTCTTGTTGTCAGTCTCTGTTAAATTGATGATGTTGCACGTATGTGGAGCTCACACATCCAATCGTATAGAGCTACGTAACTTTAAATAAAAAATATAATATATTTTTATTTTAAAGTTTTTATGGATATTATATGCGTAACTTTATATATTTTTATTGTCATGCGGCTCCATATCATTAGATGTGTGGGCTCCATACGTGTCACGCCATCAATTTAACGGAAGTTGATGGTAGGGACAAAACTGATGTA	.(((((((.(((.(((((((..(((((..(((((((((((((((.(((.((((((..((((((((((((((((.(((.((((.((((..((((((((((((..((((((((...))))))))..))))))))...))))..........((((.((..((........))..)).)))).)))).)))).))).)))))))))))))))))))))).))).)))))))))))))))..)))))..))))))).))).)))))))	-	CGGAAGTTGATGGTAGGGACAA
206	RS-m0238	scaffold_6:15674462:15674556:-	-30.20	-	RS-m0238-3p	8	-	8	GCTAGAGCGTTTCAGGGTGGCACCGACCCATTATCCTTCCACTGCCCGGAGCGGGAGGTGATCGTTGCTCTGTGAAGCCAGCCTTACGCAATTCC	(((((.((((((((.((.((((.(((....(((.((((((.((......)).)))))))))))).)))))).))))))..)).))).))......	-	TTGCTCTGTGAAGCCAGCCTT
207	RS-m0239	scaffold_6:16098236:16098594:-	-86.90	-	RS-m0239-3p	25	-	24	GTGGGCTGTTTTTCTCTGGAAAGTCAGAACTAGCGGCGGGAGAACCACGACGAAACAAAGTCAACCTTTCAAAGAATGTTTTATTTTCCAAGAAATAACCTTTTTTTTGCCTTTTTCTTTTTTACGGACCCACAAATAAATCTTTTCCTGATCCAAAATTGAAAAATCTGTAAAGTGACCATCCATTTGGTTTACAATTTTTTTTTTAACTGTTAACATGTATGTTAACAATTTTTATTTTTTTGAACCAAAAAACAATTTTATTTTTTGTTTTACAAAATTCAAAACGGATGATAAATATCGCCAGTTCATAGGGGTCCAAAAGATTGTGGTCACCCACCGTTGGATCCAACAGTTCA	.(((((((((....(((((....))))).(((((((.(((.((.(((((((........))).......(((((((....(((((((....)))))))....)))))))......((((((....((((((..(((((((................((..(((((((.((((....(((((......))))))))))))))))..))...((((((((....))))))))...)))))))...(((((...(((((((.........)))))))..............((.((((....)))))).)))))...))))))))))))..)))))).))).)))))))....)))))))))	-	TTGTGGTCACCCACCGTTGGATC
208	RS-m0240	scaffold_6:16872028:16872120:-	-25.00	-	RS-m0240-3p	12	-	11	GTCAGGTAGTCACGTGGTTTCGGAGAATAGACTTTACAAAAAAATCTGTTGATCTTGTACTCTGGGTTTTGAGATCAATGGTGAGTATTTAGA	...(((((.((((.(((((((((((..((((...(((((....(((....))).))))).))))..)))))))))))...)))).)))))...	-	TCTGGGTTTTGAGATCAATGGTG
209	RS-m0241	scaffold_6:17285576:17285684:-	-18.80	-	RS-m0241-3p	29	-	29	CTTAGTGGGAATTGTTTTGAGTTATATTTCACCAGGCATCTAAAGTGATCTATGCAAACACTCTTATGATTAATCGACCAAGTGGGAGAATGTAAGACAAATTACTGTC	..((((((...((((((((.(((...(..(((..(((((((((((((...........)))).))).))).....).))..)))..).))).)))))))).))))))..	-	ACCAAGTGGGAGAATGTAAGACA
210	RS-m0242	scaffold_6:17814051:17814250:-	-48.80	RS-m0242-5p	-	11	10	-	ACGTATATTAGAGAAATCCACGTCGGTACATTAATAAAAACGACGTGTTAAATAATCTACCATGACGCGAGTTATTACTTATGTACTTTAATTTTTGAGTTTACTACGACGGTACCTACAACACTACTGTCGTATTTATTTACCACGTCCGAAGTTATATGTAACCGCCGTATTATTTTTTTGAAATGGTTTTATATGTA	(((((((((((((((((..(((.((((((((..((((....((((((.(((((((......(((((....))))).........((((........))))....((((((((((..........)))))))))).))))))).)))))).....)))))))).)))).)))...))))))))))........))))))).	GAGAAATCCACGTCGGTACATTA	-
211	RS-m0243	scaffold_6:19542373:19542443:-	-36.10	RS-m0243-5p	-	153	153	-	TTTGCGCGACGAACATATGTTTATCGTCGCGCAAACTTTCGCGCGTGACGGAAGACACTTTGTCGCGCAAT	.((((((((((((....(((((.(((((((((..........))))))))).))))).)))))))))))).	GAACATATGTTTATCGTCGCGCA	-
212	RS-m0244	scaffold_6:20529638:20529725:-	-54.70	RS-m0244-5p	RS-m0244-3p	525	10	501	CTTTTTGCTATCCCCGGCCACTAAGGCAATGACATGTAGGATAACTTTTCCATGTGTCATTGTGTTATTGGTCGGGGATGGCAAAACA	..((((((((((((((((((.(((.((((((((((((.(((.......))))))))))))))).))).))))))))))))))))))..	CCCGGCCACTAAGGCAATGACA	TCATTGTGTTATTGGTCGGGGA
213	RS-m0245	scaffold_6:26242531:26242694:-	-37.70	RS-m0245-5p	-	55	55	-	CCGATGTCCTGTGATTGATATTGGGCTTGCATAAAAATGGGGAAATTATGTCCTAATATTAACAAACCAAATACCAAATGTGAGAGATGGCAACCATGACCATATTAACATGTTGCATTTTCCTGCTTGCTTCTTAGCAGCTCAGTATTTACAGTCGAGATCCA	..(((.((((((((...((((((((((.((.......(((((........)))))........................(..((.((..(((((.(((..........))))))))....))...))..)......))))))))))))))))))..)).)))..	GTGATTGATATTGGGCTTGCATA	-
214	RS-m0247	scaffold_6:28212587:28212686:-	-51.56	RS-m0247-5p	RS-m0247-3p	130	1	124	GCTGTCTTTCTACCTCTCTCTTTCCACACAGATTTGTCCTTTGAGAATCAAACATGTGAAGGACGAATGTGTGTGGAAAGAGCGAGACGTAAAGGGACAG	.((((((((.((((((.(((((((((((((.(((((((((((...............))))))))))).))))))))))))).)))..))).))))))))	CTCTCTCTTTCCACACAGA	TGTGTGGAAAGAGCGAGACGT
215	RS-m0248	scaffold_7:1007208:1007285:+	-22.40	-	RS-m0248-3p	15	-	15	AAAATAGGAAAGTAAATCCCTTAATTAATCAAGGAAGTAAATTTCCTTGATTAATTAGGAGACTCACATCAACCATCC	...........((.(.((.((((((((((((((((((....)))))))))))))))))).)).).))...........	-	CTTGATTAATTAGGAGACTCACA
216	RS-m0249	scaffold_7:2538048:2538123:+	-22.30	RS-m0249-5p	-	6	6	-	ATTTAATCACAAGGGCAGGTTGAAGGCCAGTAGTTGTGCTCTTTACTGGGCTTGTAATTGGGCTTTGTTTTGTCTT	...........((((((((..((((.(((((..(...((((......))))..)..))))).))))..))))))))	AAGGGCAGGTTGAAGGCCAGTA	-
217	RS-m0250	scaffold_7:2598944:2599121:+	-66.35	-	RS-m0250-3p	10	-	9	AGAACAGGGATACCACATTCCCATACCACCTTATGTGGCCAATGAAGTGGACATCCACATCAATTAAAATCAAATTAACATTTTCTTTTCTTTTATAATTTATTGACACTTTTTAATTGATGTAGCTGACCACTTCATCTGTCACATAAGGTGGTATGAGAATGTAATATACAAATAT	......(..(((..((((((.((((((((((((((((((..(((((((((.((.(.(((((((((((((((((.............................))))....))))))))))))).).)).)))))))))..)))))))))))))))))).))))))..))).)......	-	ATAAGGTGGTATGAGAATGTAAT
218	RS-m0251	scaffold_7:2612146:2612222:+	-24.90	RS-m0251-5p	-	26	26	-	TGGGGAGCCAAGGAGGAAGACGGAAGGGACCTAAATATTAAATGGGTTTCTTTTCTTTTCTTTTTTTCTTTTTTCAG	((..(((..(((((((((((..((((..(((((.........)))))..))))..)))))))))))...)))..)).	AGGAGGAAGACGGAAGGGACCTA	-
219	RS-m0252	scaffold_7:5184037:5184199:+	-35.90	RS-m0252-5p	-	10	10	-	ACCCTTTCAAAGGGATCAAACCAACGTAGTTCAGAAATGATTTGTGTGGAGATTTTATTGATGACAATTTGGTTGCGGTTGCATCTATTGAGATATTAGACTGCCTACGTATCCTTCATGGGATCAAACCGACATAGTTCCAAAATTTGAAAATTAATGGGTA	((((..((((..(((((...(((.(((((.(((....))).)))))))).)))))..))))...((((((((.(((((((..((((..(((((((((((.....))).)))))..)))..))))..))))).)).....)))))..))).........)))).	AGGGATCAAACCAACGTAGTTCA	-
220	RS-m0253	scaffold_7:7017728:7017912:+	-61.60	RS-m0253-5p	-	64	62	-	CACAGGGCCCTCAAAATCTCAAGACCGGCCCTAAATCAACTTTAGTACAACCCAAAAACTCAAAGCTCAAAACAAGAAAAAACCCAGAAATCGAAAACCGTTGATCGGCCCTAGAAACACTAAAAACTCTTTGGGGGGGGGGGGGGGGGGGGGGGGGGTGGTCTGAAGGCTTGGGGGCCGCTGGG	..((((((((((((..(((..((((((.((((...((..((((....(..(((.....(((((((................................(((.....)))...(((.....)))......))))))).)))..).))))..))..)))).))))))..))).))))))))).)))..	TCAAAATCTCAAGACCGGCCCTA	-
221	RS-m0254	scaffold_7:9353471:9353605:+	-42.55	-	RS-m0254-3p	35	-	35	ATATATATCCTATGTGGACATCCGGATGTTATTATCGTGCAGACACCATGTATTTTCTACTACCCCTCCCGGTTTTCCTCCCTGTTTACAATGGCATCCGAACGATAATAACGTGCGGACATCTACATATATATA	.((((((...((((((((..((((.(((((((((((((.(.((..(((((((.........(((......))).............))).))))..)).).))))))))))))).))))..))))))))))))))	-	CGATAATAACGTGCGGACATCTA
222	RS-m0255	scaffold_7:10357113:10357228:+	-35.42	RS-m0255-5p	-	95	92	-	AATAGCACCATGGAAATTGTGAAATGACGCCTATATTGTGGAAATTAAACTCGGGAATTTGATGCCCTAATTTCCACGGTTTTTTCCTCGCGTCATTTAATAAATTCCACGCTTAA	...(((....(((((.((((.(((((((((....(((((((((((((.....(((.........)))))))))))))))).........))))))))).)))).))))).)))...	TGGAAATTGTGAAATGACGCCTA	-
223	RS-m0256	scaffold_7:18921383:18921494:+	-65.80	-	RS-m0256-3p	27	-	26	AAATCTTCCTTCATTTTGACAATTCCGGTGACGGCAGATTGAAGGCAGATGCTTCGAACAAACAGATGCTTCAATCTGCCCTCACCGGAATTGTCAAAATGAGGAAAGATCT	..(((((.(((((((((((((((((((((((.((((((((((((.((..((...........))..)))))))))))))).))))))))))))))))))))))).)))))..	-	TCACCGGAATTGTCAAAATGA
224	RS-m0258	scaffold_7:21992427:21992503:+	-33.80	RS-m0258-5p	-	9	9	-	GAATTCTCGGCCGCTAGGAATTCTCGGCCGCTAGGAATTCTCCGGCCGCTAGGAATTCTCCGGCTATTAGGAATTCT	(((((((.(((((...((((((((..((.(((.(((....)))))).))..)))))))).)))))....))))))).	CCGCTAGGAATTCTCGGCCGCTA	-
225	RS-m0259	scaffold_7:678028:678229:-	-58.32	RS-m0259-5p	-	11	11	-	GATCTTGTACTCTGGGTTTTGAGATCAATGGTGAGTATTTAGATGCTGGGCCCAATCCAATTCTTTTATTGATTTGCTCTAGTGGTCAATTGCCATTTAATTTGGCATTTTTTACAACTCTGCGATTTTGTAAAAAACGTGGGCCTCTGATGTGGTTTTGGGCTCTCTCTCTTTTTTGAATCAAAGCCCAGTCCTCTATACT	...........(((((((((((..((((.((.(((............((((((((..((((......))))..(..(..(((.((((...(((((.......)))))((((((((((..........))))))))))....)))).)))..)..)..)))))))).))).))...)))).)))))))))))...........	TCTGGGTTTTGAGATCAATGGTG	-
226	RS-m0260	scaffold_7:1216066:1216217:-	-57.70	-	RS-m0260-3p	9	-	9	TTATTATTTTTGCGCGACGGAAGAAATTTCGTCGCGCAAACTAACAATAAAAAATAAACTTTTTTTTACTTTAATTCTTGCGCGACGAATACGTACGTCTCGCAAACATCCTTTGCGCGACGAAAATCTCTGTCGTCGCGCAACATCTTTAG	.........((((((((((..(((..((((((((((((((.......(((((((.......))))))).........(((((.((((........)))).)))))......))))))))))))))...)))..)))))))))).........	-	ACGAAAATCTCTGTCGTCGCGCA
227	RS-m0261	scaffold_7:1581452:1581651:-	-48.80	RS-m0261-5p	-	11	10	-	ACGTATATTAGAGAAATCCACGTCGGTACATTAATAAAAACGACGTGTTAAATAATCTACCATGACGCGAGTTATTACTTATGTACTTTAATTTTTGAGTTTACTACGACGGTACCTACAACACTACTGTCGTATTTATTTACCACGTCCGAAGTTATATGTAACCGCCGTATTATTTTTTTGAAATGGTTTTATATGTA	(((((((((((((((((..(((.((((((((..((((....((((((.(((((((......(((((....))))).........((((........))))....((((((((((..........)))))))))).))))))).)))))).....)))))))).)))).)))...))))))))))........))))))).	GAGAAATCCACGTCGGTACATTA	-
228	RS-m0262	scaffold_7:2608426:2608500:-	-25.30	RS-m0262-5p	-	26	26	-	GGGGGAGCCAAGGAGGAAGACGGAAGGGACCTAAATATTAAATGGGTTTCTTTTTTCTTTTTTTTTCTTTTTTCA	.(..(((..(((((((((((..((((..(((((.........)))))..))))..)))))))))))..)))..).	AGGAGGAAGACGGAAGGGACCTA	-
229	RS-m0263	scaffold_7:2887134:2887237:-	-69.40	RS-m0263-5p	RS-m0263-3p	2085	69	1945	GGGATCTGACCACATCATGTCACCAGGAACCAAGTTGGGACCTCCTCATGGAGCATCAAGAAAGGTCCCAACTTGATTCTTGTTGACGTGATGTGGTTAGATCC	.(((((((((((((((((((((.((((((.(((((((((((((..((.((......)).)).))))))))))))).)))))).)))))))))))))))))))))	ATCATGTCACCAGGAACCAAG	TGATTCTTGTTGACGTGATGT
230	RS-m0264	scaffold_7:3424142:3424490:-	-113.23	-	RS-m0264-3p	168	-	166	CCCAGTCTTGTGGCCCTCACCACTTGCCCGGGCTGCCTCACACTGCTGGAAGCCCATTTTTTTCCCAAAGCCCCCCAGCCCGACTCTGCTGGACTTGCCCTACACGCGCCAACGTTAAAAAAAAATTCGAACGCTGGAGGGCTGACGCCAGCCTAGCATCAGCCATGACGTCACTGTCCTCGGGCACGAGCTCGGGCCGAAGTCGCCCTCAGGCCAGCCCAGTCTTGTGGCCCCCACCACCTGCCCGGGCTGCCTCACACTGCTGGAAGCCCATTTTTTGCCCAAACCCCCCCAGCCCGACTCTACTGGACTTGCTCTAAGGGCAAATGGGTGGAGTTACTTTTATAGA	.........(((((((.(.(((.(((((((((((.((..........)).))))).............(((...((((((((((((.(((((....(((((.((.(((....((.............))..))))).))))).....))))).........(((..((((....))))....)))..))).))))))...(((((.....((((.(((((.(.(..((((......))))..).).)))))))))......(((((.........................))))).)))))....)))....)))....)))))).)))).)).))))).........	-	CTAAGGGCAAATGGGTGGAGTTA
231	RS-m0265	scaffold_7:5101759:5101827:-	-26.80	-	RS-m0265-3p	14	-	13	TAATCTTGGGGCTCTGCGTTCTAATTCAGCATTTTTTTGGACATAGAAAGCAGGGCAGGACCAGGGTGA	..(((((((.(((((((.(((((.(((((.......)))))..))))).)))))))....)))))))..	-	TGGACATAGAAAGCAGGGCAGG
232	RS-m0266	scaffold_7:8153589:8153912:-	-73.50	RS-m0266-5p	-	14	14	-	GTACCAGAATCGACGAGAAGCATTCAGCACAACTGCCGCTTGCTAGAATTAATGAAACAAAAATTGGTTTAGCCAAAGCCTTGATCAGAAAACAAGAACAGAAATTCTTCCACTAACGACAATAACCACGCAAACCAATAGAAAATTTCAAATATGAGTTAAAAGATACAGGCACCCCAGGTAGTACAAGTAGACTGAACCACCAAGCCTGACCTATATTCATGGAGAAATCTACCATAACATAGTGCCATGCGCATCTTCCTATATTGCAATGGATCCAGTGAGTGCGTTGCGTTGCTTTGGTTCGTCTTTGATTTTGGAACC	((.((((((((((.(((((.((..((((.((((.((.(((..((.((.....(((((.....((((((((.((.......(((.((.......(((((......)))))........))))).......))))))))))......)))))..((((............(((((......(((.((...((....))..)).)))..)))))..........((((((....)).))))..))))...((((..(((...........))).)))).)).))..))))))))).))))...)).))).)).)))))))))).)).	CGACGAGAAGCATTCAGCACA	-
233	RS-m0267	scaffold_7:8548805:8549019:-	-49.60	RS-m0267-5p	-	23	23	-	ACGATGGTTCGTCAGTCGTTCTAGCGTCGTCTAAAAATTGACAAAGTTGTTTTTAAAATTATAGTCTTTTTTTTATCAAATTAGAAAACAAAAACCATGGTTCAGAAAAATCAAATCTGCAATCAAACATTCACAGAGAAAGAAAGAAGGGTTTTGAATCCTTATATAGACGACGGTATATTACTACTGACGTCGTGTGAACATCAATACCACGA	.((.((((.(((((((.((..((.(((((((((......((((....))))(((((((((....((((((((((.((......))............(((((((((.........)))).)))))............))))))))))..)))))))))........))))))))).))....)).)))))))..((....))......)))))).	GTCAGTCGTTCTAGCGTCGTCTA	-
234	RS-m0268	scaffold_7:9001837:9001954:-	-35.70	-	RS-m0268-3p	11	-	11	ATAGATTGGGTTATGATTTTTCCAATCCAATCCAATCACATTAGAGGTTTAAATCTGATCTGATCTGATCTGATCCAATTGATATTGAATTGGATTGGATGATCGGTTTCCATAATGA	...(((((((((..((((.....)))).))))))))).(((((..((.......((((((..(((..(((..((.((((....)))).))..)))..)))))))))...)).))))).	-	TGAATTGGATTGGATGATCGGTT
235	RS-m0269	scaffold_7:10583771:10583975:-	-82.70	RS-m0269-5p	RS-m0269-3p	179	163	10	CCGGACATCCGGATTGTTTAGTGTGCGGATTCCAATGTTTGCAGTTGTGTTTCATGTAAAAAATGATTTGAAGATGTATACTTCTACAGCACCGACTGGATATTTTTATATAGCAGTGTAGTGGCTTGTGATTTGGCAGCATATATAAGAGAAGAAAATCGAAGAAACATTGAGGTCCGCATGCTAAACAATCCGGACATCCGGA	(((((..(((((((((((((((((((((((..((((((((.((((((((((((((.......))))...((((.......))))...)))).))))))....((((((((((((.((..(((.(....).)))..)).)).)))))))))).............))))))))..)))))))))))))))))))))))..))))).	GGATTGTTTAGTGTGCGGATT	TCCGCATGCTAAACAATCCGG
236	RS-m0270	scaffold_7:11434207:11434332:-	-42.90	RS-m0270-5p	-	8	8	-	CTAAGCATGTCTGGATTGCAGATAGTGGTGCTTCTCATCATATGGTTGGCAATTCCTCTCAATTGGATCATGTGACTCCTTGTAATGTTGATGAGAATGTTACTGTTGGCAATGGGGCATGTTTGA	.(((((((((((.(.((((.(((((((..(.((((((((((((((.(.(((..(((........)))...))).)..)).....))).))))))))))..))))))).))))).))))))))))).	CTGGATTGCAGATAGTGGTGCTT	-
237	RS-m0271	scaffold_7:12596658:12596901:-	-108.45	-	RS-m0271-3p	365	-	358	CATTGGATTAATACCCAATGGTGGGTGACCACAATCTCTTGGACTACTGTGGTCCAAAAAATCGGGACTGTATATATATATAATTATTTTATATATATAGATGATTATATATATATATATATAGATGAAATGTTTCTTTCATTGTGATATCACATTTATTATTTTTTTTATAGTCTAATCCCGATCCCTTGAACTATAGGAGTTCAAGAAATTGTGGTCACTCATCGTTGGATATTAATCCAAT	.((((((((((((.(((((((((((((((((((((.(((((((((.(((((((.(((...(((((((.(((((((((((((((((((((.........)))))))))))))))))))))..(((((.(((............((((....))))............)))...))))).)))))))...))).))))))).))))))))).))))))))))))))))))))).))))))))))))	-	TTGTGGTCACTCATCGTTGGATA
238	RS-m0272	scaffold_7:14321704:14321860:-	-57.50	-	RS-m0272-3p	55	-	54	ATACTTTCTACTGCTCGACTCCTGTCAGGGAGCCTCACTCTGAAGCGAGTCGGTATCAGCCTAGAGAAAATAGGTATGGTAACTACAACTTCCTAATATGAAGAGTAAACGGAATGGTAGTGAGGTTCCCCTACAGGAGCCGAACGGTACTTCAAAA	........(((((.(((.(((((((..(((((((((((((((...((.((.(.((((((((((.......))))).))))).).))..((((.......))))......))...))).))))))))))))..))))))).))).)))))........	-	TCCCCTACAGGAGCCGAACGG
239	RS-m0273	scaffold_7:15378336:15378454:-	-46.60	-	RS-m0273-3p	17	-	17	ATGGTTTCATTTATCTGCATTTGCACCTGCACCTCTTTTGGTCTTTACTGGTTTTCTCATGCACTGATGAACTCAGAGATCCATGCATAGGTGCAAGTGTAAGTGCAGACAAATGCCTT	..((...(((((.(((((((((((((.(((((((....((((((...(((((((..(((.....))).)))).)))))).))).....))))))).))))))))))))).)))))))..	-	AGGTGCAAGTGTAAGTGCAGA
240	RS-m0274	scaffold_7:16027790:16028108:-	-80.20	RS-m0274-5p	-	15	14	-	TATCCATGATTCAGAACCGTCGACTCACGCATAAACAGTATAAATTTGTCAAACTAATACCAACAAAACTCATGTGATCGAGTATGAACTGACTGCATTGATGGAAAGGAACAATGATGAATGTTTCAAATGCAGATGATGAAATGTGCTCATGTGGATGTGGTACTTGATATCAGACAACAAACCACACGTTTGAATAATTAGTTTAATTAGGTTTAAAATTACTCAATGTGCTGAACTTGAACACAGTGGCATTGGCTAGGCCAGCTCTTTGGTGTCGAGGTGGTGTGCGTGGCCATGGGTGGTGGTGGTGTGGGGA	..(((((...(((..(((..(.(.(((((((((..(((((((........((((((((..................(((((((((..((...(..(((.........((((((........))))))....(((.((......)).)))..)))..)..)).))))))))).((((((............))))))...)))))))).....(((........)))...)))))))..(((((.(((...((..(((((...)))))..))...))))))))....)))))))))...).)..)))..))).)))))..	TCAGAACCGTCGACTCACGCATA	-
241	RS-m0275	scaffold_7:16302895:16303134:-	-40.00	-	RS-m0275-3p	9	-	9	TGATTAATTCAAAACTTATTACCAATGGCGCAAAACATTAATCACTTTTATTACTAAGATTATCAATATTCTGCAATTATTGTGAGAATCAATTATATTATAAGAAATGTGATTTACGAAGGAGCACATTATGAAATGACAAAAAATGGATTCCAAAATTTCTTTTAAGCTTTTACTTTTAAAAGATGAAGCTATTTGCACGTGAAGTGTGTGTCATGAGTGGGAGTACAAATGACAATT	(((.....)))..((((.((((..(((((((...(((((..((((...........(((.((....)).)))((((.......(((((..(((((((((......)))))))))......((((..((((.((......))...))))..)))).....)))))...((((((..(((....)))..))))))..))))..))))))))))))))))..)))))))).............	-	TGTGTGTCATGAGTGGGAGTACA
242	RS-m0276	scaffold_7:17979891:17980022:-	-28.40	RS-m0276-5p	-	7	6	-	TCGAAACTTAAATTGACGCCTATACACTCCCTAACAAGTATAGAAGGGTGACAAAACCAACAATGTTAAGTGCACAATTGCATATATACACATAAGAAATATCGGGAGCCCTGTGTGGTGGCATAGTTGCAC	..(.((((.....((.((((.((((((((((...............(((......))).....(((((.(((((....))))).)).))).............)))))...))))))))).)).)))).)..	AATTGACGCCTATACACTCCCTA	-
243	RS-m0278	scaffold_7:22242863:22243031:-	-69.00	-	RS-m0278-3p	21	-	20	AGGGAGCTGATTTTTCCACTCTGCTTTTGTCCACTTACACTCCCTTTGTTGGAAATTGTATGTTCCCACTCTTTTGTTCACTTACACTCCCTTTTTTGTTATAGTTAAAAGTATTAAAAAACAGAATGGAGTGTATGTGGACAAAAGGGGAGTGGAAAAATCACCACCC	.(((.(.(((((((((((((((.(((((((((((.((((((((.((((((((((........))))....((((((...(((.(((..........)))...)))))))))........))))))..)))))))).))))))))))).))))))))))))))).).)))	-	GTGGACAAAAGGGGAGTGGAAAA
244	RS-m0279	scaffold_8:381866:382006:+	-42.80	RS-m0279-5p	-	14	14	-	CGCTTAAGTTATATAGGAATTCTTGAACCCAAGAGTTAAGAATAACAAGTTCTTAGTCACCATCAAACAGCCCCCCCAACTAGTCGTATGGGGTGCTTGTGGTAAGTTGCCTTGGATATGAGGAATTCCTAAAAAACGGCA	.(((...(((.(.(((((((((((.(..(((((..((((((((.....))))))))..((((.((...(((..(((((((.....)).))))).))))))))).......)))))...).))))))))))).).)))))).	ATATAGGAATTCTTGAACCCAAG	-
245	RS-m0280	scaffold_8:2707344:2707436:+	-19.00	RS-m0280-5p	-	58	58	-	TAAAAAATGGAGAAGGTCCAAAGGAGAAGGTTAAAGAAAAGGTTGCTAGCATTCCCTATATCACCAATATCCTTGGATTTTTTTTTCAAGAAG	........(((((((((((((.(((...(((....((..(((.((....))...)))...)))))....))))))))))))))))........	AGAAGGTCCAAAGGAGAAGGTTA	-
246	RS-m0281	scaffold_8:7443230:7443321:+	-24.20	RS-m0281-5p	-	81	79	-	GTTTTTTTGGTGGACGAAAGGTAAAGAGAGCTCTTTTGACAGCGTCTCTGTATCTTTTTTTTGAAATTGGGGTAGCTTCTGTTATAGAAGCA	....(((..((.((.((((((((.((((((((........))).))))).)))))))).))....))..)))..(((((((...))))))).	TGGACGAAAGGTAAAGAGAGCT	-
247	RS-m0282	scaffold_8:8433953:8434061:+	-26.00	-	RS-m0282-3p	16	-	15	TTCTTTAGATGATGAAGTTTCGCGTTGAGTTCTTGAAAACTCCATTTGACAGCGGCTGGTGTCATTTGTTCTTTTCCAGGAATTGGAGTGAGCAGGTTAGATCTTTGAC	.((...((((..(((...(((((.((.((((((((((((...((..(((((.(....).)))))..))...)))).)))))))).)))))))....))).))))..)).	-	CAGGAATTGGAGTGAGCAGGTTA
248	RS-m0283	scaffold_8:8435695:8435874:+	-35.00	-	RS-m0283-3p	458	-	452	TTAATAAGGCGCGCGTGCTGGCAGTTAAGTTACAGTTTACTTTTTTTTTGTGGACAAAAGTTACGATTTTCGAGATGGTAAAATGTTTGGGCTTGTTTATAAATTTGGGTTGGGGTTGTTTTGGGTGCTTTTTGAGTTTTTATCTATTGGGCTTGATAGTGGCAGTGCTGTAATTTATTG	.(((((((..(((.(..(((.((((((((((((((..(((((....((((((((((....((((.(((.....))).))))...((....)).))))))))))...))))..)..))))..(((((((((...))))....)))))...))))))))..)).)))..))))..)))))))	-	TGGGCTTGATAGTGGCAGTGCTG
249	RS-m0284	scaffold_8:10558665:10558865:+	-52.10	RS-m0284-5p	-	178	178	-	AACTTGCGACGTGGAAAATGTATGATGACGTCATATTTTTTAACGTTCAGATTATATATCTCGTTTTTTAGACGTCGGTATTATGGGATTGGAGTCGTGTTATTTTGAATTACATGGCGGTTCTTAATCCTTCCCCGACGTGATATCCTGAATAATTGCTTCACAATAGCGTCGTGGTTCTTCATTGTTACGTTGCTTTAA	.....((((((((...((((.((.(((((((.............((((((.....(((((...........(((((((......((((((((((((((((...........)))))))...)).)))))))...)))))))))))).)))))).((((.....)))).))))))).))....))))..)))))))).....	GTGGAAAATGTATGATGACGTCA	-
250	RS-m0285	scaffold_8:11236859:11236982:+	-28.10	RS-m0285-5p	-	5	5	-	ATAATCTTTTTGTTGAGGTTGTGATTGACGGTGAATCTGAGACAATTCGAAGTTGAGTTGTGTAAGAAATTGGGCCTTATCAAATCAAATCCTACTGTCTATTTATTTTTGACAAAAAAAAACT	......(((((((..(((....(((.(((((((..(((.(.((((((((....)))))))).).)))..((((......)))).........))))))).)))...)))..)))))))......	TGTTGAGGTTGTGATTGACGGTG	-
251	RS-m0286	scaffold_8:12661214:12661473:+	-54.04	-	RS-m0286-3p	6	-	6	AAATCGGACCATTATACCGTGCTTTTGTTTCGTCAACTGTATCCTACGCGTTTGGATGAGTTTTAGATGATTAACTCTATGTTCACATTAGCATATTCGAGAAAAATAGATTGATGGTTGGATTCATTCCAATTGAGTGATTTGCATATGAAAGGATAAAAAAAAACGCATGACGACATTTGCCATTTTCTTAATTTTTAAAGATGTTTGGTGCATACTTGGGCTTATCTAAGTTGGTTAGAGCGGATGTACTCCTCACT	.....(((.........(((((((((((((..(((..((((...(((.((.(((((((((((...(((.(((((.(((((.(((..............)))....)))))))))).))).)))))).))))).)).)))...))))..)))..))))))))......)))))...((((((((..(((..(((((((....(((((...(((.((....)).)))))))))))))))..)))))))))))..))).....	-	AAGTTGGTTAGAGCGGATGT
252	RS-m0287	scaffold_8:16815069:16815268:+	-58.90	RS-m0287-5p	-	198	193	-	TTACCTGCTATTTGACGGCAGACCACTCACGCTTGCTAGTCAGTGTCGAATGCTCTGGAATCGAATGCTTCGGTCGTTCTCGTATTCTCTTTACAACTGGGCTGATGAAAGGAATGCGCCTGGGAACCCAGATTTTGAAAGACATTAGAGGGTTTGGGGGAATCTAATGTTGGAGAATCTGTGGTTTCAATGGAGGGAAT	..(((.((.((((((...((((.((.(((((((........))))).)).)).))))...))))))))...))).((((((((((((.((((.((.(......).)))))))))))).((..((((((((((((((....(((((((((...((.....)).)))))))))..)))))))).))))))...)).))))))	TTTGACGGCAGACCACTCACG	-
253	RS-m0288	scaffold_8:19627181:19627306:+	-63.90	-	RS-m0288-3p	6	-	6	ATAGGGAGCTGATTTTCCCACTTCTCTTTTGTCCACTTACACTCTCTTTTTTGTTATAGTAAAAAGTATTAGAAAAACAAAAGGGAGTTGAAGTGACAAAAGGGGAGTGGGAAAATCACTACCCTA	.(((((((.((((((((((((((((((((((((.((((.((..((((((((((((.(((((.....)))))....)))))))))))).)))))))))))))))))))))))))))))))).)))))	-	ACAAAAGGGGAGTGGGAAAAT
254	RS-m0290	scaffold_8:633456:633648:-	-31.51	RS-m0290-5p	-	31	30	-	ATTATGATGTATCAGGGGTATTTTTGGTAGTTAAATAGGACGTACTTAGTTAAATTTAAATTTTAATTAAAATATTAGGGTGTACTTAAATCATATGGTGTACTCAATTTATTTTAGGGTTCGTTTAGCAGCATTCTATATAAATATCAATACTACTAAGATTAAGGCTACTATAAATATGATATAAACTATG	.......(((((((....(((((.((((((((...(((((((..((((((((((.......)))))))).......))..))).))))((((.((((((((.....((((((..((((((.(........).)))))).))))))....)))))).)).))))..)))))))).)))))))))))).......	ATCAGGGGTATTTTTGGTAGTTA	-
255	RS-m0291	scaffold_8:1383637:1383736:-	-63.10	RS-m0291-5p	-	31	30	-	GATAAGAGGAGAGGATGGAAAGGAGGAGTAACAAAAGTGAAAACAAAATTATTTTGTTTTCACTTTTGTTACTCCTCCCTCTCATCCTCTCTCTCAATCT	.....((((((((((((..(.((((((((((((((((((((((((((.....)))))))))))))))))))))))))).)..))))))))).))).....	GAGGATGGAAAGGAGGAGTAA	-
256	RS-m0292	scaffold_8:4322292:4322372:-	-23.90	-	RS-m0292-3p	17	-	16	GGCGGCGACTACAATATTGACATTGGATTGTGTCTCTCTCAGGAGAGTTGTGATACCTAGTGGCTGATGTTTTGTCTCTGT	.((((.(((...(((((((.((((((((..((.(((((....))))).))..)).)).))))..)))))))..))).))))	-	TGTGATACCTAGTGGCTGATGTT
257	RS-m0293	scaffold_8:10608388:10608531:-	-59.30	RS-m0293-5p	RS-m0293-3p	211	71	139	AGGCCTCCCAGAGGCCAATGGAGATGGGTGGCTGGGAAGGATCCTCATAATTTCTCTACATTTTATTAATTGAAAACTAAGGAGGTGACAAAATAGGGGCTCCCTCCCATGCCACGCATTTCTATTGTTTCTGGGTTTCTCTCC	(((...(((((((((.((((((((((.((((((((((.(((.((((...(((((..((..(((((.....)))))..))..))))).........)))).))).))))).))))).)))))))))))))))))))..)))....	GAGATGGGTGGCTGGGAAGGA	CCTCCCATGCCACGCATTTCTA
258	RS-m0294	scaffold_8:10610802:10610930:-	-49.60	-	RS-m0294-3p	11	-	11	GACAATTTGGTATCAGAGCCACTCTGCCGTGTGGTGCGAGTGTGCCGACGAGGACGTCGGGCCCTTAAGGGGGGTGGATTGTAAGATCCCACATCAACCAACGGAGAGGGGGTGATGTACCTTATATGT	.(((((..((((.((..(((.((((.((((.((((..((.((((((((((....)))))).((((....))))..(((((....))))))))))).))))))))))))..)))..))))))..)).)))	-	CAACGGAGAGGGGGTGATGTA
259	RS-m0295	scaffold_8:12846796:12847030:-	-78.50	-	RS-m0295-3p	39	-	38	TCATTTATTTTCAAGAGTATTTTAGTCTTTTCATTTTCAAGGATATTTTTAAAATGGAAAAAATTATTATTAAAAAAATAAAGCTTAAATGCAAAAATGGCTGGGGGTTAAATGTGAAAAGATATATAATTTTTATAATTTTCAAGGGTTTTTTCATAATTTTTTTATAATAATTTTTCCATTTTGAAAATACTTTTGAAAATAAAAAGACTAAAATACCCTTGAAAATAGTTGG	.((.(((((((((((.(((((((((((((((.(((((((((..(((((((((((((((((((.(((((((.((((((((..(((((....((.......))...)))))...(((((((((((....((((.....)))).......)))))))))))))))))))))))))))))))))))))))))))))..))))))))).))))))))))))))).))))))))))).)).	-	AAAGACTAAAATACCCTTGA
[truncated: 6 more rows]

## Sheet: LC - Align miRNA to pre-miRNA
Mireap- Alignment Option
LC-m0001 scaffold_12:221517:221732:+ 216(nt) -45.94(kcal/mol)
[truncated: 2,212 more rows]

## Sheet: LS- Align miRNA to pre-miRNA
Mireap- Alignment Option
LS-m0001 scaffold_14:496431:496600:- 170(nt) -73.70(kcal/mol)
[truncated: 2,527 more rows]

## Sheet: RC- Align miRNA to pre-miRNA
Mireap-Alingment Option
[truncated: 2,517 more rows]

## Sheet: RS- Align miRNA to pre-miRNA
Mireap- Alignment Option
[truncated: 3,018 more rows]
