# Supplementary material for: Genome-Wide Identification of miRNAs Responsive to Drought in Peach (Prunus persica) by High-Throughput Deep Sequencing
Source: PLoS One. 2012 Dec 5;7(12):e50298. doi: 10.1371/journal.pone.0050298 (PMC3515591; doi:10.1371/journal.pone.0050298)
Supplement: Table S6 — Read counts and normalized counts for each miRNA in each library. (XLSX) [file pone.0050298.s007.xlsx]

## Sheet: LC-LS Expression Differences
Pairwise	miR-name	LC-total-reads	LS-total-reads	LC-expressed	LS-expressed	LC-Normalized Expression (NE)	LS-Normalized Expression (NE)	Fold-change(log2 LS/LC)	p-value	Sig-Lable
LC-LS	miR1023	15470689	12428654	363	305	234637	245401	0.06471060	0.560454316586064
LC-LS	miR1026	15470689	12428654	35	31	22623	24942	0.14078690	0.682123579535787
LC-LS	miR1028	15470689	12428654	3507	1	2266867	0.0805	-1145942323	0	**
LC-LS	miR1030	15470689	12428654	39	28	25209	22529	-0.16215561	0.664759095728145
LC-LS	miR1032	15470689	12428654	880	1075	568818	864937	0.60462793	2.23842e-06
LC-LS	miR1048	15470689	12428654	24	19	15513	15287	-0.02117240	0.979996187946229
LC-LS	miR1051	15470689	12428654	142	0	91786	0.01	-984213027	4.79703e-23	**
LC-LS	miR1063	15470689	12428654	1841	2265	1189992	1822402	0.61488936	2.61075e-28
LC-LS	miR1064	15470689	12428654	72	0	46540	0.01	-886232740	4.04459e-05	**
LC-LS	miR1067	15470689	12428654	6070	4219	3923549	3394575	-0.20892826	41.221
LC-LS	miR1069	15470689	12428654	39	0	25209	0.01	-797779509	11419.8	**
LC-LS	miR1072	15470689	12428654	84	0	54296	0.01	-908470211	3.41871e-08	**
LC-LS	miR1074	15470689	12428654	121	352	78212	283217	185644598	1.1252e-25	**
LC-LS	miR1077	15470689	12428654	6844	0	4423850	0.01	-1543301770	0	**
LC-LS	miR1078	15470689	12428654	28	0	18099	0.01	-749976619	7.49177e+06	**
LC-LS	miR1085	15470689	12428654	50	0	32319	0.01	-833623877	17.4072	**
LC-LS	miR1088	15470689	12428654	7	34	0.4525	27356	259586760	5.24791e+07	**
LC-LS	miR1091	15470689	12428654	59	2069	38137	1664702	544792877	0	**
LC-LS	miR1092	15470689	12428654	0	138	0.01	111034	1011678580	3.07905e-35	**
LC-LS	miR1094	15470689	12428654	0	1965	0.01	1581024	1394857165	0	**
LC-LS	miR1098	15470689	12428654	284	0	183573	0.01	-1084213822	2.07491e-59	**
LC-LS	miR1109	15470689	12428654	56	0	36197	0.01	-849972632	0.506085	**
LC-LS	miR1110	15470689	12428654	0	32	0.01	25747	800826053	515.732	**
LC-LS	miR1112	15470689	12428654	36	0	23270	0.01	-786232740	66974.6	**
LC-LS	miR1114	15470689	12428654	0	2051	0.01	1650219	1401036988	0	**
LC-LS	miR1121	15470689	12428654	79	57	51064	45862	-0.15500728	0.545345578422624
LC-LS	miR1126	15470689	12428654	24	78	15513	62758	201632167	6047.05	**
LC-LS	miR1134	15470689	12428654	4	19	0.2586	15287	256351113	0.000222956686956069	**
LC-LS	miR1135	15470689	12428654	0	25	0.01	20115	765212793	148120	**
LC-LS	miR1137	15470689	12428654	0	31	0.01	24942	796243334	1157.69	**
LC-LS	miR1144	15470689	12428654	11	28	0.7110	22529	166386181	0.0006424125938867	**
LC-LS	miR1150	15470689	12428654	792	612	511936	492411	-0.05610047	0.472204273786071
LC-LS	miR1153	15470689	12428654	0	54	0.01	43448	876314596	9.6981e-06	**
LC-LS	miR1160	15470689	12428654	17	3	10989	0.2414	-218656253	0.00706459701479561	**
LC-LS	miR1162	15470689	12428654	371	0	239808	0.01	-1122766396	1.09059e-81	**
LC-LS	miR1166	15470689	12428654	0	82	0.01	65977	936581937	1.42538e-15	**
LC-LS	miR1168	15470689	12428654	89	51	57528	41034	-0.48744452	0.0538006196040038
LC-LS	miR1171	15470689	12428654	152	124	98250	99769	0.02213421	0.892390178787863
LC-LS	miR1211	15470689	12428654	459	514	296690	413560	0.47914035	2.2495e+07
LC-LS	miR1214	15470689	12428654	0	34	0.01	27356	809571348	10.2349	**
LC-LS	miR1217	15470689	12428654	44	0	28441	0.01	-815182837	598.736	**
LC-LS	miR1220	15470689	12428654	0	14	0.01	11264	681557543	1.08014e+09	**
LC-LS	miR1222	15470689	12428654	27	8	17452	0.6437	-143893201	0.00933834592355581	**
LC-LS	miR1309	15470689	12428654	0	19	0.01	15287	725616150	1.8951e+07	**
LC-LS	miR1310	15470689	12428654	83	63	53650	50689	-0.08190547	0.743912833922161
LC-LS	miR1312	15470689	12428654	302	156	195208	125516	-0.63714090	5.21313e+08
LC-LS	miR1317	15470689	12428654	213	0	137680	0.01	-1042710330	3.1549e-41	**
LC-LS	miR1318	15470689	12428654	57	0	36844	0.01	-852528590	0.280633	**
LC-LS	miR1320	15470689	12428654	27	10	17452	0.8046	-111704874	0.0326135704043099	*
LC-LS	miR1428	15470689	12428654	541	0	349694	0.01	-1177187733	3.18661e-126	**
LC-LS	miR1439	15470689	12428654	1046	408	676117	328274	-104237243	3.08375e-24	**
LC-LS	miR1445	15470689	12428654	107	0	69163	0.01	-943385662	4.40477e-14	**
LC-LS	miR1507	15470689	12428654	15	147	0.9696	118275	360861165	1.9993e-22	**
LC-LS	miR1509	15470689	12428654	109042	100043	70482963	80493833	0.19160368	1.28354e-187
LC-LS	miR1511	15470689	12428654	1317	771	851287	620341	-0.45658412	169.808
LC-LS	miR1512	15470689	12428654	16	6	10342	0.4828	-109901763	0.111288814168611
LC-LS	miR1513	15470689	12428654	125	124	80798	99769	0.30427203	0.095392921070036
LC-LS	miR1514	15470689	12428654	86	152	55589	122298	113752948	221280	**
LC-LS	miR1520	15470689	12428654	5479	5753	3541536	4628820	0.38626925	1.24528e-31
LC-LS	miR1521	15470689	12428654	76	0	49125	0.01	-894031360	3.82417e-06	**
LC-LS	miR1526	15470689	12428654	20	3	12928	0.2414	-242100152	0.0017830598757353	**
LC-LS	miR1536	15470689	12428654	16	0	10342	0.01	-669237140	8.86332e+09	**
LC-LS	miR156	15470689	12428654	934112	1346985	603794698	1083773834	0.84393373	0
LC-LS	miR157	15470689	12428654	262981	465762	169986611	374748545	114050176	0	**
LC-LS	miR159	15470689	12428654	3033	1889	1960482	1519875	-0.36725572	0.00020058
LC-LS	miR160	15470689	12428654	2969	2235	1919113	1798264	-0.09383483	0.0201463522771901
LC-LS	miR161	15470689	12428654	20	126	12928	101379	297118783	1.02518e-11	**
LC-LS	miR162	15470689	12428654	321	310	207489	249424	0.26556544	0.0207557396319178
LC-LS	miR163	15470689	12428654	17	5	10989	0.4023	-144971646	0.0413576600916836	*
LC-LS	miR164	15470689	12428654	13187	13085	8523861	10528091	0.30466489	1.5702e-51
LC-LS	miR165	15470689	12428654	476	261	307679	209999	-0.55104352	4.93915e+07
LC-LS	miR166	15470689	12428654	144793	176391	93591824	141922850	0.60065248	0
LC-LS	miR167	15470689	12428654	92812	71576	59992157	57589502	-0.05896806	0.0198179
LC-LS	miR168	15470689	12428654	20085	21168	12982615	17031611	0.39163390	4.5251e-153
LC-LS	miR169	15470689	12428654	907	804	586270	646892	0.14195964	0.0421695453600503
LC-LS	miR171	15470689	12428654	262	128	169353	102988	-0.71755730	2.48498e+07
LC-LS	miR172	15470689	12428654	2874	1891	1857707	1521484	-0.28804381	119.387
LC-LS	miR1846	15470689	12428654	794	20	513229	16092	-499518715	2.75003e-157	**
LC-LS	miR1853	15470689	12428654	959	871	619882	700800	0.17700916	0.00878086842885539
LC-LS	miR1854	15470689	12428654	39	70	25209	56321	115973406	3.81503e+09	**
LC-LS	miR1855	15470689	12428654	47	0	30380	0.01	-824697808	102.09	**
LC-LS	miR1858	15470689	12428654	50	307	32319	247010	293411498	1.11712e-46	**
LC-LS	miR1859	15470689	12428654	4	13	0.2586	10460	201608867	0.00876672273803223	**
LC-LS	miR1861	15470689	12428654	1	14	0.0646	11264	412404126	0.000100645377959911	**
LC-LS	miR1862	15470689	12428654	0	146	0.01	117470	1019807665	4.77593e-38	**
LC-LS	miR1863	15470689	12428654	46	34	29734	27356	-0.12025626	0.726178657949054
LC-LS	miR1869	15470689	12428654	3	469	0.1939	377354	760446195	5.35588e-145	**
LC-LS	miR1870	15470689	12428654	276	275	178402	221263	0.31063043	0.0114715329030936
LC-LS	miR1872	15470689	12428654	219	175	141558	140804	-0.00770496	0.96389682756382
LC-LS	miR1873	15470689	12428654	661	719	427260	578502	0.43720769	1.8372e+06
LC-LS	miR1874	15470689	12428654	84	0	54296	0.01	-908470211	3.41871e-08	**
LC-LS	miR1877	15470689	12428654	247	286	159657	230113	0.52736668	2.47447e+09
LC-LS	miR1878	15470689	12428654	54	51	34905	41034	0.23338608	0.402549137459108
LC-LS	miR1881	15470689	12428654	409	1	264371	0.0805	-835935944	3.71915e-89	**
LC-LS	miR1883	15470689	12428654	176	0	113764	0.01	-1015182837	9.42118e-32	**
LC-LS	miR1886	15470689	12428654	855	310	552658	249424	-114778669	1.45155e-22	**
LC-LS	miR1888	15470689	12428654	36	0	23270	0.01	-786232740	66974.6	**
LC-LS	miR1919	15470689	12428654	215	0	138972	0.01	-1044057854	9.70101e-42	**
LC-LS	miR2079	15470689	12428654	196	210	126691	168964	0.41540185	0.00370775044029954
LC-LS	miR2083	15470689	12428654	137	60	88555	48276	-0.87526762	5.63076e+09
LC-LS	miR2086	15470689	12428654	33	8	21331	0.6437	-172849123	0.000985095954731822	**
LC-LS	miR2088	15470689	12428654	37	0	23916	0.01	-790183231	37138.6	**
LC-LS	miR2089	15470689	12428654	264	1	170645	0.0805	-772779363	3.26907e-52	**
LC-LS	miR2092	15470689	12428654	4280	1490	2766522	1198843	-120643066	3.74681e-176	**
LC-LS	miR2100	15470689	12428654	7	20	0.4525	16092	183035395	0.00212628580765905	**
LC-LS	miR2118	15470689	12428654	1358	1345	877789	1082177	0.30199039	5.41514e+06
LC-LS	miR2119	15470689	12428654	256	829	165474	667007	201109735	2.61607e-87	**
LC-LS	miR2199	15470689	12428654	2392	1606	1546150	1292175	-0.25887882	2.29222e+06
LC-LS	miR2275	15470689	12428654	43	11	27794	0.8851	-165086111	0.000250006707927951	**
LC-LS	miR2590	15470689	12428654	56	23	36197	18506	-0.96787704	0.00546466398214959
LC-LS	miR2591	15470689	12428654	0	26	0.01	20919	770867008	65984.7	**
LC-LS	miR2595	15470689	12428654	0	18	0.01	14483	717821666	4.25405e+07	**
LC-LS	miR2597	15470689	12428654	623	389	402697	312986	-0.36359660	8.62567e+09
LC-LS	miR2600	15470689	12428654	18	11	11635	0.8851	-0.39455884	0.496419188453275
LC-LS	miR2604	15470689	12428654	1077	769	696155	618732	-0.17009391	0.0123981981569726
LC-LS	miR2607	15470689	12428654	0	96	0.01	77241	959322303	1.72803e-20	**
LC-LS	miR2619	15470689	12428654	4	52	0.2586	41839	401605419	1.93865	**
LC-LS	miR2628	15470689	12428654	1302	970	841591	780455	-0.10880383	0.0754599751803556
LC-LS	miR2631	15470689	12428654	0	178	0.01	143217	1048398704	2.76453e-50	**
LC-LS	miR2643	15470689	12428654	119	82	76920	65977	-0.22139558	0.289000458777801
LC-LS	miR2654	15470689	12428654	10	14	0.6464	11264	0.80122014	0.176750506176087
LC-LS	miR2661	15470689	12428654	2	56	0.1293	45057	512295708	0.00104101	**
LC-LS	miR2663	15470689	12428654	404	0	261139	0.01	-1135060230	3.8626e-90	**
LC-LS	miR2666	15470689	12428654	0	178	0.01	143217	1048398704	2.76453e-50	**
LC-LS	miR2674	15470689	12428654	2083	206	1346417	165746	-302207934	3.84854e-293	**
LC-LS	miR2862	15470689	12428654	79	59	51064	47471	-0.10526011	0.681414997795443
LC-LS	miR2863	15470689	12428654	0	88	0.01	70804	946768706	1.11407e-17	**
LC-LS	miR2868	15470689	12428654	50	0	32319	0.01	-833623877	17.4072	**
LC-LS	miR2911	15470689	12428654	29088	47052	18802007	37857680	100969933	0	**
LC-LS	miR2912	15470689	12428654	3568	2932	2306297	2359065	0.03263686	0.363382038370597
LC-LS	miR2916	15470689	12428654	1096	772	708436	621145	-0.18970744	0.00504770931332544
LC-LS	miR2919	15470689	12428654	23	0	14867	0.01	-721596974	1.42891e+08	**
LC-LS	miR2920	15470689	12428654	24	0	15513	0.01	-727733390	7.92359e+07	**
LC-LS	miR2922	15470689	12428654	277	0	179048	0.01	-1080613082	1.28703e-57	**
LC-LS	miR2928	15470689	12428654	23	0	14867	0.01	-721596974	1.42891e+08	**
LC-LS	miR2929	15470689	12428654	172	0	111178	0.01	-1011865566	9.9642e-31	**
LC-LS	miR2930	15470689	12428654	125	150	80798	120689	0.57890270	0.00088684180114137
LC-LS	miR2934	15470689	12428654	29	0	18745	0.01	-755036202	4.15432e+06	**
LC-LS	miR2936	15470689	12428654	186	132	120227	106206	-0.17889565	0.278882203183243
LC-LS	miR2937	15470689	12428654	22	12	14220	0.9655	-0.55857330	0.292624681191224
LC-LS	miR2938	15470689	12428654	78	68	50418	54712	0.11791840	0.615497065976016
LC-LS	miR2948	15470689	12428654	36	3252	23270	2616534	681304198	0	**
LC-LS	miR2949	15470689	12428654	292	0	188744	0.01	-1088221498	1.85492e-61	**
LC-LS	miR319	15470689	12428654	106	124	68517	99769	0.54212963	0.00438864947856183
LC-LS	miR3437	15470689	12428654	317	0	204904	0.01	-1100073249	7.34879e-68	**
LC-LS	miR3440	15470689	12428654	3	31	0.1939	24942	368519245	1.39088e+06	**
LC-LS	miR3441	15470689	12428654	38	13	24563	10460	-123160392	0.00575969072459325	**
LC-LS	miR3443	15470689	12428654	0	652	0.01	524594	1235698559	9.70732e-216	**
LC-LS	miR3444	15470689	12428654	49	0	31673	0.01	-830710971	31.3916	**
LC-LS	miR3445	15470689	12428654	35	23	22623	18506	-0.28979716	0.467641636806653
LC-LS	miR3446	15470689	12428654	37	1372	23916	1103901	552849087	0	**
LC-LS	miR3447	15470689	12428654	28	1	18099	0.0805	-449077740	1.04278e+08	**
LC-LS	miR3449	15470689	12428654	438	10	283116	0.8046	-513697774	1.99345e-82	**
LC-LS	miR3453	15470689	12428654	77	0	49772	0.01	-895919053	2.12057e-06	**
LC-LS	miR3456	15470689	12428654	21	19	13574	15287	0.17145939	0.694800912483619
LC-LS	miR3459	15470689	12428654	311	162	201025	130344	-0.62505076	5.47101e+08
LC-LS	miR3460	15470689	12428654	733	430	473799	345975	-0.45360736	1.69219e+06
LC-LS	miR3462	15470689	12428654	25	42	16160	33793	106429723	0.00295507919312818	**
LC-LS	miR3464	15470689	12428654	58	19	37490	15287	-129420051	0.000357756483108883	**
LC-LS	miR3468	15470689	12428654	22	0	14220	0.01	-715177766	2.57686e+08	**
LC-LS	miR3476	15470689	12428654	0	54	0.01	43448	876314596	9.6981e-06	**
LC-LS	miR3509	15470689	12428654	6429	2	4155600	0.1609	-1133467665	0	**
LC-LS	miR3510	15470689	12428654	62	55	40076	44253	0.14303674	0.585491284623343
LC-LS	miR3513	15470689	12428654	3	14	0.1939	11264	253833453	0.00175159079014621	**
LC-LS	miR3515	15470689	12428654	95	54	61406	43448	-0.49908986	0.0416129880352753
LC-LS	miR3517	15470689	12428654	0	98	0.01	78850	962296694	3.42935e-22	**
LC-LS	miR3522	15470689	12428654	406	239	262432	192298	-0.44859989	0.000118664420061565
LC-LS	miR3626	15470689	12428654	679	0	438894	0.01	-1209965714	1.45778e-160	**
LC-LS	miR3627	15470689	12428654	829	905	535852	728156	0.44241298	17497.5
LC-LS	miR3629	15470689	12428654	0	17	0.01	13678	709571348	9.54931e+07	**
LC-LS	miR3630	15470689	12428654	91	13	58821	10460	-249144846	252.597	**
LC-LS	miR3633	15470689	12428654	0	47	0.01	37816	856285296	0.00278532	**
LC-LS	miR3637	15470689	12428654	181	125	116995	100574	-0.21818948	0.195322194763713
LC-LS	miR3639	15470689	12428654	77	19	49772	15287	-170302905	4.44713e+07	**
LC-LS	miR3699	15470689	12428654	0	19	0.01	15287	725616150	1.8951e+07	**
LC-LS	miR3704	15470689	12428654	746	0	482202	0.01	-1223542170	1.01401e-177	**
LC-LS	miR3706	15470689	12428654	21	0	13574	0.01	-708470211	4.64702e+08	**
LC-LS	miR3707	15470689	12428654	0	348	0.01	279998	1145120081	5.53022e-109	**
LC-LS	miR3711	15470689	12428654	25	11	16160	0.8851	-0.86851483	0.0957661950273955
LC-LS	miR390	15470689	12428654	4098	5471	2648880	4401925	0.73275208	2.83841e-121
LC-LS	miR391	15470689	12428654	1405	825	908169	663789	-0.45223607	49.8306
LC-LS	miR393	15470689	12428654	91	48	58821	38620	-0.60698315	0.0173455996022834
LC-LS	miR3933	15470689	12428654	130	49	84030	39425	-109179373	2.50478e+07	**
LC-LS	miR3946	15470689	12428654	91	173	58821	139194	124269381	740.025	**
LC-LS	miR3947	15470689	12428654	54	0	34905	0.01	-844728988	1.64586	**
LC-LS	miR3948	15470689	12428654	421	0	272128	0.01	-1141006981	1.71178e-94	**
LC-LS	miR395	15470689	12428654	120	42	77566	33793	-119869997	1.11623e+08	**
LC-LS	miR3951	15470689	12428654	447	112	288933	90114	-168091182	5.36379e-20	**
LC-LS	miR3954	15470689	12428654	38	6	24563	0.4828	-234698919	1.5978e+09	**
LC-LS	miR396	15470689	12428654	2993	3033	1934626	2440329	0.33502097	2.13179e-06
LC-LS	miR397	15470689	12428654	10464	11428	6763758	9194881	0.44300586	4.30096e-100
LC-LS	miR3979	15470689	12428654	212	0	137033	0.01	-1042030770	5.68944e-42	**
LC-LS	miR398	15470689	12428654	1741	1569	1125354	1262405	0.16579593	0.000969719656987748
LC-LS	miR399	15470689	12428654	103	91	66578	73218	0.13715283	0.503785471888928
LC-LS	miR401	15470689	12428654	726	0	469275	0.01	-1219621767	1.34193e-172	**
LC-LS	miR402	15470689	12428654	8062	8091	5211145	6509957	0.32104762	2.53937e-31
LC-LS	miR403	15470689	12428654	140	144	90494	115861	0.35650098	0.0370739537450714
LC-LS	miR408	15470689	12428654	77621	55268	50172943	44468210	-0.17413523	6.41588e-91
LC-LS	miR415	15470689	12428654	806	516	520985	415170	-0.32753964	5.1114e+09
LC-LS	miR417	15470689	12428654	17	0	10989	0.01	-677991630	4.91487e+09	**
LC-LS	miR418	15470689	12428654	163	138	105361	111034	0.07566057	0.645117271080554
LC-LS	miR419	15470689	12428654	52	15	33612	12069	-147767025	0.000192080355308306	**
LC-LS	miR4221	15470689	12428654	666	477	430491	383791	-0.16566220	0.0555403766205124
LC-LS	miR4223	15470689	12428654	111	84	71749	67586	-0.08623429	0.687580837287816
LC-LS	miR4243	15470689	12428654	18	17	11635	13678	0.23338608	0.621117212418204
LC-LS	miR4249	15470689	12428654	17	160	10989	128735	355027233	6.46779e-24	**
LC-LS	miR4340	15470689	12428654	23	0	14867	0.01	-721596974	1.42891e+08	**
LC-LS	miR4342	15470689	12428654	1157	640	747866	514939	-0.53837826	1.52121
LC-LS	miR4343	15470689	12428654	30	3	19392	0.2414	-300596402	1.37204e+09	**
LC-LS	miR4346	15470689	12428654	406	173	262432	139194	-0.91484662	50.565
LC-LS	miR4351	15470689	12428654	8	17	0.5171	13678	140334208	0.0194692906894109	*
LC-LS	miR4355	15470689	12428654	0	546	0.01	439307	1210101377	1.62595e-178	**
LC-LS	miR4360	15470689	12428654	65	31	42015	24942	-0.75232733	0.0154743094531126
LC-LS	miR4361	15470689	12428654	330	318	213307	255860	0.26242331	0.0205807910985942
LC-LS	miR4364	15470689	12428654	32	0	20684	0.01	-769237140	708349	**
LC-LS	miR4368	15470689	12428654	78	78	50418	62758	0.31586049	0.169910596520258
LC-LS	miR437	15470689	12428654	36	24	23270	19310	-0.26912305	0.492750705335196
LC-LS	miR4370	15470689	12428654	33	0	21331	0.01	-773680778	392792	**
LC-LS	miR4371	15470689	12428654	70	71	45247	57126	0.33632537	0.164696801624349
LC-LS	miR4372	15470689	12428654	643	0	415625	0.01	-1202106674	2.41395e-151	**
LC-LS	miR4376	15470689	12428654	1424	841	920450	676662	-0.44390398	86.0705
LC-LS	miR4378	15470689	12428654	43	26	27794	20919	-0.40995959	0.259360796940366
LC-LS	miR4379	15470689	12428654	1	905	0.0646	728156	1013849769	6.96671e-302	**
LC-LS	miR4382	15470689	12428654	33	1	21331	0.0805	-472781901	6.34218e+06	**
LC-LS	miR4385	15470689	12428654	405	97	261785	78045	-174600432	1.52444e-18	**
LC-LS	miR4387	15470689	12428654	95	57	61406	45862	-0.42108036	0.0815518118170879
LC-LS	miR4388	15470689	12428654	356	1	230113	0.0805	-815913798	1.21101e-75	**
LC-LS	miR4389	15470689	12428654	0	120	0.01	96551	991514739	6.44874e-29	**
LC-LS	miR4393	15470689	12428654	320	177	206843	142413	-0.53845529	5.47976e+09
LC-LS	miR4394	15470689	12428654	57	3	36844	0.2414	-393193212	951.826	**
LC-LS	miR4395	15470689	12428654	108	104	69809	83678	0.26143532	0.185612405396915
LC-LS	miR4397	15470689	12428654	10	905	0.6464	728156	681567656	4.18716e-284	**
LC-LS	miR4399	15470689	12428654	299	1	193269	0.0805	-790740575	4.02645e-61	**
LC-LS	miR4400	15470689	12428654	43	310	27794	249424	316575491	6.27089e-51	**
LC-LS	miR4403	15470689	12428654	75	203	48479	163332	175237563	7.34725e-08	**
LC-LS	miR4406	15470689	12428654	0	857	0.01	689536	1275141016	9.93744e-288	**
LC-LS	miR4407	15470689	12428654	22	18	14220	14483	0.02643901	0.936633581861796
LC-LS	miR441	15470689	12428654	0	107	0.01	86091	974971862	2.36964e-24	**
LC-LS	miR4413	15470689	12428654	0	2191	0.01	1762862	1410563192	0	**
LC-LS	miR4414	15470689	12428654	15	135	0.9696	108620	348575626	9.91652e-18	**
LC-LS	miR442	15470689	12428654	416	283	268896	227700	-0.23991400	0.0306962872928517
LC-LS	miR444	15470689	12428654	14	149	0.9049	119884	372773695	7.82161e-23	**
LC-LS	miR447	15470689	12428654	26	17	16806	13678	-0.29711909	0.526573688558184
LC-LS	miR472	15470689	12428654	837	676	541023	543904	0.00766211	0.915244585811567
LC-LS	miR473	15470689	12428654	136	72	87908	57931	-0.60165889	0.00378931698813004
LC-LS	miR477	15470689	12428654	144	73	93079	58735	-0.66423525	0.00113777260829012
LC-LS	miR478	15470689	12428654	17	0	10989	0.01	-677991630	4.91487e+09	**
LC-LS	miR479	15470689	12428654	43	21	27794	16896	-0.71809174	0.060304142176123
LC-LS	miR482	15470689	12428654	2127	1310	1374858	1054016	-0.38338585	2.30766
LC-LS	miR4993	15470689	12428654	275	223	177755	179424	0.01348274	0.91233842700729
LC-LS	miR4995	15470689	12428654	9	13	0.5817	10460	0.84653564	0.172983764614324
LC-LS	miR5020	15470689	12428654	7877	7589	5091564	6106051	0.26213076	1.59737e-15
LC-LS	miR5021	15470689	12428654	89	11	57528	0.8851	-270035195	4.58471	**
LC-LS	miR5028	15470689	12428654	247	0	159657	0.01	-1064076014	6.1961e-50	**
LC-LS	miR5029	15470689	12428654	200	204	129277	164137	0.34443487	0.0163442755273818
LC-LS	miR5031	15470689	12428654	72	0	46540	0.01	-886232740	4.04459e-05	**
LC-LS	miR5036	15470689	12428654	184	12	118935	0.9655	-362275326	2.83337e-19	**
LC-LS	miR5037	15470689	12428654	72	57	46540	45862	-0.02117194	0.944536030448896
LC-LS	miR5039	15470689	12428654	106	778	68517	625973	319156654	1.30377e-147	**
LC-LS	miR5050	15470689	12428654	18	0	11635	0.01	-686232740	2.72539e+09	**
LC-LS	miR5052	15470689	12428654	27086	0	17507947	0.01	-1741764836	0	**
LC-LS	miR5053	15470689	12428654	0	14	0.01	11264	681557543	1.08014e+09	**
LC-LS	miR5055	15470689	12428654	74	23	47832	18506	-136998302	2.4125e+09	**
LC-LS	miR5056	15470689	12428654	147	92	95018	74022	-0.36024672	0.0601220925959239
LC-LS	miR5057	15470689	12428654	19	0	12281	0.01	-694028423	1.51128e+09	**
LC-LS	miR5058	15470689	12428654	74	49	47832	39425	-0.27886536	0.299557193951418
LC-LS	miR5059	15470689	12428654	410	336	265017	270343	0.02870609	0.782990741874647
LC-LS	miR5063	15470689	12428654	30	398	19392	320228	404556595	4.24501e-88	**
LC-LS	miR5067	15470689	12428654	109	0	70456	0.01	-946057880	1.35442e-14	**
LC-LS	miR5068	15470689	12428654	242	131	156425	105402	-0.56956886	0.000226722015868075
LC-LS	miR5070	15470689	12428654	504	0	325777	0.01	-1166966923	9.51586e-116	**
LC-LS	miR5071	15470689	12428654	1095	418	707790	336320	-107348680	8.1026e-28	**
LC-LS	miR5072	15470689	12428654	136	119	87908	95746	0.12321775	0.491917068410604
LC-LS	miR5076	15470689	12428654	287	0	185512	0.01	-1085729676	3.5379e-61	**
LC-LS	miR5077	15470689	12428654	403	414	260493	333101	0.35471508	0.000441906824506548
LC-LS	miR5080	15470689	12428654	521	291	336766	234136	-0.52439972	4.87388e+07
LC-LS	miR5084	15470689	12428654	18	0	11635	0.01	-686232740	2.72539e+09	**
LC-LS	miR5086	15470689	12428654	0	19	0.01	15287	725616150	1.8951e+07	**
LC-LS	miR5137	15470689	12428654	517	495	334180	398273	0.25313229	0.00527754228883887
LC-LS	miR5138	15470689	12428654	2121	0	1370980	0.01	-1374292039	0	**
LC-LS	miR5139	15470689	12428654	2078	12	1343185	0.9655	-712016606	0	**
LC-LS	miR5140	15470689	12428654	268	246	173231	197930	0.19229317	0.130467394056936
LC-LS	miR5141	15470689	12428654	259	194	167413	156091	-0.10102420	0.464876407520124
LC-LS	miR5145	15470689	12428654	25	14	16160	11264	-0.52070796	0.290587186263294
LC-LS	miR5150	15470689	12428654	4	41	0.2586	32988	367314713	5932.65	**
LC-LS	miR5151	15470689	12428654	898	0	580452	0.01	-1250296134	1.20566e-216	**
LC-LS	miR5157	15470689	12428654	19	55	12281	44253	184934722	2.28675e+07	**
LC-LS	miR5158	15470689	12428654	634	734	409807	590571	0.52716589	1460.44
LC-LS	miR5159	15470689	12428654	12	19	0.7757	15287	0.97873461	0.0627007132765456
LC-LS	miR5162	15470689	12428654	20	10	12928	0.8046	-0.68415546	0.229994494413039
LC-LS	miR5167	15470689	12428654	499	0	322545	0.01	-1165528455	1.81497e-114	**
LC-LS	miR5169	15470689	12428654	137	60	88555	48276	-0.87526762	5.63076e+09
LC-LS	miR5170	15470689	12428654	2	508	0.1293	408733	830429264	1.44452e-160	**
LC-LS	miR5175	15470689	12428654	180	135	116349	108620	-0.09916904	0.551637645466196
LC-LS	miR5176	15470689	12428654	200	59	129277	47471	-144534728	3.49517	**
LC-LS	miR5177	15470689	12428654	24	0	15513	0.01	-727733390	7.92359e+07	**
LC-LS	miR5183	15470689	12428654	0	35	0.01	28161	813755475	45.5947	**
LC-LS	miR5198	15470689	12428654	88	58	56882	46666	-0.28560038	0.245819408648084
LC-LS	miR5205	15470689	12428654	424	281	274067	226090	-0.27763144	0.0121245129660794
LC-LS	miR5208	15470689	12428654	45	34	29087	27356	-0.08851721	0.801029887900831
LC-LS	miR5210	15470689	12428654	227	164	146729	131953	-0.15312989	0.303272747572773
LC-LS	miR5211	15470689	12428654	0	93	0.01	74827	954741512	1.95462e-19	**
LC-LS	miR5213	15470689	12428654	255	0	164828	0.01	-1068674571	5.53916e-52	**
LC-LS	miR5218	15470689	12428654	16	9	10342	0.7241	-0.51425435	0.413179492021034
LC-LS	miR5221	15470689	12428654	59	20	38137	16092	-124484772	0.000475577633727274	**
LC-LS	miR5222	15470689	12428654	2	412	0.1293	331492	800210797	4.91366e-128	**
LC-LS	miR5224	15470689	12428654	120	2	77566	0.1609	-559118817	3.1375e-14	**
LC-LS	miR5225	15470689	12428654	245	291	158364	234136	0.56410236	6.13037e+08
LC-LS	miR5227	15470689	12428654	82	36	53003	28965	-0.87176335	0.00197798841636505
LC-LS	miR5229	15470689	12428654	75	534	48479	429652	314773677	5.1786e-96	**
LC-LS	miR5230	15470689	12428654	533	20	344522	16092	-442018056	7.63119e-94	**
LC-LS	miR5233	15470689	12428654	43	219	27794	176206	266441767	6.36421e-25	**
LC-LS	miR5234	15470689	12428654	250	97	161596	78045	-105001337	22460.1	**
LC-LS	miR5236	15470689	12428654	130	0	84030	0.01	-971476064	5.67524e-20	**
LC-LS	miR5238	15470689	12428654	646	611	417564	491606	0.23550519	0.00383241958213704
LC-LS	miR5239	15470689	12428654	98	34	63346	27356	-121139623	9.37404e+08	**
LC-LS	miR5241	15470689	12428654	94	47	60760	37816	-0.68412510	0.00714528529932811
LC-LS	miR5242	15470689	12428654	324	214	209428	172183	-0.28251163	0.0259151253404186
LC-LS	miR5243	15470689	12428654	26	26	16806	20919	0.31583750	0.423747195325439
LC-LS	miR5244	15470689	12428654	229	258	148022	207585	0.48789058	0.000190980787381103
LC-LS	miR5245	15470689	12428654	0	4566	0.01	3673769	1516497329	0	**
LC-LS	miR5253	15470689	12428654	7	82	0.4525	65977	386597348	1.83866e-07	**
LC-LS	miR5254	15470689	12428654	18	306	11635	246205	440331694	1.26625e-69	**
LC-LS	miR5255	15470689	12428654	30	0	19392	0.01	-759931779	2.30365e+06	**
LC-LS	miR5256	15470689	12428654	0	39	0.01	31379	829365557	1.7957	**
LC-LS	miR5258	15470689	12428654	151	0	97604	0.01	-993079643	2.37801e-25	**
LC-LS	miR5259	15470689	12428654	0	15	0.01	12069	691516233	4.81185e+08	**
LC-LS	miR5260	15470689	12428654	1	722	0.0646	580916	981257969	1.02175e-237	**
LC-LS	miR5265	15470689	12428654	116	27	74981	21724	-178723530	12846.1	**
LC-LS	miR5266	15470689	12428654	367	496	237223	399078	0.75042686	2.73353
LC-LS	miR5268	15470689	12428654	54	51	34905	41034	0.23338608	0.402549137459108
LC-LS	miR5270	15470689	12428654	226	0	146083	0.01	-1051257269	1.47873e-44	**
LC-LS	miR5271	15470689	12428654	24	24	15513	19310	0.31587045	0.441623120703749
LC-LS	miR528	15470689	12428654	27	0	17452	0.01	-744724857	1.35104e+07	**
LC-LS	miR5280	15470689	12428654	0	107	0.01	86091	974971862	2.36964e-24	**
LC-LS	miR5281	15470689	12428654	77	7	49772	0.5632	-314361512	40.8695	**
LC-LS	miR5283	15470689	12428654	130	8	84030	0.6437	-370644411	2.67803e-10	**
LC-LS	miR5284	15470689	12428654	31	141	20038	113448	250122075	6.315e-10	**
LC-LS	miR5285	15470689	12428654	25	22	16160	17701	0.13140367	0.742464455776723
LC-LS	miR5286	15470689	12428654	158	125	102129	100574	-0.02213519	0.90509480755651
LC-LS	miR5288	15470689	12428654	0	566	0.01	455399	1215291541	1.54067e-185	**
LC-LS	miR529	15470689	12428654	697	607	450529	488388	0.11640778	0.145614428240362
LC-LS	miR5290	15470689	12428654	5955	1846	3849214	1485277	-137383187	8.69556e-308	**
LC-LS	miR5291	15470689	12428654	14	106	0.9049	85287	323649558	1.167e-09	**
LC-LS	miR5293	15470689	12428654	28	2111	18099	1698494	655220232	0	**
LC-LS	miR5296	15470689	12428654	91	99	58821	79655	0.43743361	0.0363988926150322
LC-LS	miR5298	15470689	12428654	20213	13529	13065352	10885330	-0.26336085	2.58137e-49
LC-LS	miR530	15470689	12428654	54	35	34905	28161	-0.30973515	0.330091332381996
LC-LS	miR5303	15470689	12428654	88	0	56882	0.01	-915182837	3.2324e-09	**
LC-LS	miR533	15470689	12428654	882	873	570110	702409	0.30107102	1.2513e+09
LC-LS	miR535	15470689	12428654	989554	1438413	639631499	1157336104	0.85549501	0
LC-LS	miR5368	15470689	12428654	54	64	34905	51494	0.56097063	0.0346597415236818
LC-LS	miR5369	15470689	12428654	112	117	72395	94137	0.37887182	0.046567556728654
LC-LS	miR5371	15470689	12428654	4353	4015	2813708	3230438	0.19925717	28859.2
LC-LS	miR5376	15470689	12428654	116	75	74981	60344	-0.31331474	0.144155626991539
LC-LS	miR5380	15470689	12428654	175	717	113117	576893	235048799	7.05495e-93	**
LC-LS	miR5383	15470689	12428654	323	75	208782	60344	-179071510	3.87259e-13	**
LC-LS	miR5477	15470689	12428654	180	0	116349	0.01	-1018424311	8.90775e-33	**
LC-LS	miR5478	15470689	12428654	59	0	38137	0.01	-857504755	0.086292	**
LC-LS	miR5479	15470689	12428654	402	0	259846	0.01	-1134344125	1.25617e-89	**
LC-LS	miR5482	15470689	12428654	0	94	0.01	75632	956285296	8.70746e-20	**
LC-LS	miR5483	15470689	12428654	200	90	129277	72413	-0.83614500	2.73279e+08
LC-LS	miR5487	15470689	12428654	6	19	0.3878	15287	197892060	0.00162104031856627	**
LC-LS	miR5490	15470689	12428654	81	2	52357	0.1609	-502414620	0.000142931	**
LC-LS	miR5491	15470689	12428654	349	349	225588	280803	0.31586802	0.00382284891097876
LC-LS	miR5495	15470689	12428654	2339	1645	1511891	1323554	-0.19193708	3.38206e+08
LC-LS	miR5497	15470689	12428654	30	0	19392	0.01	-759931779	2.30365e+06	**
LC-LS	miR5502	15470689	12428654	2314	2322	1495732	1868263	0.32084586	3.87634
LC-LS	miR5503	15470689	12428654	115	0	74334	0.01	-953787845	3.93776e-16	**
LC-LS	miR5504	15470689	12428654	621	463	401404	372526	-0.10771387	0.225161316238753
LC-LS	miR5507	15470689	12428654	2625	0	1696757	0.01	-1405049133	0	**
LC-LS	miR5517	15470689	12428654	30	0	19392	0.01	-759931779	2.30365e+06	**
LC-LS	miR5519	15470689	12428654	372	379	240455	304941	0.34276321	0.00113205771243638
LC-LS	miR5522	15470689	12428654	170	11	109885	0.8851	-363401019	6.4454e-17	**
LC-LS	miR5525	15470689	12428654	50	0	32319	0.01	-833623877	17.4072	**
LC-LS	miR5526	15470689	12428654	17	14	10989	11264	0.03565913	0.925700074709944
LC-LS	miR5527	15470689	12428654	0	17	0.01	13678	709571348	9.54931e+07	**
LC-LS	miR5532	15470689	12428654	58	61	37490	49080	0.38862942	0.140374616247753
LC-LS	miR5535	15470689	12428654	0	37	0.01	29770	821771541	9.04846	**
LC-LS	miR5536	15470689	12428654	125	9	80798	0.7241	-348005873	2.56115e-09	**
LC-LS	miR5542	15470689	12428654	1755	0	1134403	0.01	-1346964554	0	**
LC-LS	miR5544	15470689	12428654	38	5	24563	0.4023	-261014313	4.61564e+08	**
LC-LS	miR5556	15470689	12428654	0	1688	0.01	1358152	1372935733	0	**
LC-LS	miR5557	15470689	12428654	2	57	0.1293	45862	514850509	0.000479518	**
LC-LS	miR5559	15470689	12428654	333	459	215246	369308	0.77883809	3.96897
LC-LS	miR5561	15470689	12428654	173	79	111824	63563	-0.81497073	1.99994e+09
LC-LS	miR5562	15470689	12428654	818	606	528742	487583	-0.11691610	0.130954198714963
LC-LS	miR5565	15470689	12428654	22	10	14220	0.8046	-0.82157782	0.137915486574073
LC-LS	miR5630	15470689	12428654	103	87	66578	70000	0.07230939	0.723734461533499
LC-LS	miR5632	15470689	12428654	66	16	42661	12873	-172856948	2.41854e+08	**
LC-LS	miR5633	15470689	12428654	42	2	27148	0.1609	-407660969	404804	**
LC-LS	miR5638	15470689	12428654	13	36	0.8403	28965	178533428	4.59902e+09	**
LC-LS	miR5641	15470689	12428654	95	14	61406	11264	-244666039	14.0958	**
LC-LS	miR5644	15470689	12428654	3231	1819	2088465	1463553	-0.51296797	9.11582e-21
LC-LS	miR5646	15470689	12428654	171	228	110532	183447	0.73089921	4.60693e+06
LC-LS	miR5648	15470689	12428654	18	432	11635	347584	490081856	2.9458e-111	**
LC-LS	miR5653	15470689	12428654	10	17	0.6464	13678	108135819	0.0564056326787494
LC-LS	miR5655	15470689	12428654	445	368	287641	296090	0.04176644	0.67775885084265
LC-LS	miR5656	15470689	12428654	401	445	259200	358044	0.46607117	2.64555e+07
LC-LS	miR5658	15470689	12428654	33	8	21331	0.6437	-172849123	0.000985095954731822	**
LC-LS	miR5661	15470689	12428654	905	1	584977	0.0805	-950517538	7.86446e-216	**
LC-LS	miR5662	15470689	12428654	26	0	16806	0.01	-739283257	2.43643e+07	**
LC-LS	miR5663	15470689	12428654	3002	1869	1940444	1503783	-0.36779040	0.000268752
LC-LS	miR5665	15470689	12428654	0	20	0.01	16092	733019983	8.44233e+06	**
LC-LS	miR5667	15470689	12428654	190	0	122813	0.01	-1026224765	2.44864e-36	**
LC-LS	miR5669	15470689	12428654	63	62	40722	49885	0.29279766	0.253909069588716
LC-LS	miR5671	15470689	12428654	393	279	254029	224481	-0.17839986	0.114674814284848
LC-LS	miR5672	15470689	12428654	19	8	12281	0.6437	-0.93196767	0.126952278616138
LC-LS	miR5673	15470689	12428654	133	90	85969	72413	-0.24756780	0.211208415695295
LC-LS	miR5675	15470689	12428654	157	0	101482	0.01	-998700818	6.91365e-27	**
LC-LS	miR5679	15470689	12428654	3	16	0.1939	12873	273096360	0.000477369154756997	**
LC-LS	miR774	15470689	12428654	41	21	26502	16896	-0.64941950	0.0935936371878795
LC-LS	miR780	15470689	12428654	34	0	21977	0.01	-777985065	217810	**
LC-LS	miR782	15470689	12428654	93	52	60114	41839	-0.52285265	0.0354895173594002
LC-LS	miR808	15470689	12428654	93	62	60114	49885	-0.26909495	0.25939843335237
LC-LS	miR812	15470689	12428654	30	17	19392	13678	-0.50360431	0.258612572294955
LC-LS	miR815	15470689	12428654	9	93	0.5817	74827	368521173	2.63002e-09	**
LC-LS	miR819	15470689	12428654	63	52	40722	41839	0.03903995	0.875114989464896
LC-LS	miR821	15470689	12428654	22	0	14220	0.01	-715177766	2.57686e+08	**
LC-LS	miR823	15470689	12428654	18	3	11635	0.2414	-226897363	0.00449014764172322	**
LC-LS	miR824	15470689	12428654	0	14	0.01	11264	681557543	1.08014e+09	**
LC-LS	miR825	15470689	12428654	27	18	17452	14483	-0.26903191	0.557417126147795
LC-LS	miR827	15470689	12428654	156	51	100836	41034	-129711909	336386	**
LC-LS	miR829	15470689	12428654	1479	1046	956001	841604	-0.18387057	0.00156938670031791
LC-LS	miR831	15470689	12428654	26	20	16806	16092	-0.06263275	0.902177971003383
LC-LS	miR834	15470689	12428654	25	27	16160	21724	0.42686257	0.282632125717964
LC-LS	miR835	15470689	12428654	661	232	427260	186665	-119466281	2.12076e-16	**
LC-LS	miR839	15470689	12428654	132	19	85323	15287	-248062938	0.00325837	**
LC-LS	miR844	15470689	12428654	1619	1055	1046495	848845	-0.30199237	1.03264e+07
LC-LS	miR845	15470689	12428654	65	20	42015	16092	-138456084	6.78506e+09	**
LC-LS	miR846	15470689	12428654	30	0	19392	0.01	-759931779	2.30365e+06	**
LC-LS	miR847	15470689	12428654	221	3	142851	0.2414	-588694165	4.74983e-38	**
LC-LS	miR851	15470689	12428654	1423	1527	919804	1228613	0.41763218	0.392471
LC-LS	miR852	15470689	12428654	274	33	177109	26552	-273774509	5.88978e-24	**
LC-LS	miR853	15470689	12428654	0	19	0.01	15287	725616150	1.8951e+07	**
LC-LS	miR854	15470689	12428654	573	247	370378	198734	-0.89815969	0.00027862
LC-LS	miR855	15470689	12428654	119	1	76920	0.0805	-657822617	2.02755e-15	**
LC-LS	miR857	15470689	12428654	25	0	16160	0.01	-733628339	4.39377e+06	**
LC-LS	miR858	15470689	12428654	16	21	10342	16896	0.70816653	0.136520647290903
LC-LS	miR860	15470689	12428654	1025	77	662543	61954	-341874475	3.14514e-156	**
LC-LS	miR862	15470689	12428654	38	0	24563	0.01	-794034298	20594	**
LC-LS	miR863	15470689	12428654	54	10	34905	0.8046	-211709007	1.1561e+08	**
LC-LS	miR866	15470689	12428654	114	63	73688	50689	-0.53975699	0.0163659495446012
LC-LS	miR869	15470689	12428654	0	628	0.01	505284	1230287878	2.60122e-207	**
LC-LS	miR894	15470689	12428654	3070	2933	1984398	2359869	0.25000537	2026.72
LC-LS	miR897	15470689	12428654	46	8	29734	0.6437	-220765318	4.34831e+08	**
LC-LS	miR902	15470689	12428654	47	1	30380	0.0805	-523798927	2285.09	**
LC-LS	miR914	15470689	12428654	0	16	0.01	12873	700820450	2.14359e+08	**
LC-LS	miR916	15470689	12428654	351	305	226881	245401	0.11320533	0.314334112183198
LC-LS	miR946	15470689	12428654	109	13	70456	10460	-275183972	0.0528671	**
LC-LS	miR948	15470689	12428654	364	265	235284	213217	-0.14208075	0.224179504478093
LC-LS	miR952	15470689	12428654	0	470	0.01	378158	1188477342	7.9436e-153	**

## Sheet: RC-RS Expression Differences
Pairwise	miR-name	RC-total-reads	RS-total-reads	RC-expressed	RS-expressed	RC-Normalized Expression (NE)	RS-Normalized Expression (NE)	Fold-change(log2 RS/RC)	p-value	Sig-Lable
RC-RS	miR1023	12539747	13036443	228	84	181822	64435	-149661032	6.10394e-05	**
RC-RS	miR1026	12539747	13036443	7	27	0.5582	20711	189154318	0.000767743628702522	**
RC-RS	miR1028	12539747	13036443	0	39173	0.01	30048841	1819694982	0	**
RC-RS	miR1032	12539747	13036443	870	3705	693794	2842033	203434404	0	**
RC-RS	miR1033	12539747	13036443	0	97	0.01	74407	953929454	4.15633e-16	**
RC-RS	miR1036	12539747	13036443	16	0	12759	0.01	-699537146	1.09328e+09	**
RC-RS	miR1039	12539747	13036443	0	109	0.01	83612	970756620	1.27817e-18	**
RC-RS	miR1041	12539747	13036443	0	17	0.01	13040	702680006	1.07857e+09	**
RC-RS	miR1043	12539747	13036443	88	0	70177	0.01	-945485446	5.64079e-14	**
RC-RS	miR1048	12539747	13036443	13	634	10367	486329	555186225	1.38064e-149	**
RC-RS	miR1062	12539747	13036443	0	22	0.01	16876	739882918	3.71078e+07	**
RC-RS	miR1063	12539747	13036443	1487	0	1185829	0.01	-1353360821	0	**
RC-RS	miR1067	12539747	13036443	2384	1565	1901155	1200481	-0.66326359	2.34789e-32
RC-RS	miR1074	12539747	13036443	294	25	234454	19177	-361185594	5.30301e-48	**
RC-RS	miR1077	12539747	13036443	9409	23206	7503341	17800868	124634256	0	**
RC-RS	miR1088	12539747	13036443	7	475	0.5582	364363	602845053	7.81567e-114	**
RC-RS	miR1091	12539747	13036443	0	41	0.01	31450	829691621	102.002	**
RC-RS	miR1098	12539747	13036443	86	0	68582	0.01	-942168621	2.34658e-13	**
RC-RS	miR1099	12539747	13036443	18	0	14354	0.01	-716530901	2.62806e+08	**
RC-RS	miR1103	12539747	13036443	81	30	64595	23012	-148903612	3.25898e+07	**
RC-RS	miR1109	12539747	13036443	0	151	0.01	115829	1017778079	6.51877e-31	**
RC-RS	miR1110	12539747	13036443	2094	53	1669890	40655	-536017647	0	**
RC-RS	miR1111	12539747	13036443	0	98	0.01	75174	955408996	2.11852e-15	**
RC-RS	miR1114	12539747	13036443	1799	3007	1434638	2306611	0.68508797	7.21885e-45
RC-RS	miR1115	12539747	13036443	33	30	26316	23012	-0.19355384	0.595739271967081
RC-RS	miR1121	12539747	13036443	0	34	0.01	26081	802685538	11411.5	**
RC-RS	miR1126	12539747	13036443	290	96	231265	73640	-165098541	1.30086e-11	**
RC-RS	miR1132	12539747	13036443	8	256	0.6380	196373	494389635	2.26475e-49	**
RC-RS	miR1142	12539747	13036443	246	20	196176	15342	-367659008	7.10417e-40	**
RC-RS	miR1150	12539747	13036443	1120	756	893160	579913	-0.62308216	1.91063e-06
RC-RS	miR1151	12539747	13036443	0	89	0.01	68270	941510794	9.1227e-13	**
RC-RS	miR1153	12539747	13036443	181	772	144341	592186	203656923	9.09245e-70	**
RC-RS	miR1158	12539747	13036443	50	23	39873	17643	-117631626	0.000845707071738526	**
RC-RS	miR1163	12539747	13036443	264	770	210531	590652	148827569	6.48277e-40	**
RC-RS	miR1164	12539747	13036443	0	27	0.01	20711	769425340	1.27668e+06	**
RC-RS	miR1168	12539747	13036443	78	56	62202	42957	-0.53406773	0.0338259106647997
RC-RS	miR1170	12539747	13036443	0	20	0.01	15342	726134276	1.4283e+08	**
RC-RS	miR1171	12539747	13036443	342	305	272733	233960	-0.22122738	0.0513895141681462
RC-RS	miR1211	12539747	13036443	658	599	524731	459481	-0.19157282	0.018643517206414
RC-RS	miR1214	12539747	13036443	34	0	27114	0.01	-808289415	2930.1	**
RC-RS	miR1309	12539747	13036443	20	0	15949	0.01	-731732216	6.31744e+07	**
RC-RS	miR1310	12539747	13036443	1356	1372	1081362	1052434	-0.03911980	0.478687297460547
RC-RS	miR1312	12539747	13036443	111	121	88519	92817	0.06840191	0.720141930838438
RC-RS	miR1317	12539747	13036443	61	114	48645	87447	0.84611737	0.0001643064874007
RC-RS	miR1426	12539747	13036443	0	16	0.01	12273	693934413	2.11605e+09	**
RC-RS	miR1427	12539747	13036443	17	0	13557	0.01	-708289415	5.36022e+07	**
RC-RS	miR1432	12539747	13036443	0	213	0.01	163388	1067408631	4.65809e-49	**
RC-RS	miR1436	12539747	13036443	0	41	0.01	31450	829691621	102.002	**
RC-RS	miR1441	12539747	13036443	7	223	0.5582	171059	493756808	2.46499e-41	**
RC-RS	miR1507	12539747	13036443	371	15	295859	11506	-468445150	2.27135e-79	**
RC-RS	miR1508	12539747	13036443	0	16	0.01	12273	693934413	2.11605e+09	**
RC-RS	miR1509	12539747	13036443	76360	44171	60894371	33882709	-0.84575965	0
RC-RS	miR1510	12539747	13036443	25	3	19937	0.2301	-311511545	9.65185e+08	**
RC-RS	miR1511	12539747	13036443	1110	1628	885185	1248807	0.49649962	4.91859e-05
RC-RS	miR1513	12539747	13036443	30	49	23924	37587	0.65177515	0.050135550522092
RC-RS	miR1514	12539747	13036443	286	0	228075	0.01	-1115529248	2.89081e-75	**
RC-RS	miR1520	12539747	13036443	3451	2768	2752049	2123279	-0.37421220	1.99653e-10
RC-RS	miR1521	12539747	13036443	65	0	51835	0.01	-901778277	7.42887e-07	**
RC-RS	miR1523	12539747	13036443	100	29	79746	22245	-184193106	3759.85	**
RC-RS	miR1526	12539747	13036443	0	17	0.01	13040	702680006	1.07857e+09	**
RC-RS	miR1535	12539747	13036443	18	5	14354	0.3835	-190415434	0.00496073626693805	**
RC-RS	miR156	12539747	13036443	68360	81033	54514656	62158827	0.18931514	2.73404e-127
RC-RS	miR157	12539747	13036443	606233	87444	483449148	67076579	-284948313	0	**
RC-RS	miR159	12539747	13036443	2176	489	1735282	375102	-220981527	2.86548e-253	**
RC-RS	miR160	12539747	13036443	2118	13332	1689029	10226716	259807694	0	**
RC-RS	miR162	12539747	13036443	261	92	208138	70571	-156039303	1.6507e-08	**
RC-RS	miR163	12539747	13036443	11	213	0.8772	163388	421925241	2.83008e-34	**
RC-RS	miR164	12539747	13036443	9571	3088	7632530	2368744	-168803907	0	**
RC-RS	miR165	12539747	13036443	405	119	322973	91283	-182299545	3.88775e-26	**
RC-RS	miR166	12539747	13036443	158327	109345	126260123	83876407	-0.59006209	0
RC-RS	miR167	12539747	13036443	83715	5571	66759720	4273405	-396551995	0	**
RC-RS	miR168	12539747	13036443	14751	16549	11763395	12694414	0.10988931	1689.98
RC-RS	miR169	12539747	13036443	1420	94	1132399	72106	-397311926	3.92949e-302	**
RC-RS	miR171	12539747	13036443	90	393	71772	301463	207048792	7.41073e-30	**
RC-RS	miR172	12539747	13036443	1719	1212	1370841	929701	-0.56022253	1.69884e-11
RC-RS	miR1846	12539747	13036443	0	20	0.01	15342	726134276	1.4283e+08	**
RC-RS	miR1847	12539747	13036443	81	0	64595	0.01	-933527872	8.28266e-12	**
RC-RS	miR1850	12539747	13036443	257	11	204948	0.8438	-460221301	1.87338e-50	**
RC-RS	miR1853	12539747	13036443	656	0	523137	0.01	-1235297322	8.48402e-190	**
RC-RS	miR1854	12539747	13036443	58	263	46253	201742	212489262	7.96145e-17	**
RC-RS	miR1855	12539747	13036443	5	1043	0.3987	800065	764866980	1.6653e-280	**
RC-RS	miR1858	12539747	13036443	736	846	586934	648950	0.14490904	0.0462366436947217
RC-RS	miR1861	12539747	13036443	74	2	59012	0.1534	-526563797	9.48223e-07	**
RC-RS	miR1862	12539747	13036443	191	9	152316	0.6904	-446349122	2.20709e-33	**
RC-RS	miR1863	12539747	13036443	28	59	22329	45258	101925419	0.0015969585650976	**
RC-RS	miR1869	12539747	13036443	28748	278	22925502	213248	-674827731	0	**
RC-RS	miR1870	12539747	13036443	229	121	182619	92817	-0.97637590	67568.4
RC-RS	miR1872	12539747	13036443	225	0	179429	0.01	-1080919739	2.20491e-56	**
RC-RS	miR1873	12539747	13036443	330	694	263163	532354	101642925	1.45248e-13	**
RC-RS	miR1875	12539747	13036443	387	1322	308619	1014080	171627268	9.33743e-100	**
RC-RS	miR1876	12539747	13036443	32	178	25519	136540	241967996	9.44777e-11	**
RC-RS	miR1877	12539747	13036443	143	585	114037	448742	197638423	8.93993e-47	**
RC-RS	miR1878	12539747	13036443	42	29	33493	22245	-0.59037851	0.0892387665044179
RC-RS	miR1879	12539747	13036443	10	29	0.7975	22245	147992467	0.00330500094309786	**
RC-RS	miR1881	12539747	13036443	255	3	203353	0.2301	-646558148	4.37054e-60	**
RC-RS	miR1883	12539747	13036443	89	0	70974	0.01	-947114677	2.76562e-15	**
RC-RS	miR1886	12539747	13036443	337	587	268745	450276	0.74457167	1.54603
RC-RS	miR2055	12539747	13036443	0	87	0.01	66736	938232141	3.51137e-12	**
RC-RS	miR2079	12539747	13036443	59	16	47050	12273	-193870678	1.59488e+07	**
RC-RS	miR2086	12539747	13036443	9	27	0.7177	20711	152894439	0.00373869691821576	**
RC-RS	miR2096	12539747	13036443	380	25	303036	19177	-398204024	5.88534e-72	**
RC-RS	miR2097	12539747	13036443	1	227	0.0797	174127	777134448	4.19748e-51	**
RC-RS	miR2098	12539747	13036443	0	246	0.01	188702	1088189400	1.023e-59	**
RC-RS	miR2099	12539747	13036443	0	308	0.01	236261	1120616579	7.31e-77	**
RC-RS	miR2100	12539747	13036443	24	23	19139	17643	-0.11741956	0.77997835392927
RC-RS	miR2104	12539747	13036443	0	395	0.01	302997	1156508779	2.51792e-102	**
RC-RS	miR2105	12539747	13036443	91	0	72569	0.01	-950320955	6.64812e-15	**
RC-RS	miR2108	12539747	13036443	39	58	31101	44491	0.51655256	0.0833412690835502
RC-RS	miR2118	12539747	13036443	4343	1897	3463387	1455152	-125101374	2.46565e-223	**
RC-RS	miR2119	12539747	13036443	940	3	749616	0.2301	-834774696	1.9316e-270	**
RC-RS	miR2199	12539747	13036443	6914	7825	5513668	6002404	0.12252803	2.62029e+07
RC-RS	miR2586	12539747	13036443	110	0	87721	0.01	-977677843	8.73584e-21	**
RC-RS	miR2592	12539747	13036443	40	6	31899	0.4602	-279317831	8.84572e+06	**
RC-RS	miR2594	12539747	13036443	0	269	0.01	206345	1101084277	1.89806e-65	**
RC-RS	miR2600	12539747	13036443	8	14	0.6380	10739	0.75123133	0.246105137738327
RC-RS	miR2601	12539747	13036443	0	56	0.01	42957	874674943	0.0041539	**
RC-RS	miR2602	12539747	13036443	54	0	43063	0.01	-875030504	0.00188773	**
RC-RS	miR2604	12539747	13036443	313	43	249606	32984	-291981434	2.61645e-40	**
RC-RS	miR2607	12539747	13036443	85	83	67784	63668	-0.09037633	0.684276691795121
RC-RS	miR2609	12539747	13036443	285	0	227277	0.01	-1115023607	5.89612e-75	**
RC-RS	miR2611	12539747	13036443	207	0	165075	0.01	-1068890605	8.22694e-51	**
RC-RS	miR2616	12539747	13036443	296	101	236049	77475	-160728362	3.51153e-11	**
RC-RS	miR2619	12539747	13036443	8	15	0.6380	11506	0.85075805	0.180727455414843
RC-RS	miR2628	12539747	13036443	3876	957	3090971	734096	-207401947	0	**
RC-RS	miR2643	12539747	13036443	55	165	43861	126568	152890209	32.801	**
RC-RS	miR2661	12539747	13036443	0	177	0.01	135773	1040698090	1.60166e-38	**
RC-RS	miR2663	12539747	13036443	0	30	0.01	23012	784624257	169064	**
RC-RS	miR2664	12539747	13036443	0	114	0.01	87447	977226508	4.39749e-20	**
RC-RS	miR2665	12539747	13036443	0	14	0.01	10739	674671585	8.14477e+09	**
RC-RS	miR2666	12539747	13036443	0	142	0.01	108925	1008911940	2.80709e-28	**
RC-RS	miR2670	12539747	13036443	60	7	47848	0.5370	-315546463	254.336	**
RC-RS	miR2673	12539747	13036443	27	1	21532	0.0767	-481111194	657059	**
RC-RS	miR2674	12539747	13036443	1443	0	1150741	0.01	-1349027600	0	**
RC-RS	miR2862	12539747	13036443	60	0	47848	0.01	-890231482	2.62216e-05	**
RC-RS	miR2867	12539747	13036443	44	10	35088	0.7671	-219349115	1.02167e+08	**
RC-RS	miR2873	12539747	13036443	4	77	0.3190	59065	421067516	0.000316233	**
RC-RS	miR2876	12539747	13036443	0	84	0.01	64435	933170074	2.65159e-11	**
RC-RS	miR2878	12539747	13036443	0	14	0.01	10739	674671585	8.14477e+09	**
RC-RS	miR2911	12539747	13036443	47742	129833	38072538	99592350	138728418	0	**
RC-RS	miR2912	12539747	13036443	2333	0	1860484	0.01	-1418338914	0	**
RC-RS	miR2916	12539747	13036443	1830	10371	1459360	7955391	244659702	0	**
RC-RS	miR2919	12539747	13036443	0	144	0.01	110460	1010930832	7.29294e-29	**
RC-RS	miR2926	12539747	13036443	0	37	0.01	28382	814883245	1511.17	**
RC-RS	miR2929	12539747	13036443	44	70	35088	53696	0.61383690	0.0260493950665624
RC-RS	miR2930	12539747	13036443	311	208	248011	159553	-0.63636837	6.59654e+07
RC-RS	miR2933	12539747	13036443	0	1035	0.01	793928	1295479246	1.22441e-289	**
RC-RS	miR2936	12539747	13036443	86	96	68582	73640	0.10265965	0.634032913825473
RC-RS	miR2937	12539747	13036443	4	16	0.3190	12273	194385961	0.00931662203523065	**
RC-RS	miR2938	12539747	13036443	742	513	591718	393512	-0.58850215	77.2036
RC-RS	miR2948	12539747	13036443	10	63	0.7975	48326	259924316	25387.2	**
RC-RS	miR2949	12539747	13036443	5	249	0.3987	191003	558214788	3.3849e-51	**
RC-RS	miR2950	12539747	13036443	1172	33	934628	25314	-520638486	1.28759e-294	**
RC-RS	miR319	12539747	13036443	83	9	66190	0.6904	-326110890	0.00494401	**
RC-RS	miR3436	12539747	13036443	0	60	0.01	46025	884627391	0.000280381	**
RC-RS	miR3437	12539747	13036443	1	164	0.0797	125801	730234795	8.36836e-33	**
RC-RS	miR3440	12539747	13036443	27	447	21532	342885	399317056	5.73752e-82	**
RC-RS	miR3441	12539747	13036443	14	13	11164	0.9972	-0.16289924	0.770210006572051
RC-RS	miR3443	12539747	13036443	1118	386	891565	296093	-159028960	4.16775e-75	**
RC-RS	miR3444	12539747	13036443	41	0	32696	0.01	-835297034	19.9551	**
RC-RS	miR3445	12539747	13036443	12	26	0.9570	19944	105936396	0.0322536869830538	*
RC-RS	miR3446	12539747	13036443	2155	30	1718535	23012	-622264905	0	**
RC-RS	miR3449	12539747	13036443	10	42	0.7975	32217	201426573	1.05446e+09	**
RC-RS	miR3454	12539747	13036443	177	29	141151	22245	-266568635	1.28763e-14	**
RC-RS	miR3456	12539747	13036443	20	18	15949	13807	-0.20806609	0.658726927377647
RC-RS	miR3458	12539747	13036443	0	294	0.01	225522	1113905246	9.14938e-73	**
RC-RS	miR3459	12539747	13036443	159	127	126797	97419	-0.38024553	0.026463019501938
RC-RS	miR3460	12539747	13036443	244	388	194581	297627	0.61313457	1.43001e+06
RC-RS	miR3463	12539747	13036443	1	80	0.0797	61366	626671601	1.59938e-08	**
RC-RS	miR3468	12539747	13036443	0	51	0.01	39121	861179944	0.120737	**
RC-RS	miR3476	12539747	13036443	0	294	0.01	225522	1113905246	9.14938e-73	**
RC-RS	miR3509	12539747	13036443	3110	0	2480114	0.01	-1459811979	0	**
RC-RS	miR3510	12539747	13036443	105	0	83734	0.01	-970966974	3.08347e-20	**
RC-RS	miR3515	12539747	13036443	31	776	24721	595254	458969640	1.88443e-167	**
RC-RS	miR3516	12539747	13036443	45	0	35886	0.01	-848727732	0.115309	**
RC-RS	miR3517	12539747	13036443	0	68	0.01	52161	902682772	1.27742e-06	**
RC-RS	miR3522	12539747	13036443	106	4	84531	0.3068	-478411013	6.33499e-14	**
RC-RS	miR3625	12539747	13036443	0	113	0.01	86680	975955534	8.62744e-20	**
RC-RS	miR3627	12539747	13036443	1134	924	904324	708782	-0.35149779	3.53567e+06
RC-RS	miR3630	12539747	13036443	20	88	15949	67503	208148565	5362.97	**
RC-RS	miR3631	12539747	13036443	147	178	117227	136540	0.22001876	0.171574473118067
RC-RS	miR3633	12539747	13036443	21	36	16747	27615	0.72154945	0.06721397543464
RC-RS	miR3635	12539747	13036443	1	99	0.0797	75941	657415546	5.40229e-14	**
RC-RS	miR3637	12539747	13036443	139	34	110848	26081	-208751165	0.0021641	**
RC-RS	miR3639	12539747	13036443	14	2930	11164	2247546	765335280	0	**
RC-RS	miR3700	12539747	13036443	0	84	0.01	64435	933170074	2.65159e-11	**
RC-RS	miR3704	12539747	13036443	0	111	0.01	85146	973379495	3.32074e-19	**
RC-RS	miR3705	12539747	13036443	0	448	0.01	343652	1174673264	7.74772e-118	**
RC-RS	miR3706	12539747	13036443	3876	6834	3090971	5242228	0.76211998	6.88112e-144
RC-RS	miR3711	12539747	13036443	63	47	50240	36053	-0.47871715	0.0845419403251768
RC-RS	miR390	12539747	13036443	1862	2659	1484878	2039667	0.45798923	3.66977e-12
RC-RS	miR391	12539747	13036443	771	2587	614845	1984437	169043510	2.73199e-198	**
RC-RS	miR393	12539747	13036443	83	20	66190	15342	-210912670	4582.66	**
RC-RS	miR394	12539747	13036443	31	971	24721	744835	491311186	1.44472e-221	**
RC-RS	miR3946	12539747	13036443	129	14	102873	10739	-325993282	1.00536e-11	**
RC-RS	miR3947	12539747	13036443	0	35	0.01	26848	806867081	5816.58	**
RC-RS	miR3948	12539747	13036443	2	18	0.1595	13807	311377155	0.000307801523635808	**
RC-RS	miR3951	12539747	13036443	85	3302	67784	2532900	522370154	0	**
RC-RS	miR396	12539747	13036443	3388	539	2701809	413456	-270811998	0	**
RC-RS	miR397	12539747	13036443	36291	4151	28940775	3184151	-318412290	0	**
RC-RS	miR3979	12539747	13036443	7	206	0.5582	158019	482317210	1.35803e-37	**
RC-RS	miR398	12539747	13036443	10259	586	8181186	449509	-418588810	0	**
RC-RS	miR399	12539747	13036443	36	27	28709	20711	-0.47110587	0.20014922322688
RC-RS	miR402	12539747	13036443	2711	0	2161926	0.01	-1440002803	0	**
RC-RS	miR403	12539747	13036443	109	54	86924	41422	-106935735	4.62031e+07	**
RC-RS	miR408	12539747	13036443	71947	34715	57375161	26629196	-110741743	0	**
RC-RS	miR414	12539747	13036443	58	10	46253	0.7671	-259206038	52080.1	**
RC-RS	miR415	12539747	13036443	2	24	0.1595	18410	352886130	8.80993e+08	**
RC-RS	miR419	12539747	13036443	54	66	43063	50627	0.23345817	0.380394890963532
RC-RS	miR420	12539747	13036443	24	0	19139	0.01	-758037164	3.65051e+06	**
RC-RS	miR4221	12539747	13036443	504	509	401922	390444	-0.04179991	0.644364748043771
RC-RS	miR4225	12539747	13036443	303	0	241632	0.01	-1123859571	1.58023e-80	**
RC-RS	miR4234	12539747	13036443	28	63	22329	48326	111388094	0.000452085297733361	**
RC-RS	miR4239	12539747	13036443	61	0	48645	0.01	-892614774	1.28562e-05	**
RC-RS	miR4244	12539747	13036443	0	174	0.01	133472	1038232141	1.20949e-37	**
RC-RS	miR4249	12539747	13036443	9	19	0.7177	14575	102204306	0.0773926670461927
RC-RS	miR4342	12539747	13036443	34	1228	27114	941975	511857890	7.45219e-290	**
RC-RS	miR4345	12539747	13036443	0	21	0.01	16109	733172313	7.28017e+07	**
RC-RS	miR4350	12539747	13036443	720	0	574174	0.01	-1248727256	1.31096e-209	**
RC-RS	miR4364	12539747	13036443	0	37	0.01	28382	814883245	1511.17	**
RC-RS	miR4368	12539747	13036443	0	107	0.01	82078	968085177	4.91974e-18	**
RC-RS	miR437	12539747	13036443	23	64	18342	49093	142036637	1.92785e+09	**
RC-RS	miR4371	12539747	13036443	37	780	29506	598323	434184426	3.65838e-162	**
RC-RS	miR4376	12539747	13036443	792	922	631592	707248	0.16322329	0.0194627622754877
RC-RS	miR4378	12539747	13036443	9	35	0.7177	26848	190336180	0.000111418925866318	**
RC-RS	miR4379	12539747	13036443	622	344	496023	263876	-0.91054688	7.78672e-08
RC-RS	miR4382	12539747	13036443	34	0	27114	0.01	-808289415	2930.1	**
RC-RS	miR4384	12539747	13036443	99	57	78949	43724	-0.85249560	0.000302634088804928
RC-RS	miR4385	12539747	13036443	3	123	0.2392	94351	530174851	4.1142e-18	**
RC-RS	miR4387	12539747	13036443	20	808	15949	619801	528026721	1.70029e-189	**
RC-RS	miR4388	12539747	13036443	16	0	12759	0.01	-699537146	1.09328e+09	**
RC-RS	miR4393	12539747	13036443	111	257	88519	197140	115516147	22.0283	**
RC-RS	miR4395	12539747	13036443	7	2275	0.5582	1745108	828831848	0	**
RC-RS	miR4397	12539747	13036443	813	255	648338	195606	-172879551	2.3445e-59	**
RC-RS	miR4398	12539747	13036443	0	67	0.01	51394	900545613	2.50618e-06	**
RC-RS	miR4399	12539747	13036443	128	4	102075	0.3068	-505618728	2.02827e-20	**
RC-RS	miR4400	12539747	13036443	136	0	108455	0.01	-1008288085	7.81773e-29	**
RC-RS	miR4403	12539747	13036443	38	173	30304	132705	213064259	7.43427e-07	**
RC-RS	miR4406	12539747	13036443	0	300	0.01	230124	1116819574	1.60447e-74	**
RC-RS	miR4407	12539747	13036443	15	11	11962	0.8438	-0.50348563	0.384079195643584
RC-RS	miR4413	12539747	13036443	2208	987	1760801	757108	-121766085	1.17718e-102	**
RC-RS	miR4414	12539747	13036443	6	148	0.4785	113528	456838543	1.2455e-21	**
RC-RS	miR442	12539747	13036443	143	447	114037	342885	158822280	4.96612e-21	**
RC-RS	miR444	12539747	13036443	176	0	140354	0.01	-1045485456	3.24487e-41	**
RC-RS	miR447	12539747	13036443	61	21	48645	16109	-159442459	3.27465e+08	**
RC-RS	miR472	12539747	13036443	1408	99	1122830	75941	-388611671	2.93608e-294	**
RC-RS	miR473	12539747	13036443	1	23	0.0797	17643	446837236	2.41477e+08	**
RC-RS	miR474	12539747	13036443	0	1060	0.01	813105	1298922595	5.90214e-297	**
RC-RS	miR477	12539747	13036443	246	184	196176	141143	-0.47499097	0.000689090144422522
RC-RS	miR479	12539747	13036443	12	428	0.9570	328310	510039596	1.06722e-92	**
RC-RS	miR482	12539747	13036443	2431	5959	1938636	4571032	123747797	1.17603e-291	**
RC-RS	miR4993	12539747	13036443	27	16	21532	12273	-0.81099439	0.0730058447503795
RC-RS	miR4995	12539747	13036443	65	7	51835	0.5370	-327093257	12.0057	**
RC-RS	miR4997	12539747	13036443	77	128	61405	98186	0.67716120	0.000991629763935287
RC-RS	miR5013	12539747	13036443	25	0	19937	0.01	-763930452	1.78981e+06	**
RC-RS	miR5015	12539747	13036443	26	24	20734	18410	-0.17150884	0.675219407140489
RC-RS	miR5020	12539747	13036443	486	690	387568	529285	0.44959531	1.18197e+07
RC-RS	miR5021	12539747	13036443	113	221	90113	169525	0.91169089	2.14494e+06
RC-RS	miR5023	12539747	13036443	0	526	0.01	403484	1197829575	1.14918e-140	**
RC-RS	miR5024	12539747	13036443	30	0	23924	0.01	-790231482	50707.3	**
RC-RS	miR5026	12539747	13036443	2	15	0.1595	11506	285075805	0.00172439231103932	**
RC-RS	miR5029	12539747	13036443	116	791	92506	606761	271350951	8.66204e-105	**
RC-RS	miR5036	12539747	13036443	11	38	0.8772	29149	173246867	0.000156056840987066	**
RC-RS	miR5037	12539747	13036443	47	822	37481	630540	407235654	1.26213e-163	**
RC-RS	miR5039	12539747	13036443	732	638	583744	489397	-0.25433056	0.00111963777076342
RC-RS	miR5050	12539747	13036443	16	0	12759	0.01	-699537146	1.09328e+09	**
RC-RS	miR5052	12539747	13036443	27353	0	21813040	0.01	-1773483564	0	**
RC-RS	miR5054	12539747	13036443	5	15	0.3987	11506	152901086	0.033250322965097	*
RC-RS	miR5055	12539747	13036443	824	112	657111	85913	-293518874	5.52306e-127	**
RC-RS	miR5058	12539747	13036443	2	1046	0.1595	802366	897456024	9.78043e-288	**
RC-RS	miR5059	12539747	13036443	504	668	401922	512410	0.35038308	3.59821e+09
RC-RS	miR5060	12539747	13036443	0	92	0.01	70571	946293164	1.20807e-13	**
RC-RS	miR5068	12539747	13036443	204	64	162683	49093	-172847427	1.31737e-05	**
RC-RS	miR5070	12539747	13036443	4	570	0.3190	437236	709871196	3.9949e-145	**
RC-RS	miR5071	12539747	13036443	337	2	268745	0.1534	-745279561	7.11014e-87	**
RC-RS	miR5072	12539747	13036443	308	257	245619	197140	-0.31720163	0.00913788712085831
RC-RS	miR5076	12539747	13036443	26	1	20734	0.0767	-475662808	1.29542e+07	**
RC-RS	miR5077	12539747	13036443	1044	920	832553	705714	-0.23845849	0.000253221749614156
RC-RS	miR5080	12539747	13036443	163	302	129987	231658	0.83362916	127030
RC-RS	miR5081	12539747	13036443	0	41	0.01	31450	829691621	102.002	**
RC-RS	miR5084	12539747	13036443	16	0	12759	0.01	-699537146	1.09328e+09	**
RC-RS	miR5137	12539747	13036443	273	357	217708	273848	0.33098092	0.00421945891479917
RC-RS	miR5138	12539747	13036443	0	625	0.01	479425	1222708943	1.21728e-169	**
RC-RS	miR5139	12539747	13036443	14	16	11164	12273	0.13663391	0.803082210448787
RC-RS	miR5140	12539747	13036443	550	1341	438605	1028655	122976504	1.30291e-55	**
RC-RS	miR5141	12539747	13036443	56	139	44658	106624	125554166	876722	**
RC-RS	miR5142	12539747	13036443	15	824	11962	632074	572356294	7.95918e-202	**
RC-RS	miR5145	12539747	13036443	27	77	21532	59065	145582116	1.74669e+08	**
RC-RS	miR5146	12539747	13036443	0	40	0.01	30683	826129574	200.117	**
RC-RS	miR5147	12539747	13036443	0	14	0.01	10739	674671585	8.14477e+09	**
RC-RS	miR5148	12539747	13036443	0	17	0.01	13040	702680006	1.07857e+09	**
RC-RS	miR5151	12539747	13036443	7	70	0.5582	53696	326596059	0.663024	**
RC-RS	miR5152	12539747	13036443	11	21	0.8772	16109	0.87688922	0.101347468703509
RC-RS	miR5158	12539747	13036443	514	1480	409897	1135279	146971355	4.00381e-86	**
RC-RS	miR5161	12539747	13036443	38	162	30304	124267	203586309	0.000134846	**
RC-RS	miR5162	12539747	13036443	2	25	0.1595	19177	358774872	4.82173e+08	**
RC-RS	miR5169	12539747	13036443	83	0	66190	0.01	-937046949	1.99102e-12	**
RC-RS	miR5170	12539747	13036443	0	220	0.01	168758	1072074018	4.16362e-51	**
RC-RS	miR5175	12539747	13036443	10	174	0.7975	133472	406490879	1.04197e-25	**
RC-RS	miR5176	12539747	13036443	32	307	25519	235494	320604660	1.71164e-41	**
RC-RS	miR5180	12539747	13036443	0	152	0.01	116596	1018730258	3.32268e-31	**
RC-RS	miR5182	12539747	13036443	0	23	0.01	17643	746295209	1.89142e+07	**
RC-RS	miR5198	12539747	13036443	53	106	42266	81311	0.94395295	6.77491e+09
RC-RS	miR5204	12539747	13036443	0	125	0.01	95885	990516133	2.65314e-23	**
RC-RS	miR5205	12539747	13036443	254	215	202556	164922	-0.29653696	0.0263679271751473
RC-RS	miR5207	12539747	13036443	7	391	0.5582	299928	574769028	7.84171e-89	**
RC-RS	miR5208	12539747	13036443	47	3	37481	0.2301	-402582656	811.19	**
RC-RS	miR5210	12539747	13036443	27	40	21532	30683	0.51095722	0.155855993928594
RC-RS	miR5213	12539747	13036443	59	0	47050	0.01	-887805092	5.34817e-05	**
RC-RS	miR5221	12539747	13036443	0	25	0.01	19177	758323324	4.914e+06	**
RC-RS	miR5222	12539747	13036443	4	177	0.3190	135773	541149638	4.1898e-32	**
RC-RS	miR5223	12539747	13036443	1	295	0.0797	226289	814937102	6.81463e-71	**
RC-RS	miR5224	12539747	13036443	0	73	0.01	55997	912920573	4.39492e-08	**
RC-RS	miR5225	12539747	13036443	437	803	348492	615966	0.82172518	1.27229e-08
RC-RS	miR5227	12539747	13036443	22	126	17544	96652	246182187	0.000286134	**
RC-RS	miR5229	12539747	13036443	11	47	0.8772	36053	203914160	2.54626e+08	**
RC-RS	miR5230	12539747	13036443	6	195	0.4785	149581	496626420	1.0845e-34	**
RC-RS	miR5233	12539747	13036443	28	114	22329	87447	196949025	54.3243	**
RC-RS	miR5234	12539747	13036443	275	85	219303	65202	-174993742	2.52298e-12	**
RC-RS	miR5235	12539747	13036443	0	78	0.01	59832	922477348	1.51205e-09	**
RC-RS	miR5237	12539747	13036443	36	13	28709	0.9972	-152554829	0.000571920854747654	**
RC-RS	miR5238	12539747	13036443	1	687	0.0797	526984	936896372	2.9428e-185	**
RC-RS	miR5239	12539747	13036443	14	38	11164	29149	138459236	0.00131548262069779	**
RC-RS	miR5241	12539747	13036443	37	55	29506	42189	0.51585854	0.0922688924381538
RC-RS	miR5242	12539747	13036443	114	129	90911	98953	0.12228858	0.51138586131199
RC-RS	miR5243	12539747	13036443	0	136	0.01	104323	1002684155	1.60072e-27	**
RC-RS	miR5244	12539747	13036443	275	116	219303	88981	-130135633	0.00151958	**
RC-RS	miR5245	12539747	13036443	0	80	0.01	61366	926129574	3.92839e-10	**
RC-RS	miR5248	12539747	13036443	15	24	11962	18410	0.62203100	0.192578837530688
RC-RS	miR5249	12539747	13036443	19	0	15152	0.01	-724336443	1.28851e+08	**
RC-RS	miR5254	12539747	13036443	3	94	0.2392	72106	491383002	5.81296e-10	**
RC-RS	miR5255	12539747	13036443	108	2173	86126	1666866	427454549	0	**
RC-RS	miR5256	12539747	13036443	0	369	0.01	283053	1146685650	1.02479e-94	**
RC-RS	miR5258	12539747	13036443	0	32	0.01	24547	793940291	43923.6	**
RC-RS	miR5259	12539747	13036443	25	96	19937	73640	188504129	13324	**
RC-RS	miR5261	12539747	13036443	0	34	0.01	26081	802685538	11411.5	**
RC-RS	miR5265	12539747	13036443	5	56	0.3987	42957	342951773	834.858	**
RC-RS	miR5266	12539747	13036443	982	4210	783110	3229409	204398329	0	**
RC-RS	miR5268	12539747	13036443	53	89	42266	68270	0.69175417	0.00521209908404785
RC-RS	miR5270	12539747	13036443	0	14	0.01	10739	674671585	8.14477e+09	**
RC-RS	miR5271	12539747	13036443	20	14	15949	10739	-0.57060631	0.258627534525532
RC-RS	miR5273	12539747	13036443	26	0	20734	0.01	-769585467	8775.24	**
RC-RS	miR5274	12539747	13036443	46	0	36683	0.01	-851896782	0.56535	**
RC-RS	miR528	12539747	13036443	0	17	0.01	13040	702680006	1.07857e+09	**
RC-RS	miR5281	12539747	13036443	16	0	12759	0.01	-699537146	1.09328e+09	**
RC-RS	miR5284	12539747	13036443	193	140	153911	107391	-0.51922325	0.00111412095267428
RC-RS	miR5285	12539747	13036443	16	21	12759	16109	0.33635168	0.490123336627167
RC-RS	miR5286	12539747	13036443	87	53	69379	40655	-0.77106625	0.0018979962471465
RC-RS	miR529	12539747	13036443	260	688	207341	527751	134785198	6.94705e-28	**
RC-RS	miR5290	12539747	13036443	1846	2498	1472119	1916167	0.38032900	0.000601706
RC-RS	miR5291	12539747	13036443	16	1989	12759	1525723	690183399	0	**
RC-RS	miR5293	12539747	13036443	1328	573	1059033	439537	-126869102	1.62842e-61	**
RC-RS	miR5298	12539747	13036443	2662	220	2122850	168758	-365297463	0	**
RC-RS	miR530	12539747	13036443	31	29	24721	22245	-0.15225600	0.683238857783051
RC-RS	miR5301	12539747	13036443	0	1171	0.01	898251	1313290292	0	**
RC-RS	miR533	12539747	13036443	27	495	21532	379705	414032476	7.35915e-95	**
RC-RS	miR5338	12539747	13036443	2	73	0.1595	55997	513372121	3.09555e-05	**
RC-RS	miR5339	12539747	13036443	156	204	124404	156484	0.33098228	0.0307089562297406
RC-RS	miR535	12539747	13036443	604358	277182	481953902	212620881	-118061187	0	**
RC-RS	miR5368	12539747	13036443	144	25	114835	19177	-258211347	8.74246e-09	**
RC-RS	miR5369	12539747	13036443	266	766	212125	587584	146988045	1.08063e-38	**
RC-RS	miR5371	12539747	13036443	3241	0	2584582	0.01	-1465764246	0	**
RC-RS	miR5375	12539747	13036443	5	515	0.3987	395046	663057324	1.7105e-127	**
RC-RS	miR5376	12539747	13036443	52	183	41468	140376	175922593	0.00221412	**
RC-RS	miR5380	12539747	13036443	58	19	46253	14575	-166605106	2.86012e+08	**
RC-RS	miR5383	12539747	13036443	57	119	45455	91283	100590721	8.51008e+08	**
RC-RS	miR5476	12539747	13036443	1	284	0.0797	217851	809454630	1.08781e-67	**
RC-RS	miR5479	12539747	13036443	0	4825	0.01	3701163	1517569105	0	**
RC-RS	miR5482	12539747	13036443	0	3471	0.01	2662536	1470051341	0	**
RC-RS	miR5483	12539747	13036443	245	41	195379	31450	-263514349	1.48879e-24	**
RC-RS	miR5485	12539747	13036443	7	189	0.5582	144978	469890806	7.15173e-32	**
RC-RS	miR5487	12539747	13036443	0	16	0.01	12273	693934413	2.11605e+09	**
RC-RS	miR5491	12539747	13036443	474	148	377998	113528	-173533044	1.03734e-29	**
RC-RS	miR5494	12539747	13036443	4	85	0.3190	65202	435328789	2.09441e-06	**
RC-RS	miR5495	12539747	13036443	2782	1423	2218546	1091555	-102322964	4.60478e-97	**
RC-RS	miR5499	12539747	13036443	18	0	14354	0.01	-716530901	2.62806e+08	**
RC-RS	miR5501	12539747	13036443	0	457	0.01	350556	1177542921	1.79922e-120	**
RC-RS	miR5502	12539747	13036443	609	693	485656	531587	0.13037104	0.10377611384793
RC-RS	miR5504	12539747	13036443	50	0	39873	0.01	-863926834	0.0326685	**
RC-RS	miR5506	12539747	13036443	20	0	15949	0.01	-731732216	6.31744e+07	**
RC-RS	miR5510	12539747	13036443	135	0	107658	0.01	-1007223987	1.59451e-28	**
RC-RS	miR5513	12539747	13036443	0	34	0.01	26081	802685538	11411.5	**
RC-RS	miR5516	12539747	13036443	0	99	0.01	75941	956873519	1.07983e-15	**
RC-RS	miR5519	12539747	13036443	0	566	0.01	434168	1208403768	2.25589e-152	**
RC-RS	miR5522	12539747	13036443	53	9	42266	0.6904	-261399321	250104	**
RC-RS	miR5526	12539747	13036443	422	432	336530	331379	-0.02225294	0.821127789687025
RC-RS	miR5532	12539747	13036443	52	76	41468	58298	0.49144792	0.0577555023913719
RC-RS	miR5534	12539747	13036443	19	1	15152	0.0767	-430413785	1.44239e+09	**
RC-RS	miR5536	12539747	13036443	0	121	0.01	92817	985824526	3.93068e-22	**
RC-RS	miR5537	12539747	13036443	21	5	16747	0.3835	-212660420	0.00107260981531352	**
RC-RS	miR5539	12539747	13036443	0	19	0.01	14575	718735207	2.80217e+08	**
RC-RS	miR5540	12539747	13036443	1489	254	1187424	194838	-260748819	4.2455e-210	**
RC-RS	miR5542	12539747	13036443	719	937	573377	718754	0.32601405	4.79557e+08
RC-RS	miR5544	12539747	13036443	10	146	0.7975	111994	381179311	3.05926e-17	**
RC-RS	miR5556	12539747	13036443	30	0	23924	0.01	-790231482	50707.3	**
RC-RS	miR5557	12539747	13036443	1	21	0.0797	16109	433714340	8.58069e+07	**
RC-RS	miR5559	12539747	13036443	480	990	382783	759410	0.98835224	5.99151e-23
RC-RS	miR5561	12539747	13036443	264	117	210531	89748	-123008099	0.131883	**
RC-RS	miR5562	12539747	13036443	586	4009	467314	3075225	271822781	0	**
RC-RS	miR5565	12539747	13036443	1945	1676	1551068	1285627	-0.27078980	1.69837e+06
RC-RS	miR5630	12539747	13036443	65	0	51835	0.01	-901778277	7.42887e-07	**
RC-RS	miR5632	12539747	13036443	31	31	24721	23779	-0.05604906	0.877001903284072
RC-RS	miR5634	12539747	13036443	0	317	0.01	243164	1124771394	1.69757e-79	**
RC-RS	miR5635	12539747	13036443	213	71	169860	54463	-164099780	4.59238e-06	**
RC-RS	miR5640	12539747	13036443	5	207	0.3987	158786	531563630	2.68903e-39	**
RC-RS	miR5641	12539747	13036443	42	276	33493	211714	266018516	1.2227e-28	**
RC-RS	miR5644	12539747	13036443	2541	101	2026357	77475	-470901371	0	**
RC-RS	miR5646	12539747	13036443	174	549	138759	421127	160167403	3.76232e-29	**
RC-RS	miR5648	12539747	13036443	331	2	263961	0.1534	-742688249	4.93989e-85	**
RC-RS	miR5652	12539747	13036443	182	894	145138	685770	224029950	1.29766e-94	**
RC-RS	miR5653	12539747	13036443	13	21	10367	16109	0.63586847	0.215098074582174
RC-RS	miR5655	12539747	13036443	156	169	124404	129637	0.05944467	0.712098535628587
RC-RS	miR5656	12539747	13036443	96	2379	76557	1824884	457512665	0	**
RC-RS	miR5658	12539747	13036443	14	66	11164	50627	218105297	525918	**
RC-RS	miR5659	12539747	13036443	0	54	0.01	41422	869425340	0.0159886	**
RC-RS	miR5660	12539747	13036443	0	95	0.01	72873	950924057	1.59979e-14	**
RC-RS	miR5662	12539747	13036443	39	0	31101	0.01	-828081716	83.0132	**
RC-RS	miR5663	12539747	13036443	1338	0	1067007	0.01	-1338128198	0	**
RC-RS	miR5665	12539747	13036443	8	28	0.6380	21478	175123133	0.00113859344379736	**
RC-RS	miR5666	12539747	13036443	18	0	14354	0.01	-716530901	2.62806e+08	**
RC-RS	miR5671	12539747	13036443	1819	9716	1450587	7452953	236117534	0	**
RC-RS	miR5672	12539747	13036443	16	3	12759	0.2301	-247118237	0.00194313271023377	**
RC-RS	miR5673	12539747	13036443	0	48	0.01	36820	852434582	0.911737	**
RC-RS	miR5675	12539747	13036443	65	4	51835	0.3068	-407855617	0.048732	**
RC-RS	miR774	12539747	13036443	55	376	43861	288422	271717060	1.97572e-43	**
RC-RS	miR780	12539747	13036443	20	0	15949	0.01	-731732216	6.31744e+07	**
RC-RS	miR806	12539747	13036443	0	586	0.01	449509	1213413429	3.1607e-158	**
RC-RS	miR808	12539747	13036443	20	51	15949	39121	129447728	0.000389852931781728	**
RC-RS	miR812	12539747	13036443	15	13	11962	0.9972	-0.26250383	0.634156290114723
RC-RS	miR815	12539747	13036443	1	636	0.0797	487863	925768063	2.30106e-170	**
RC-RS	miR817	12539747	13036443	0	16	0.01	12273	693934413	2.11605e+09	**
RC-RS	miR819	12539747	13036443	62	13	49443	0.9972	-230981149	186590	**
RC-RS	miR821	12539747	13036443	0	14	0.01	10739	674671585	8.14477e+09	**
RC-RS	miR822	12539747	13036443	0	217	0.01	166456	1070092516	3.14413e-51	**
RC-RS	miR823	12539747	13036443	0	115	0.01	88214	978486383	2.24145e-20	**
RC-RS	miR827	12539747	13036443	273	14	217708	10739	-434146286	5.76823e-52	**
RC-RS	miR829	12539747	13036443	879	555	700971	425730	-0.71941600	1.13642e-06
RC-RS	miR831	12539747	13036443	6	390	0.4785	299161	596625938	5.40773e-90	**
RC-RS	miR832	12539747	13036443	0	35	0.01	26848	806867081	5816.58	**
RC-RS	miR834	12539747	13036443	34	42	27114	32217	0.24878420	0.458875595605331
RC-RS	miR837	12539747	13036443	6	491	0.4785	376636	629850817	5.82403e-119	**
RC-RS	miR838	12539747	13036443	20	0	15949	0.01	-731732216	6.31744e+07	**
RC-RS	miR839	12539747	13036443	36	174	28709	133472	221696214	5.87624e-08	**
RC-RS	miR842	12539747	13036443	89	366	70974	280751	198392864	7.88537e-25	**
RC-RS	miR844	12539747	13036443	774	11291	617237	8661105	381065465	0	**
RC-RS	miR845	12539747	13036443	126	36	100480	27615	-186338434	6.91289	**
RC-RS	miR847	12539747	13036443	172	972	137164	745602	244250385	1.89792e-115	**
RC-RS	miR851	12539747	13036443	1411	2536	1125222	1945316	0.78979486	1.81323e-50
RC-RS	miR852	12539747	13036443	0	173	0.01	132705	1037400701	2.37289e-37	**
RC-RS	miR853	12539747	13036443	32	27	25519	20711	-0.30117458	0.426057096026515
RC-RS	miR854	12539747	13036443	292	216	232860	165689	-0.49098501	0.000137802922096242
RC-RS	miR855	12539747	13036443	0	20	0.01	15342	726134276	1.4283e+08	**
RC-RS	miR858	12539747	13036443	13	30	10367	23012	115038791	0.0137576514753682	*
RC-RS	miR860	12539747	13036443	329	550	262366	421894	0.68529980	463.714
RC-RS	miR861	12539747	13036443	31	0	24721	0.01	-794959330	24861.3	**
RC-RS	miR862	12539747	13036443	3	17	0.2392	13040	244665457	0.00199847251315845	**
RC-RS	miR863	12539747	13036443	6	17	0.4785	13040	144635304	0.0288992914908051	*
RC-RS	miR866	12539747	13036443	0	47	0.01	36053	849397550	0.178874	**
RC-RS	miR869	12539747	13036443	55	6	43861	0.4602	-325260582	1107.74	**
RC-RS	miR894	12539747	13036443	5777	7286	4606951	5588948	0.27876450	3.82298e-14
RC-RS	miR902	12539747	13036443	78	5	62202	0.3835	-401966249	7.93519e-05	**
RC-RS	miR909	12539747	13036443	97	81	77354	62134	-0.31609296	0.145334612694233
RC-RS	miR916	12539747	13036443	1	32	0.0797	24547	494482318	754588	**
RC-RS	miR917	12539747	13036443	313	0	249606	0.01	-1128543688	1.26838e-83	**
RC-RS	miR946	12539747	13036443	19	2568	15152	1969862	702244252	0	**
RC-RS	miR948	12539747	13036443	2845	877	2268786	672730	-175382103	4.61708e-243	**
