# Supplementary material for: Genome-Wide Identification of miRNAs Responsive to Drought in Peach (Prunus persica) by High-Throughput Deep Sequencing
Source: PLoS One. 2012 Dec 5;7(12):e50298. doi: 10.1371/journal.pone.0050298 (PMC3515591; doi:10.1371/journal.pone.0050298)
Supplement: Table S7 — KEGG biochemical pathway analysis of Prunus miRNA target genes. (XLSX) [file pone.0050298.s008.xlsx]

## Sheet: Pathway for LC
Pathway for LC library	Target genes with pathway annotation (351)	All genes of the species with pathway annotation (14578)	P-value	Pathway ID	Genes	KO identities	Sütun1	Sütun2	Sütun3	Sütun4	Sütun5	Sütun6	Sütun7	Sütun8	Sütun9	Sütun10	Sütun11	Sütun12	Sütun13	Sütun14	Sütun15	Sütun16	Sütun17	Sütun18	Sütun19	Sütun20	Sütun21	Sütun22	Sütun23	Sütun24	Sütun25	Sütun26	Sütun27	Sütun28	Sütun29	Sütun30	Sütun31	Sütun32	Sütun33	Sütun34	Sütun35	Sütun36	Sütun37	Sütun38	Sütun39	Sütun40	Sütun41	Sütun42	Sütun43
Plant-pathogen interaction	111 (18,75%)	1687(6,81%)	2.52175e-18	ko04626	ppa012594m|PACid:17663215;ppb024266m|PACid:17667129;ppa014805m|PACid:17654682;ppa002873m|PACid:17646454;ppa016819m|PACid:17665151;ppa1027175m|PACid:17654226;ppa016435m|PACid:17668357;ppa019519m|PACid:17661868;ppa025207m|PACid:17668203;ppa026334m|PACid:17660376;ppb000367m|PACid:17653109;ppa000373m|PACid:17640939;ppa001164m|PACid:17657318;ppa003078m|PACid:17659604;ppa019044m|PACid:17655472;ppa02002…	K13448+K02183+K13457+K13430+K13416+K13459+K13420+K13460+K13464+K13447+K13422+K13412
Proteasome	67 (11,32%)	145(0,58%)	2.16428e-64	ko03050	ppa015790m|PACid:17656910;ppa014587m|PACid:17641540;ppa020623m|PACid:17651934;ppa022771m|PACid:17650003;ppa026507m|PACid:17653364;ppb014210m|PACid:17664401;ppb017176m|PACid:17651467;ppb019068m|PACid:17648759;ppa023855m|PACid:17650025;ppa015947m|PACid:17653208;ppa021487m|PACid:17643942;ppa026093m|PACid:17646107;ppb014096m|PACid:17643665;ppa013254m|PACid:17657148;ppa013914m|PACid:17667182;ppa014597…	K03064+K03036+K02736
Metabolic pathways	36 (6,08%)	3098(12,50%)	1	ko01100	ppa004781m|PACid:17662693;ppa004515m|PACid:17652373;ppa005870m|PACid:17662402;ppa003578m|PACid:17653567;ppa007826m|PACid:17660405;ppa004145m|PACid:17648954;ppa020979m|PACid:17651121;ppa003376m|PACid:17640837;ppa003608m|PACid:17659190;ppa006916m|PACid:17665064;ppa003474m|PACid:17646994;ppa009101m|PACid:17662077;ppa010552m|PACid:17664768;ppa019548m|PACid:17643327;ppa009067m|PACid:17657150;ppa002642…	K04718+K13832+K00517+K01051+K00430+K00873+K00514+K00717+K00422+K00789+K08081+K13606+K00059+K01061+K01568+K05282+K00681+K02372+K03023+K01099+K01859+K13421+K11752+K01807+K02433+K00627+K14190+K05280+K00083+K00889+K01858+K05277+K05933+K01114
Plant hormone signal transduction	25 (4,22%)	1009(4,07%)	0.4709124	ko04075	ppa002873m|PACid:17646454;ppa003078m|PACid:17659604;ppa019044m|PACid:17655472;ppa001786m|PACid:17643860;ppa011173m|PACid:17659923;ppa027075m|PACid:17648114;ppa000741m|PACid:17655652;ppa003136m|PACid:17643333;ppa002082m|PACid:17645207;ppa002195m|PACid:17653376;ppa002710m|PACid:17657536;ppa008065m|PACid:17662475;ppa003070m|PACid:17669114;ppa013844m|PACid:17652884;ppa013846m|PACid:17644151;ppa013847…	K13416+K13415+K14509+K13464+K14486+K14485+K14488+K14484+K14497+K14508+K14515+K14494+K13422
Biosynthesis of secondary metabolites	23 (3,89%)	1919(7,74%)	0.9999812	ko01110	ppa004515m|PACid:17652373;ppa005870m|PACid:17662402;ppa007826m|PACid:17660405;ppa004145m|PACid:17648954;ppa020979m|PACid:17651121;ppa003608m|PACid:17659190;ppa006916m|PACid:17665064;ppa009101m|PACid:17662077;ppa019548m|PACid:17643327;ppa009067m|PACid:17657150;ppa011476m|PACid:17641245;ppa021452m|PACid:17656933;ppa021476m|PACid:17640334;ppa026252m|PACid:17641872;ppa009739m|PACid:17668202;ppa008125…	K13832+K00517+K00430+K00873+K00514+K00422+K00789+K08081+K13606+K01568+K04124+K05282+K01859+K13065+K01188+K01807+K00627+K14190+K05280+K00083+K01858+K05277+K05933
RNA transport	17 (2,87%)	479(1,93%)	0.07203363	ko03013	ppa015313m|PACid:17653536;ppa017433m|PACid:17649403;ppa022023m|PACid:17662758;ppa026003m|PACid:17641205;ppa021718m|PACid:17647832;ppa023828m|PACid:17649287;ppa001182m|PACid:17644336;ppb022444m|PACid:17664258;ppa026152m|PACid:17662938;ppa002691m|PACid:17640912;ppa001212m|PACid:17660869;ppa016635m|PACid:17652588;ppa021194m|PACid:17667322;ppa023373m|PACid:17660545;ppa026312m|PACid:17665093;ppa001650…	K01164+K03242+K09291+K14327
Ribosome biogenesis in eukaryotes	16 (2,70%)	426(1,72%)	0.05328424	ko03008	ppa015313m|PACid:17653536;ppa017433m|PACid:17649403;ppa022023m|PACid:17662758;ppa026003m|PACid:17641205;ppa021718m|PACid:17647832;ppa023828m|PACid:17649287;ppa001182m|PACid:17644336;ppb022444m|PACid:17664258;ppa000059m|PACid:17643100;ppa001212m|PACid:17660869;ppa016635m|PACid:17652588;ppa021194m|PACid:17667322;ppa023373m|PACid:17660545;ppa026312m|PACid:17665093;ppa024663m|PACid:17665797;ppa000528…	K01164+K14550+K12619+K14558
Toll-like receptor signaling pathway	13 (2,20%)	344(1,39%)	0.0734623	ko04620	ppa014805m|PACid:17654682;ppa001164m|PACid:17657318;ppa001409m|PACid:17643330;ppa019044m|PACid:17655472;ppa017059m|PACid:17649718;ppa027075m|PACid:17648114;ppa002027m|PACid:17648996;ppa004392m|PACid:17642635;ppa019630m|PACid:17663538;ppa001594m|PACid:17658510;ppa002291m|PACid:17659234;ppa018572m|PACid:17664583;ppa022892m|PACid:17648668	K04733+K05399
Neurotrophin signaling pathway	13 (2,20%)	371(1,50%)	0.1138962	ko04722	ppa012594m|PACid:17663215;ppa014805m|PACid:17654682;ppa001164m|PACid:17657318;ppa001409m|PACid:17643330;ppa019044m|PACid:17655472;ppa017059m|PACid:17649718;ppa027075m|PACid:17648114;ppa002027m|PACid:17648996;ppa019630m|PACid:17663538;ppa001594m|PACid:17658510;ppa002291m|PACid:17659234;ppa018572m|PACid:17664583;ppa022892m|PACid:17648668	K02183+K04733
Toxoplasmosis	13 (2,20%)	391(1,58%)	0.1508607	ko05145	ppa014805m|PACid:17654682;ppa001164m|PACid:17657318;ppa001409m|PACid:17643330;ppa019044m|PACid:17655472;ppa017059m|PACid:17649718;ppa027075m|PACid:17648114;ppa002027m|PACid:17648996;ppa019630m|PACid:17663538;ppa001594m|PACid:17658510;ppa002291m|PACid:17659234;ppa018572m|PACid:17664583;ppa022892m|PACid:17648668;ppa004580m|PACid:17662582	K04733+K13412
Leishmaniasis	12 (2,03%)	313(1,26%)	0.07664974	ko05140	ppa014805m|PACid:17654682;ppa001164m|PACid:17657318;ppa001409m|PACid:17643330;ppa019044m|PACid:17655472;ppa017059m|PACid:17649718;ppa027075m|PACid:17648114;ppa002027m|PACid:17648996;ppa019630m|PACid:17663538;ppa001594m|PACid:17658510;ppa002291m|PACid:17659234;ppa018572m|PACid:17664583;ppa022892m|PACid:17648668	K04733
Apoptosis	12 (2,03%)	326(1,32%)	0.09630679	ko04210	ppa014805m|PACid:17654682;ppa001164m|PACid:17657318;ppa001409m|PACid:17643330;ppa019044m|PACid:17655472;ppa017059m|PACid:17649718;ppa027075m|PACid:17648114;ppa002027m|PACid:17648996;ppa019630m|PACid:17663538;ppa001594m|PACid:17658510;ppa002291m|PACid:17659234;ppa018572m|PACid:17664583;ppa022892m|PACid:17648668	K04733
Chagas disease (American trypanosomiasis)	12 (2,03%)	328(1,32%)	0.0995799	ko05142	ppa014805m|PACid:17654682;ppa001164m|PACid:17657318;ppa001409m|PACid:17643330;ppa019044m|PACid:17655472;ppa017059m|PACid:17649718;ppa027075m|PACid:17648114;ppa002027m|PACid:17648996;ppa019630m|PACid:17663538;ppa001594m|PACid:17658510;ppa002291m|PACid:17659234;ppa018572m|PACid:17664583;ppa022892m|PACid:17648668	K04733
Measles	12 (2,03%)	361(1,46%)	0.1629726	ko05162	ppa014805m|PACid:17654682;ppa001164m|PACid:17657318;ppa001409m|PACid:17643330;ppa019044m|PACid:17655472;ppa017059m|PACid:17649718;ppa027075m|PACid:17648114;ppa002027m|PACid:17648996;ppa019630m|PACid:17663538;ppa001594m|PACid:17658510;ppa002291m|PACid:17659234;ppa018572m|PACid:17664583;ppa022892m|PACid:17648668	K04733
Spliceosome	9 (1,52%)	464(1,87%)	0.7905141	ko03040	ppa013211m|PACid:17655878;ppa017081m|PACid:17654789;ppa016222m|PACid:17640567;ppa002329m|PACid:17656919;ppa013907m|PACid:17662133;ppa014009m|PACid:17662134;ppa014013m|PACid:17662135;ppa013901m|PACid:17653716;ppa006419m|PACid:17640862	K11097+K12843+K12741+K12822+K12622+K12831
Phenylpropanoid biosynthesis	9 (1,52%)	475(1,92%)	0.8122094	ko00940	ppa007826m|PACid:17660405;ppa015442m|PACid:17641271;ppa005180m|PACid:17662721;ppa004555m|PACid:17659130;ppa021452m|PACid:17656933;ppa021476m|PACid:17640334;ppa026252m|PACid:17641872;ppa007789m|PACid:17655365;ppa026934m|PACid:17647065	K00430+K12356+K12355+K13065+K01188+K00083
Cell cycle - yeast	8 (1,35%)	311(1,25%)	0.4752239	ko04111	ppa022091m|PACid:17654712;ppa1027179m|PACid:17658650;ppa006059m|PACid:17651430;ppa002329m|PACid:17656919;ppa017840m|PACid:17641870;ppa004948m|PACid:17655084;ppa026132m|PACid:17653598;ppa000528m|PACid:17645169	K06685+K06674+K06675+K06636+K03364
RNA degradation	6 (1,01%)	362(1,46%)	0.8722064	ko03018	ppa000803m|PACid:17664526;ppa013907m|PACid:17662133;ppa014009m|PACid:17662134;ppa014013m|PACid:17662135;ppa013901m|PACid:17653716;ppa024663m|PACid:17665797	K14442+K12622+K12619
Starch and sucrose metabolism	6 (1,01%)	426(1,72%)	0.9466385	ko00500	ppa003578m|PACid:17653567;ppa003474m|PACid:17646994;ppa021476m|PACid:17640334;ppa026252m|PACid:17641872;ppa003400m|PACid:17663891;ppa011381m|PACid:17652622	K01051+K01188
Microbial metabolism in diverse environments	6 (1,01%)	661(2,67%)	0.99889	ko01120	ppa005870m|PACid:17662402;ppa004145m|PACid:17648954;ppa010552m|PACid:17664768;ppa009739m|PACid:17668202;ppa004938m|PACid:17658526;ppa004606m|PACid:17644135	K00517+K00873+K01061+K01807+K00627
MAPK signaling pathway	5 (0,84%)	151(0,61%)	0.2991354	ko04010	ppa005292m|PACid:17644702;ppa016483m|PACid:17666789;ppa021894m|PACid:17657719;ppa026357m|PACid:17667481;ppa007095m|PACid:17661356	K04460
Flavonoid biosynthesis	5 (0,84%)	325(1,31%)	0.8954442	ko00941	ppa011476m|PACid:17641245;ppa021452m|PACid:17656933;ppa004606m|PACid:17644135;ppa020230m|PACid:17658184;ppa026934m|PACid:17647065	K01859+K13065+K05280+K05277
Inositol phosphate metabolism	4 (0,68%)	96(0,39%)	0.2007613	ko00562	ppa000467m|PACid:17661235;ppa006178m|PACid:17664518;ppa004430m|PACid:17665888;ppa004326m|PACid:17665938	K01099+K00889+K01858+K01114
Glutathione metabolism	4 (0,68%)	133(0,54	0.398715	ko00480	ppa002642m|PACid:17651285;ppa010869m|PACid:17667318;ppa010431m|PACid:17642779;ppa010673m|PACid:17642781	K00681+K00799+K00434
Pentose and glucuronate interconversions	4 (0,68%)	199(0,80%)	0.7096486	ko00040	ppa003578m|PACid:17653567;ppa003474m|PACid:17646994;ppa003400m|PACid:17663891;ppa011381m|PACid:17652622	K01051
Cell cycle	4 (0,68%)	214(0,86%)	0.7612813	ko04110	ppa015605m|PACid:17640433;ppa004948m|PACid:17655084;ppa026132m|PACid:17653598;ppa000528m|PACid:17645169	K06632+K06636+K03364
Stilbenoid, diarylheptanoid and gingerol biosynthesis	4 (0,68%)	267(1,08%)	0.888343	ko00945	ppa005870m|PACid:17662402;ppa021452m|PACid:17656933;ppa004606m|PACid:17644135;ppa026934m|PACid:17647065	K00517+K13065
Phosphatidylinositol signaling system	3 (0,51%)	93(0,38%)	0.3887337	ko04070	ppa012594m|PACid:17663215;ppa000467m|PACid:17661235;ppa006178m|PACid:17664518	K02183+K01099+K00889
Ascorbate and aldarate metabolism	3 (0,51%)	116(0,47%)	0.5319227	ko00053	ppa010431m|PACid:17642779;ppa010673m|PACid:17642781;ppa010097m|PACid:17651822	K00434+K14190
Antigen processing and presentation	3 (0,51%)	128(0,52%)	0.5988097	ko04612	ppa006634m|PACid:17655522;ppa012173m|PACid:17666161;ppa008267m|PACid:17665304	K08064+K01365
Glycolysis / Gluconeogenesis	3 (0,51%)	148(0,60%)	0.695582	ko00010	ppa004145m|PACid:17648954;ppa019548m|PACid:17643327;ppa004938m|PACid:17658526	K00873+K01568+K00627
Phagosome	3 (0,51%)	163(0,66%)	0.7558367	ko04145	ppa008267m|PACid:17665304;ppa009206m|PACid:17649542;ppa005785m|PACid:17659456	K01365+K07887+K07375
Oocyte meiosis	3 (0,51%)	202(0,81%)	0.8683514	ko04114	ppa012594m|PACid:17663215;ppa004948m|PACid:17655084;ppa026132m|PACid:17653598	K02183+K06636
Cyanoamino acid metabolism	3 (0,51%)	204(0,82%)	0.8726458	ko00460	ppa002642m|PACid:17651285;ppa021476m|PACid:17640334;ppa026252m|PACid:17641872	K00681+K01188
mRNA surveillance pathway	3 (0,51%)	327(1,32%)	0.9863876	ko03015	ppa016222m|PACid:17640567;ppa025975m|PACid:17648761;ppa024663m|PACid:17665797	K14411+K06100+K14327
Protein processing in endoplasmic reticulum	3 (0,51%)	425(1,71%)	0.9981013	ko04141	ppa015790m|PACid:17656910;ppa000091m|PACid:17646118;ppa000989m|PACid:17666677	K13525+K04523
MAPK signaling pathway - yeast	2 (0,34%)	63(0,25%)	0.4502611	ko04011	ppa002691m|PACid:17640912;ppa001650m|PACid:17647929	K09291
Fatty acid biosynthesis	2 (0,34%)	70(0,28%)	0.5053256	ko00061	ppa009101m|PACid:17662077;ppa012082m|PACid:17651108	K00059+K02372
Thyroid cancer	2 (0,34%)	72(0,29%)	0.5203913	ko05216	ppa002691m|PACid:17640912;ppa001650m|PACid:17647929	K09291
Carbon fixation in photosynthetic organisms	2 (0,34%)	78(0,31%)	0.5637158	ko00710	ppa004145m|PACid:17648954;ppa009739m|PACid:17668202	K00873+K01807
Aminoacyl-tRNA biosynthesis	2 (0,34%)	82(0,33%)	0.5910045	ko00970	ppa004017m|PACid:17664566;ppa004274m|PACid:17644347	K02433
Diterpenoid biosynthesis	2 (0,34%)	106(0,43%)	0.7281191	ko00904	ppa009067m|PACid:17657150;ppa008125m|PACid:17667148	K04124+K05282
Calcium signaling pathway	2 (0,34%)	110(0,44%)	0.7467603	ko04020	ppa012594m|PACid:17663215;ppa004781m|PACid:17662693	K02183+K04718
Cysteine and methionine metabolism	2 (0,34%)	111(0,45%)	0.7512462	ko00270	ppa006916m|PACid:17665064;ppa020230m|PACid:17658184	K00789+K05933
Biosynthesis of unsaturated fatty acids	2 (0,34%)	114(0,46%)	0.7642961	ko01040	ppa009101m|PACid:17662077;ppa019544m|PACid:17652710	K00059+K10255
Fc gamma R-mediated phagocytosis	2 (0,34%)	115(0,46%)	0.7685125	ko04666	ppa004781m|PACid:17662693;ppa006178m|PACid:17664518	K04718+K00889
Pyruvate metabolism	2 (0,34%)	115(0,46%)	0.7685125	ko00620	ppa004145m|PACid:17648954;ppa004938m|PACid:17658526	K00873+K00627
Meiosis - yeast	2 (0,34%)	132(0,53%)	0.8307302	ko04113	ppa004948m|PACid:17655084;ppa026132m|PACid:17653598	K06636
Endocytosis	2 (0,34%)	152(0,61%)	0.8843874	ko04144	ppa009206m|PACid:17649542;ppa006178m|PACid:17664518	K07887+K00889
Pathways in cancer	2 (0,34%)	170(0,69%)	0.9187763	ko05200	ppa002691m|PACid:17640912;ppa001650m|PACid:17647929	K09291
Carotenoid biosynthesis	2 (0,34%)	179(0,72%)	0.932126	ko00906	ppa020979m|PACid:17651121;ppa005059m|PACid:17642522	K00514+K09843
Limonene and pinene degradation	2 (0,34%)	188(0,76%)	0.9433846	ko00903	ppa005870m|PACid:17662402;ppa004606m|PACid:17644135	K00517
Pyrimidine metabolism	2 (0,34%)	188(0,76%)	0.9433846	ko00240	ppa004195m|PACid:17648978;ppa004992m|PACid:17644515	K03023+K13421
Purine metabolism	2 (0,34%)	189(0,76%)	0.94452	ko00230	ppa004145m|PACid:17648954;ppa004195m|PACid:17648978	K00873+K03023
Polycyclic aromatic hydrocarbon degradation	2 (0,34%)	204(0,82%)	0.9591569	ko00624	ppa005870m|PACid:17662402;ppa004606m|PACid:17644135	K00517
Bisphenol degradation	2 (0,34%)	205(0,83%)	0.9599885	ko00363	ppa005870m|PACid:17662402;ppa004606m|PACid:17644135	K00517
Aminobenzoate degradation	2 (0,34%)	222(0,90%)	0.9718724	ko00627	ppa005870m|PACid:17662402;ppa004606m|PACid:17644135	K00517
Ubiquitin mediated proteolysis	2 (0,34%)	299(1,21%)	0.9945902	ko04120	ppb024275m|PACid:17664293;ppa000528m|PACid:17645169	K10583+K03364
Glycosaminoglycan biosynthesis - keratan sulfate	1 (0,17%)	1(0,00%)	0.02407738	ko00533	ppa003376m|PACid:17640837	K00717
Fluorobenzoate degradation	1 (0,17%)	7(0,03%)	0.1568744	ko00364	ppa010552m|PACid:17664768	K01061
Toluene degradation	1 (0,17%)	7(0,03%)	0.1568744	ko00623	ppa010552m|PACid:17664768	K01061
Taurine and hypotaurine metabolism	1 (0,17%)	16(0,06%)	0.3230479	ko00430	ppa002642m|PACid:17651285	K00681
Bacterial secretion system	1 (0,17%)	17(0,07%)	0.3393651	ko03070	ppa003448m|PACid:17648358	K03106
Drug metabolism - other enzymes	1 (0,17%)	18(0,07%)	0.35529	ko00983	ppa004992m|PACid:17644515	K13421
Arachidonic acid metabolism	1 (0,17%)	21(0,08%)	0.4008044	ko00590	ppa002642m|PACid:17651285	K00681
Chlorocyclohexane and chlorobenzene degradation	1 (0,17%)	23(0,09%)	0.4293528	ko00361	ppa010552m|PACid:17664768	K01061
Phototransduction	1 (0,17%)	23(0,09%)	0.4293528	ko04744	ppa012594m|PACid:17663215	K02183
Streptomycin biosynthesis	1 (0,17%)	23(0,09%)	0.4293528	ko00521	ppa004430m|PACid:17665888	K01858
Other types of O-glycan biosynthesis	1 (0,17%)	26(0,10%)	0.4696521	ko00514	ppa004159m|PACid:17655917	K13667
Vasopressin-regulated water reabsorption	1 (0,17%)	30(0,12%)	0.5190041	ko04962	ppa009206m|PACid:17649542	K07887
Gastric acid secretion	1 (0,17%)	31(0,13%)	0.5306091	ko04971	ppa012594m|PACid:17663215	K02183
Two-component system	1 (0,17%)	31(0,13%)	0.5306091	ko02020	ppa019544m|PACid:17652710	K10255
Olfactory transduction	1 (0,17%)	31(0,13%)	0.5306091	ko04740	ppa012594m|PACid:17663215	K02183
Cytosolic DNA-sensing pathway	1 (0,17%)	32(0,13%)	0.5419348	ko04623	ppa004195m|PACid:17648978	K03023
Phototransduction - fly	1 (0,17%)	32(0,13%)	0.5419348	ko04745	ppa012594m|PACid:17663215	K02183
Isoquinoline alkaloid biosynthesis	1 (0,17%)	33(0,13%)	0.5529881	ko00950	ppa003608m|PACid:17659190	K00422
Salivary secretion	1 (0,17%)	34(0,14%)	0.5637754	ko04970	ppa012594m|PACid:17663215	K02183
Riboflavin metabolism	1 (0,17%)	34(0,14%)	0.5637754	ko00740	ppa020208m|PACid:17663974	K11752
Amoebiasis	1 (0,17%)	36(0,15%)	0.5845774	ko05146	ppa009206m|PACid:17649542	K07887
Amyotrophic lateral sclerosis (ALS)	1 (0,17%)	36(0,15%)	0.5845774	ko05014	ppa009206m|PACid:17649542	K07887
Ether lipid metabolism	1 (0,17%)	39(0,16%)	0.6139403	ko00565	ppa004326m|PACid:17665938	K01114
Tropane, piperidine and pyridine alkaloid biosynthesis	1 (0,17%)	43(0,17%)	0.6498964	ko00960	ppa009101m|PACid:17662077	K08081
Type II diabetes mellitus	1 (0,17%)	43(0,17%)	0.6498964	ko04930	ppa004145m|PACid:17648954	K00873
Phenylalanine, tyrosine and tryptophan biosynthesis	1 (0,17%)	48(0,19%)	0.6901813	ko00400	ppa004515m|PACid:17652373	K13832
Various types of N-glycan biosynthesis	1 (0,17%)	53(0,21%)	0.7258425	ko00513	ppa003376m|PACid:17640837	K00717
Lysine degradation	1 (0,17%)	54(0,22%)	0.7324676	ko00310	ppa000179m|PACid:17644104	K11433+K11424+K11423
Protein export	1 (0,17%)	54(0,22%)	0.7324676	ko03060	ppa003448m|PACid:17648358	K03106
Pentose phosphate pathway	1 (0,17%)	56(0,23%)	0.7452426	ko00030	ppa009739m|PACid:17668202	K01807
Citrate cycle (TCA cycle)	1 (0,17%)	56(0,23%)	0.7452426	ko00020	ppa004938m|PACid:17658526	K00627
Pathogenic Escherichia coli infection	1 (0,17%)	56(0,23%)	0.7452426	ko05130	ppa005785m|PACid:17659456	K07375
N-Glycan biosynthesis	1 (0,17%)	57(0,23%)	0.7514001	ko00510	ppa003376m|PACid:17640837	K00717
VEGF signaling pathway	1 (0,17%)	60(0,24%)	0.7689965	ko04370	ppa004781m|PACid:17662693	K04718
Gap junction	1 (0,17%)	64(0,26%)	0.7905412	ko04540	ppa005785m|PACid:17659456	K07375
RNA polymerase	1 (0,17%)	64(0,26%)	0.7905412	ko03020	ppa004195m|PACid:17648978	K03023
Glioma	1 (0,17%)	64(0,26%)	0.7905412	ko05214	ppa012594m|PACid:17663215	K02183
Sphingolipid metabolism	1 (0,17%)	68(0,27%)	0.8100818	ko00600	ppa004781m|PACid:17662693	K04718
Rheumatoid arthritis	1 (0,17%)	70(0,28%)	0.8191593	ko05323	ppa008267m|PACid:17665304	K01365
DNA replication	1 (0,17%)	71(0,29%)	0.8235344	ko03030	ppa012447m|PACid:17644707	K10745
Tight junction	1 (0,17%)	73(0,29%)	0.8319707	ko04530	ppa025975m|PACid:17648761	K06100
Tyrosine metabolism	1 (0,17%)	74(0,30%)	0.8360367	ko00350	ppa003608m|PACid:17659190	K00422
Vascular smooth muscle contraction	1 (0,17%)	76(0,31%)	0.8438769	ko04270	ppa012594m|PACid:17663215	K02183
SNARE interactions in vesicular transport	1 (0,17%)	78(0,31%)	0.8513431	ko04130	ppa010858m|PACid:17663734	K08503+K08501
GnRH signaling pathway	1 (0,17%)	79(0,32%)	0.8549417	ko04912	ppa012594m|PACid:17663215	K02183
Melanogenesis	1 (0,17%)	81(0,33%)	0.8618802	ko04916	ppa012594m|PACid:17663215	K02183
Metabolism of xenobiotics by cytochrome P450	1 (0,17%)	89(0,36%)	0.8864782	ko00980	ppa010869m|PACid:17667318	K00799
Long-term potentiation	1 (0,17%)	95(0,38%)	0.9020137	ko04720	ppa012594m|PACid:17663215	K02183
Drug metabolism - cytochrome P450	1 (0,17%)	100(0,40%)	0.913327	ko00982	ppa010869m|PACid:17667318	K00799
Porphyrin and chlorophyll metabolism	1 (0,17%)	102(0,41%)	0.9174788	ko00860	ppa009101m|PACid:17662077	K13606
Homologous recombination	1 (0,17%)	104(0,42%)	0.9214322	ko03440	ppa000435m|PACid:17668087	K03165
Progesterone-mediated oocyte maturation	1 (0,17%)	105(0,42%)	0.9233375	ko04914	ppa000528m|PACid:17645169	K03364
Regulation of actin cytoskeleton	1 (0,17%)	119(0,48%)	0.9456447	ko04810	ppa006178m|PACid:17664518	K00889
Glycerophospholipid metabolism	1 (0,17%)	121(0,49%)	0.9482517	ko00564	ppa004326m|PACid:17665938	K01114
Flavone and flavonol biosynthesis	1 (0,17%)	123(0,50%)	0.9507341	ko00944	ppa004606m|PACid:17644135	K05280
ABC transporters	1 (0,17%)	128(0,52%)	0.9564328	ko02010	ppa017081m|PACid:17654789	K05681
Bile secretion	1 (0,17%)	131(0,53%)	0.9595313	ko04976	ppa017081m|PACid:17654789	K05681
Phenylalanine metabolism	1 (0,17%)	141(0,57%)	0.9683577	ko00360	ppa007826m|PACid:17660405	K00430
Circadian rhythm - plant	1 (0,17%)	146(0,59%)	0.9720222	ko04712	ppa008085m|PACid:17652272	K12126
Methane metabolism	1 (0,17%)	159(0,64%)	0.9796883	ko00680	ppa007826m|PACid:17660405	K00430
Alzheimer's disease	1 (0,17%)	159(0,64%)	0.9796883	ko05010	ppa012594m|PACid:17663215	K02183
Amino sugar and nucleotide sugar metabolism	1 (0,17%)	161(0,65%)	0.9806652	ko00520	ppa009248m|PACid:17656684	K01183
Wnt signaling pathway	1 (0,17%)	163(0,66%)	0.9815952	ko04310	ppa007909m|PACid:17657836	K04508
Insulin signaling pathway	1 (0,17%)	164(0,66%)	0.9820434	ko04910	ppa012594m|PACid:17663215	K02183
Lysosome	1 (0,17%)	203(0,82%)	0.9931434	ko04142	ppa008267m|PACid:17665304	K01365
[truncated: 5,000 more columns]

## Sheet: Pathway for LS
Pathway for LS library	Target genes with pathway annotation (530)	All genes of the species with pathway annotation (14578)	P-value	Pathway ID	Genes	KO identities
Plant-pathogen interaction	105(8,73%)	1687(5,69%)	0.015818	ko04626	ppa012594m|PACid:17663215;ppa015910m|PACid:17667547;ppa015313m|PACid:17653536;ppa025931m|PACid:17641814;ppa017433m|PACid:17649403;ppa022023m|PACid:17662758;ppa026003m|PACid:17641205;ppb014730m|PACid:17641227;ppa020719m|PACid:17658044;ppa000953m|PACid:17660995;ppa026111m|PACid:17662995;ppa019385m|PACid:17654769;ppa001090m|PACid:17658188;ppa016819m|PACid:17665151;ppa021718m|PACid:17647832;ppa014763…	K13448+K02183+K13429+K13457+K13459+K13460+K13420+K13430+K13464+K13447+K13424+K13412+K13414+K13416+K13456+K13422
Metabolic pathways	101(8,40%)	3098(10,45%)	0.9065345	ko01100	ppa004781m|PACid:17662693;ppa004515m|PACid:17652373;ppa003578m|PACid:17653567;ppa009527m|PACid:17650700;ppa006193m|PACid:17654543;ppa003697m|PACid:17643450;ppa003608m|PACid:17659190;ppa006916m|PACid:17665064;ppa003474m|PACid:17646994;ppa002642m|PACid:17651285;ppa010552m|PACid:17664768;ppa009067m|PACid:17657150;ppa012082m|PACid:17651108;ppa025000m|PACid:17649586;ppa002506m|PACid:17662244;ppa000467…	K04718+K13832+K01051+K00761+K01001+K00422+K00789+K00681+K01061+K05282+K02372+K05277+K05278+K00876+K01099+K01859+K00901+K08912+K00517+K00861+K00759+K01658+K00939+K00627+K05285+K00021+K11155+K13606+K10781+K01895+K01638+K00012+K01784+K00100+K00218+K09753+K00696+K00889+K00660+K01012+K00797+K01080+K02350+K00815+K00626+K01184+K02326+K03015+K01955+K01853+K00975+K03787+K00208+K00847+K00026+K02152+K05280+…
Biosynthesis of secondary metabolites	53(4,41%)	1919(6,47%)	0.9900932	ko01110	ppa004515m|PACid:17652373;ppa026316m|PACid:17666307;ppa003608m|PACid:17659190;ppa006916m|PACid:17665064;ppa009067m|PACid:17657150;ppa025000m|PACid:17649586;ppa011476m|PACid:17641245;ppa021476m|PACid:17640334;ppa026252m|PACid:17641872;ppa006416m|PACid:17668898;ppa009800m|PACid:17649667;ppa011531m|PACid:17646456;ppa005312m|PACid:17641427;ppa005190m|PACid:17656241;ppa022977m|PACid:17651265;ppa024077…	K13832+K04124+K00422+K00789+K05282+K05277+K05278+K01859+K01188+K00517+K01658+K00939+K00627+K00021+K13606+K01895+K00012+K00218+K09753+K13071+K00660+K00815+K00626+K01853+K03787+K00026+K05280+K01900+K00025+K02294+K00002+K14190+K01681+K00083+K09755+K05933+K13065
Plant hormone signal transduction	36(2,99%)	1009(3,40%)	0.5729329	ko04075	ppa016935m|PACid:17647108;ppa011173m|PACid:17659923;ppa016869m|PACid:17664015;ppa003136m|PACid:17643333;ppa002082m|PACid:17645207;ppa002195m|PACid:17653376;ppa002710m|PACid:17657536;ppa008065m|PACid:17662475;ppa000438m|PACid:17649984;ppa008953m|PACid:17642768;ppa008961m|PACid:17642769;ppa008842m|PACid:17661100;ppa010373m|PACid:17654303;ppa026978m|PACid:17663530;ppa019670m|PACid:17649830;ppa007128…	K13415+K13464+K14486+K14484+K14503+K14492+K14489+K14497+K14494+K14504+K14500+K13416+K14493+K14432+K14499+K14508+K14515+K13422
RNA transport	28(2,33%)	479(1,62%)	0.009294545	ko03013	ppa015313m|PACid:17653536;ppa017433m|PACid:17649403;ppa022023m|PACid:17662758;ppa026003m|PACid:17641205;ppa021718m|PACid:17647832;ppa023828m|PACid:17649287;ppa001182m|PACid:17644336;ppb022444m|PACid:17664258;ppa000591m|PACid:17643219;ppa007812m|PACid:17662041;ppa002691m|PACid:17640912;ppa000011m|PACid:17653665;ppa001407m|PACid:17643515;ppa005661m|PACid:17648054;ppa026786m|PACid:17656332;ppa001554…	K01164+K14301+K14314+K09291+K13126+K03260+K03250+K03257+K03241+K03243+K14326
Microbial metabolism in diverse environments	22(1,83%)	661(2,23%)	0.697332	ko01120	ppa010552m|PACid:17664768;ppa006416m|PACid:17668898;ppa005312m|PACid:17641427;ppa005190m|PACid:17656241;ppa022977m|PACid:17651265;ppa024077m|PACid:17665595;ppa025083m|PACid:17664597;ppa025126m|PACid:17659547;ppa002029m|PACid:17665660;ppa003648m|PACid:17665116;ppa008299m|PACid:17650350;ppa006371m|PACid:17661983;ppa007722m|PACid:17653384;ppa004569m|PACid:17641732;ppa006210m|PACid:17646333;ppa005860…	K01061+K00517+K00627+K01895+K01638+K00100+K00626+K00026+K01900+K00025+K00002+K00029+K01681
Starch and sucrose metabolism	19(1,58%)	426(1,44%)	0.2100116	ko00500	ppa003578m|PACid:17653567;ppa003697m|PACid:17643450;ppa003474m|PACid:17646994;ppa021476m|PACid:17640334;ppa026252m|PACid:17641872;ppa003400m|PACid:17663891;ppa005034m|PACid:17662051;ppa000636m|PACid:17650705;ppa006839m|PACid:17644602;ppa006857m|PACid:17658300;ppa004196m|PACid:17653181;ppa023418m|PACid:17648012;ppa007051m|PACid:17644511;ppa002732m|PACid:17655891;ppa002727m|PACid:17655892;ppa006628…	K01051+K01188+K00012+K00696+K01184+K00975+K00847+K01193+K13648
Spliceosome	19(1,58%)	464(1,56%)	0.3295334	ko03040	ppa013211m|PACid:17655878;ppa016222m|PACid:17640567;ppa002329m|PACid:17656919;ppa013907m|PACid:17662133;ppa014009m|PACid:17662134;ppa014013m|PACid:17662135;ppa013901m|PACid:17653716;ppa006419m|PACid:17640862;ppa007812m|PACid:17662041;ppa000478m|PACid:17669277;ppa002833m|PACid:17661921;ppa003484m|PACid:17647186;ppa004386m|PACid:17645781;ppa013424m|PACid:17662581;ppa013346m|PACid:17643176;ppa009564…	K11097+K12741+K12822+K12622+K12831+K12857+K12886+K12858+K11099+K12845+K11096+K12843
Ribosome biogenesis in eukaryotes	18(1,50%)	426(1,44%)	0.2890650	ko03008	ppa015313m|PACid:17653536;ppa017433m|PACid:17649403;ppa022023m|PACid:17662758;ppa026003m|PACid:17641205;ppa021718m|PACid:17647832;ppa023828m|PACid:17649287;ppa001182m|PACid:17644336;ppb022444m|PACid:17664258;ppa001407m|PACid:17643515;ppa000478m|PACid:17669277;ppa026786m|PACid:17656332;ppa010688m|PACid:17653508;ppa013346m|PACid:17643176;ppa012139m|PACid:17653252;ppa002206m|PACid:17641977;ppa003490…	K01164+K14555+K14566+K12845+K14560+K02218+K03115
mRNA surveillance pathway	17(1,41%)	327(1,10%)	0.08895192	ko03015	ppa016222m|PACid:17640567;ppa025975m|PACid:17648761;ppa010350m|PACid:17651495;ppa003942m|PACid:17668672;ppa005661m|PACid:17648054;ppa003291m|PACid:17643962;ppa003299m|PACid:17652986;ppa003280m|PACid:17652987;ppa005903m|PACid:17667090;ppa001307m|PACid:17653543;ppa009298m|PACid:17653773;ppa009000m|PACid:17662373;ppa009564m|PACid:17660450;ppa004253m|PACid:17644198;ppa023201m|PACid:17652355;ppa102714…	K14411+K06100+K03456+K11583+K13126+K04382+K11584+K14326
Ubiquitin mediated proteolysis	14(1,16%)	299(1,01%)	0.2012120	ko04120	ppa012829m|PACid:17654037;ppa006953m|PACid:17642034;ppa012391m|PACid:17645771;ppa004118m|PACid:17651895;ppa007424m|PACid:17667328;ppa009965m|PACid:17660224;ppa004731m|PACid:17640761;ppa010978m|PACid:17667666;ppa004091m|PACid:17651856;ppa002704m|PACid:17664856;ppa005269m|PACid:17663654;ppa012420m|PACid:17664496;ppa001433m|PACid:17667456;ppa008410m|PACid:17651794	K10573+K10601+K10578+K10590+K03363+K10583+K03364+K10143+K10685+K03875+K10575+K10609+K04506
Cell cycle - yeast	14(1,16%)	311(1,05%)	0.2429332	ko04111	ppa022091m|PACid:17654712;ppa1027179m|PACid:17658650;ppa006059m|PACid:17651430;ppa002329m|PACid:17656919;ppa010350m|PACid:17651495;ppa007424m|PACid:17667328;ppa003291m|PACid:17643962;ppa004731m|PACid:17640761;ppa003299m|PACid:17652986;ppa003280m|PACid:17652987;ppa009000m|PACid:17662373;ppa023271m|PACid:17642914;ppa008400m|PACid:17656404;ppa026132m|PACid:17653598	K06685+K06674+K06675+K03456+K03363+K03364+K04382+K06639+K06636
Flavonoid biosynthesis	14(1,16%)	325(1,10%)	0.295402	ko00941	ppa025000m|PACid:17649586;ppa011476m|PACid:17641245;ppa006888m|PACid:17658940;ppa004569m|PACid:17641732;ppa004606m|PACid:17644135;ppa004832m|PACid:17643926;ppa014596m|PACid:17662779;ppa019048m|PACid:17652428;ppa019215m|PACid:17657563;ppa022777m|PACid:17652232;ppa023335m|PACid:17664453;ppa026438m|PACid:17656672;ppa020230m|PACid:17658184;ppa026934m|PACid:17647065	K05277+K05278+K01859+K00660+K05280+K13065
Fc gamma R-mediated phagocytosis	13(1,08%)	115(0,39%)	0.0002755904	ko04666	ppa004781m|PACid:17662693;ppa000858m|PACid:17648618;ppa000857m|PACid:17648619;ppa000893m|PACid:17648620;ppa007418m|PACid:17661537;ppa011421m|PACid:17657506;ppa003029m|PACid:17642060;ppa006014m|PACid:17650623;ppa008624m|PACid:17658662;ppa012450m|PACid:17650989;ppa005007m|PACid:17641860;ppa013105m|PACid:17651612;ppa006178m|PACid:17664518	K04718+K05768+K04371+K04392+K01528+K00889+K01080+K05755+K05765
Wnt signaling pathway	13(1,08%)	163(0,55%)	0.006585964	ko04310	ppa006416m|PACid:17668898;ppa010350m|PACid:17651495;ppa011421m|PACid:17657506;ppa000478m|PACid:17669277;ppa003291m|PACid:17643962;ppa003299m|PACid:17652986;ppa003280m|PACid:17652987;ppa005246m|PACid:17645471;ppa011848m|PACid:17660323;ppa009000m|PACid:17662373;ppa009433m|PACid:17654528;ppa004253m|PACid:17644198;ppa008410m|PACid:17651794	K04498+K03456+K04392+K04508+K04345+K06268+K04382+K03115+K11584+K04506
RNA degradation	13(1,08%)	362(1,22%)	0.5583786	ko03018	ppa021467m|PACid:17667661;ppa013907m|PACid:17662133;ppa014009m|PACid:17662134;ppa014013m|PACid:17662135;ppa013901m|PACid:17653716;ppa005661m|PACid:17648054;ppa003391m|PACid:17655389;ppa005903m|PACid:17667090;ppa001307m|PACid:17653543;ppa009298m|PACid:17653773;ppa006654m|PACid:17651730;ppa023201m|PACid:17652355;ppa003093m|PACid:17657308	K12581+K12622+K13126+K04077+K10643
Pathways in cancer	12(1,00%)	170(0,57%)	0.02150942	ko05200	ppb024620m|PACid:17661629;ppa000560m|PACid:17662031;ppa000022m|PACid:17668739;ppa000023m|PACid:17668740;ppa000024m|PACid:17668741;ppa002691m|PACid:17640912;ppa000011m|PACid:17653665;ppa007418m|PACid:17661537;ppa006416m|PACid:17668898;ppa011421m|PACid:17657506;ppa005269m|PACid:17663654;ppa001650m|PACid:17647929	K08736+K07203+K09291+K04371+K04498+K04392+K03875
Oocyte meiosis	12(1,00%)	202(0,68%)	0.06541915	ko04114	ppa012594m|PACid:17663215;ppa007418m|PACid:17661537;ppa010350m|PACid:17651495;ppa007424m|PACid:17667328;ppa003291m|PACid:17643962;ppa003299m|PACid:17652986;ppa003280m|PACid:17652987;ppa005246m|PACid:17645471;ppa011848m|PACid:17660323;ppa009000m|PACid:17662373;ppa004253m|PACid:17644198;ppa026132m|PACid:17653598	K02183+K04371+K03456+K03363+K04345+K06268+K04382+K11584+K06636
Chagas disease (American trypanosomiasis)	12(1,00%)	328(1,11%)	0.5329396	ko05142	ppa017059m|PACid:17649718;ppa022857m|PACid:17648526;ppa002291m|PACid:17659234;ppa007418m|PACid:17661537;ppa010350m|PACid:17651495;ppa004552m|PACid:17655549;ppa003291m|PACid:17643962;ppa003299m|PACid:17652986;ppa003280m|PACid:17652987;ppa009000m|PACid:17662373;ppa018572m|PACid:17664583;ppa022892m|PACid:17648668	K04733+K04371+K03456+K04382
Phenylpropanoid biosynthesis	12(1,00%)	475(1,60%)	0.9313836	ko00940	ppa021476m|PACid:17640334;ppa026252m|PACid:17641872;ppa009107m|PACid:17659088;ppa016583m|PACid:17650421;ppa007789m|PACid:17655365;ppa004555m|PACid:17659130;ppa019048m|PACid:17652428;ppa019215m|PACid:17657563;ppa022777m|PACid:17652232;ppa023335m|PACid:17664453;ppa026438m|PACid:17656672;ppa026934m|PACid:17647065	K01188+K09753+K00083+K12355+K09755+K13065
MAPK signaling pathway	11(0,91%)	151(0,51%)	0.02202486	ko04010	ppa007418m|PACid:17661537;ppa011421m|PACid:17657506;ppa004916m|PACid:17653572;ppa005246m|PACid:17645471;ppa011848m|PACid:17660323;ppa008400m|PACid:17656404;ppa005292m|PACid:17644702;ppa016483m|PACid:17666789;ppa021894m|PACid:17657719;ppa026357m|PACid:17667481;ppa007095m|PACid:17661356	K04371+K04392+K04460+K04345+K06268+K04459
Toxoplasmosis	11(0,91%)	391(1,32%)	0.8465161	ko05145	ppa017059m|PACid:17649718;ppa022857m|PACid:17648526;ppa002291m|PACid:17659234;ppa007418m|PACid:17661537;ppa004552m|PACid:17655549;ppa004069m|PACid:17658666;ppa011300m|PACid:17663805;ppa011780m|PACid:17663806;ppa018572m|PACid:17664583;ppa022892m|PACid:17648668;ppa004580m|PACid:17662582	K04733+K04371+K13412
Regulation of actin cytoskeleton	10(0,83%)	119(0,40%)	0.01145256	ko04810	ppa000858m|PACid:17648618;ppa000857m|PACid:17648619;ppa000893m|PACid:17648620;ppa007418m|PACid:17661537;ppa011421m|PACid:17657506;ppa006014m|PACid:17650623;ppa012450m|PACid:17650989;ppa005007m|PACid:17641860;ppa013105m|PACid:17651612;ppa006178m|PACid:17664518	K05768+K04371+K04392+K00889+K05755+K05765
Meiosis - yeast	10(0,83%)	132(0,45%)	0.02222508	ko04113	ppa010350m|PACid:17651495;ppa007424m|PACid:17667328;ppa003291m|PACid:17643962;ppa003299m|PACid:17652986;ppa003280m|PACid:17652987;ppa005246m|PACid:17645471;ppa009000m|PACid:17662373;ppa008400m|PACid:17656404;ppa004253m|PACid:17644198;ppa026132m|PACid:17653598	K03456+K03363+K04345+K04382+K06639+K11584+K06636
Pentose and glucuronate interconversions	10(0,83%)	199(0,67%)	0.1891855	ko00040	ppa003578m|PACid:17653567;ppa003697m|PACid:17643450;ppa003474m|PACid:17646994;ppa003400m|PACid:17663891;ppa005034m|PACid:17662051;ppa005761m|PACid:17649058;ppa006839m|PACid:17644602;ppa006857m|PACid:17658300;ppa023418m|PACid:17648012;ppa006665m|PACid:17660601	K01051+K00012+K01728+K01184
Bisphenol degradation	10(0,83%)	205(0,69%)	0.2136684	ko00363	ppa006416m|PACid:17668898;ppa005190m|PACid:17656241;ppa022977m|PACid:17651265;ppa024077m|PACid:17665595;ppa025083m|PACid:17664597;ppa025126m|PACid:17659547;ppa008299m|PACid:17650350;ppa004569m|PACid:17641732;ppa004606m|PACid:17644135;ppa008713m|PACid:17656936	K00517+K00100
Toll-like receptor signaling pathway	10(0,83%)	344(1,16%)	0.8071929	ko04620	ppa017059m|PACid:17649718;ppa022857m|PACid:17648526;ppa002291m|PACid:17659234;ppa007418m|PACid:17661537;ppa011421m|PACid:17657506;ppa004552m|PACid:17655549;ppa011300m|PACid:17663805;ppa011780m|PACid:17663806;ppa018572m|PACid:17664583;ppa022892m|PACid:17648668	K04733+K04371+K04392+K05402
Flavone and flavonol biosynthesis	9(0,75%)	123(0,41%)	0.03538911	ko00944	ppa004569m|PACid:17641732;ppa004606m|PACid:17644135;ppa004832m|PACid:17643926;ppa014596m|PACid:17662779;ppa019048m|PACid:17652428;ppa019215m|PACid:17657563;ppa022777m|PACid:17652232;ppa023335m|PACid:17664453;ppa026438m|PACid:17656672	K05280
Endocytosis	9(0,75%)	152(0,51%)	0.1028074	ko04144	ppa007358m|PACid:17644063;ppa002514m|PACid:17655630;ppa003029m|PACid:17642060;ppa003357m|PACid:17664517;ppa006014m|PACid:17650623;ppa005007m|PACid:17641860;ppa000132m|PACid:17665173;ppa009206m|PACid:17649542;ppa006178m|PACid:17664518	K11247+K12479+K01528+K12471+K00889+K04646+K07887
Stilbenoid, diarylheptanoid and gingerol biosynthesis	9(0,75%)	267(0,90%)	0.638896	ko00945	ppa006416m|PACid:17668898;ppa005190m|PACid:17656241;ppa022977m|PACid:17651265;ppa024077m|PACid:17665595;ppa025083m|PACid:17664597;ppa025126m|PACid:17659547;ppa004569m|PACid:17641732;ppa004606m|PACid:17644135;ppa026934m|PACid:17647065	K00517+K13065
Apoptosis	9(0,75%)	326(1,10%)	0.8428888	ko04210	ppa017059m|PACid:17649718;ppa022857m|PACid:17648526;ppa002291m|PACid:17659234;ppa004552m|PACid:17655549;ppa003679m|PACid:17662231;ppa005246m|PACid:17645471;ppa011848m|PACid:17660323;ppa018572m|PACid:17664583;ppa022892m|PACid:17648668	K04733+K01173+K04345+K06268
Neurotrophin signaling pathway	9(0,75%)	371(1,25%)	0.9269197	ko04722	ppa012594m|PACid:17663215;ppa017059m|PACid:17649718;ppa022857m|PACid:17648526;ppa002291m|PACid:17659234;ppa007418m|PACid:17661537;ppa011421m|PACid:17657506;ppa004552m|PACid:17655549;ppa018572m|PACid:17664583;ppa022892m|PACid:17648668	K02183+K04733+K04371+K04392
Protein processing in endoplasmic reticulum	9(0,75%)	425(1,43%)	0.9741874	ko04141	ppa015790m|PACid:17656910;ppa006953m|PACid:17642034;ppa012391m|PACid:17645771;ppa006364m|PACid:17646626;ppa014425m|PACid:17654817;ppa007951m|PACid:17658381;ppa011156m|PACid:17662422;ppa012420m|PACid:17664496;ppa002821m|PACid:17664227	K13525+K10601+K10578+K09503+K07342+K09518+K13993+K10575+K08288
Pyruvate metabolism	8(0,67%)	115(0,39%)	0.0583786	ko00620	ppa005312m|PACid:17641427;ppa002029m|PACid:17665660;ppa003648m|PACid:17665116;ppa006371m|PACid:17661983;ppa007722m|PACid:17653384;ppa005860m|PACid:17647209;ppa002714m|PACid:17668990;ppa004938m|PACid:17658526	K00627+K01895+K01638+K00626+K00026+K00025+K00029
Circadian rhythm - plant	8(0,67%)	146(0,49%)	0.1627447	ko04712	ppa008085m|PACid:17652272;ppa007919m|PACid:17658896;ppa001963m|PACid:17645437;ppa006888m|PACid:17658940;ppa010704m|PACid:17656641;ppa008172m|PACid:17668197;ppa009433m|PACid:17654528;ppa011002m|PACid:17663245	K12126+K12132+K00660+K12135+K03115+K12133+K12134
Amino sugar and nucleotide sugar metabolism	8(0,67%)	161(0,54%)	0.2323067	ko00520	ppa005034m|PACid:17662051;ppa007962m|PACid:17645524;ppa009264m|PACid:17650924;ppa004196m|PACid:17653181;ppa007051m|PACid:17644511;ppa006628m|PACid:17664471;ppa008494m|PACid:17642673;ppa002418m|PACid:17651315	K00012+K01784+K12451+K00975+K00847+K13648
Insulin signaling pathway	8(0,67%)	164(0,55%)	0.2473486	ko04910	ppa012594m|PACid:17663215;ppa000022m|PACid:17668739;ppa000023m|PACid:17668740;ppa000024m|PACid:17668741;ppa007418m|PACid:17661537;ppa002633m|PACid:17660559;ppa005246m|PACid:17645471;ppa005370m|PACid:17660689	K02183+K07203+K04371+K07195+K04345+K07198
Limonene and pinene degradation	8(0,67%)	188(0,63%)	0.3760337	ko00903	ppa006416m|PACid:17668898;ppa005190m|PACid:17656241;ppa022977m|PACid:17651265;ppa024077m|PACid:17665595;ppa025083m|PACid:17664597;ppa025126m|PACid:17659547;ppa004569m|PACid:17641732;ppa004606m|PACid:17644135	K00517
Polycyclic aromatic hydrocarbon degradation	8(0,67%)	204(0,69%)	0.4646522	ko00624	ppa006416m|PACid:17668898;ppa005190m|PACid:17656241;ppa022977m|PACid:17651265;ppa024077m|PACid:17665595;ppa025083m|PACid:17664597;ppa025126m|PACid:17659547;ppa004569m|PACid:17641732;ppa004606m|PACid:17644135	K00517
Aminobenzoate degradation	8(0,67%)	222(0,75%)	0.5607841	ko00627	ppa006416m|PACid:17668898;ppa005190m|PACid:17656241;ppa022977m|PACid:17651265;ppa024077m|PACid:17665595;ppa025083m|PACid:17664597;ppa025126m|PACid:17659547;ppa004569m|PACid:17641732;ppa004606m|PACid:17644135	K00517
Hepatitis C	7(0,58%)	49(0,17%)	0.001842262	ko05160	ppa007418m|PACid:17661537;ppa010350m|PACid:17651495;ppa005923m|PACid:17642324;ppa003291m|PACid:17643962;ppa003299m|PACid:17652986;ppa003280m|PACid:17652987;ppa009000m|PACid:17662373	K04371+K03456+K03250+K04382
Tight junction	7(0,58%)	73(0,25%)	0.01661824	ko04530	ppa025975m|PACid:17648761;ppa010350m|PACid:17651495;ppa003291m|PACid:17643962;ppa003299m|PACid:17652986;ppa003280m|PACid:17652987;ppa009000m|PACid:17662373;ppa009433m|PACid:17654528	K06100+K03456+K04382+K03115
TGF-beta signaling pathway	7(0,58%)	78(0,26%)	0.02311628	ko04350	ppa007418m|PACid:17661537;ppa006416m|PACid:17668898;ppa010350m|PACid:17651495;ppa003291m|PACid:17643962;ppa003299m|PACid:17652986;ppa003280m|PACid:17652987;ppa009000m|PACid:17662373	K04371+K04498+K03456+K04382
Proteasome	7(0,58%)	145(0,49%)	0.2758184	ko03050	ppa015790m|PACid:17656910;ppa011112m|PACid:17657156;ppa005826m|PACid:17667280;ppa010628m|PACid:17641224;ppa010641m|PACid:17641225;ppa010636m|PACid:17664500;ppa011126m|PACid:17664501	K03064+K02732+K03035+K02736
Phagosome	7(0,58%)	163(0,55%)	0.3814777	ko04145	ppa006878m|PACid:17662519;ppa011421m|PACid:17657506;ppa014425m|PACid:17654817;ppa012208m|PACid:17661302;ppa012241m|PACid:17661303;ppa008267m|PACid:17665304;ppa009206m|PACid:17649542	K08488+K04392+K07342+K02152+K01365+K07887
Pyrimidine metabolism	7(0,58%)	188(0,63%)	0.528582	ko00240	ppa009527m|PACid:17650700;ppa002506m|PACid:17662244;ppa011714m|PACid:17653292;ppa012276m|PACid:17654276;ppa012322m|PACid:17640357;ppa008696m|PACid:17657944;ppa008812m|PACid:17654201	K00761+K00876+K02326+K03015+K01955+K03787+K03011
Purine metabolism	7(0,58%)	189(0,64%)	0.534236	ko00230	ppa012146m|PACid:17667873;ppa012694m|PACid:17667874;ppa011531m|PACid:17646456;ppa011714m|PACid:17653292;ppa012276m|PACid:17654276;ppa008696m|PACid:17657944;ppa008812m|PACid:17654201	K00759+K00939+K02326+K03015+K03787+K03011
Cell cycle	7(0,58%)	214(0,72%)	0.6649915	ko04110	ppa006416m|PACid:17668898;ppa007424m|PACid:17667328;ppa004731m|PACid:17640761;ppa006300m|PACid:17668098;ppa005269m|PACid:17663654;ppa008400m|PACid:17656404;ppa026132m|PACid:17653598	K04498+K03363+K03364+K02202+K03875+K06639+K06636
Leishmaniasis	7(0,58%)	313(1,06%)	0.9410086	ko05140	ppa017059m|PACid:17649718;ppa022857m|PACid:17648526;ppa002291m|PACid:17659234;ppa007418m|PACid:17661537;ppa004552m|PACid:17655549;ppa018572m|PACid:17664583;ppa022892m|PACid:17648668	K04733+K04371
Measles	7(0,58%)	361(1,22%)	0.9789355	ko05162	ppa017059m|PACid:17649718;ppa022857m|PACid:17648526;ppa002291m|PACid:17659234;ppa004552m|PACid:17655549;ppa009433m|PACid:17654528;ppa018572m|PACid:17664583;ppa022892m|PACid:17648668	K04733+K03115
Long-term depression	6(0,50%)	45(0,15%)	0.005481736	ko04730	ppa007418m|PACid:17661537;ppa010350m|PACid:17651495;ppa003291m|PACid:17643962;ppa003299m|PACid:17652986;ppa003280m|PACid:17652987;ppa009000m|PACid:17662373	K04371+K03456+K04382
Citrate cycle (TCA cycle)	6(0,50%)	56(0,19%)	0.01565272	ko00020	ppa005312m|PACid:17641427;ppa007722m|PACid:17653384;ppa006210m|PACid:17646333;ppa005860m|PACid:17647209;ppa004938m|PACid:17658526;ppa001138m|PACid:17667049	K00627+K00026+K01900+K00025+K01681
Tryptophan metabolism	6(0,50%)	67(0,23%)	0.0345727	ko00380	ppa005190m|PACid:17656241;ppa022977m|PACid:17651265;ppa024077m|PACid:17665595;ppa025083m|PACid:17664597;ppa025126m|PACid:17659547;ppa006371m|PACid:17661983	K11868+K00626
Fructose and mannose metabolism	6(0,50%)	91(0,31%)	0.1136725	ko00051	ppa002571m|PACid:17659822;ppa008299m|PACid:17650350;ppa007051m|PACid:17644511;ppa006628m|PACid:17664471;ppa008494m|PACid:17642673;ppa008713m|PACid:17656936	K00895+K00100+K00847
Phosphatidylinositol signaling system	6(0,50%)	93(0,31%)	0.1226340	ko04070	ppa012594m|PACid:17663215;ppa000467m|PACid:17661235;ppa004529m|PACid:17668351;ppa006014m|PACid:17650623;ppa005007m|PACid:17641860;ppa006178m|PACid:17664518	K02183+K01099+K00901+K00889
Glutathione metabolism	6(0,50%)	133(0,45%)	0.3544536	ko00480	ppa002642m|PACid:17651285;ppa004673m|PACid:17644253;ppa004670m|PACid:17644254;ppb016836m|PACid:17656603;ppa007950m|PACid:17656849;ppa004151m|PACid:17660462	K00681+K00383+K00799+K00797+K01919
Ribosome	6(0,50%)	335(1,13%)	0.9841914	ko03010	ppa006953m|PACid:17642034;ppa013411m|PACid:17642089;ppa012026m|PACid:17647707;ppa013193m|PACid:17653277;ppa010527m|PACid:17650607;ppa008978m|PACid:17644360	K02936+K02979+K02872+K02933+K02937+K02988
Glyoxylate and dicarboxylate metabolism	5(0,42%)	49(0,17%)	0.0319445	ko00630	ppa003648m|PACid:17665116;ppa006371m|PACid:17661983;ppa007722m|PACid:17653384;ppa005860m|PACid:17647209;ppa001138m|PACid:17667049	K01638+K00626+K00026+K00025+K01681
Glioma	5(0,42%)	64(0,22%)	0.08275607	ko05214	ppa012594m|PACid:17663215;ppa000022m|PACid:17668739;ppa000023m|PACid:17668740;ppa000024m|PACid:17668741;ppa007418m|PACid:17661537	K02183+K07203+K04371
Vibrio cholerae infection	5(0,42%)	66(0,22%)	0.09160347	ko05110	ppa014425m|PACid:17654817;ppa005246m|PACid:17645471;ppa012208m|PACid:17661302;ppa012241m|PACid:17661303;ppa009911m|PACid:17664138	K07342+K04345+K02152+K10949
Prostate cancer	5(0,42%)	71(0,24%)	0.1157333	ko05215	ppa000022m|PACid:17668739;ppa000023m|PACid:17668740;ppa000024m|PACid:17668741;ppa007418m|PACid:17661537;ppa006416m|PACid:17668898	K07203+K04371+K04498
Basal transcription factors	5(0,42%)	72(0,24%)	0.1208902	ko03022	ppa000092m|PACid:17654523;ppa002833m|PACid:17661921;ppa006300m|PACid:17668098;ppa006992m|PACid:17669097;ppa017159m|PACid:17667679	K03125+K03130+K02202+K03122+K03126
mTOR signaling pathway	5(0,42%)	73(0,25%)	0.1261529	ko04150	ppa000022m|PACid:17668739;ppa000023m|PACid:17668740;ppa000024m|PACid:17668741;ppa007418m|PACid:17661537;ppa005370m|PACid:17660689	K07203+K04371+K07198
Regulation of autophagy	5(0,42%)	91(0,31%)	0.2361379	ko04140	ppa004118m|PACid:17651895;ppa001073m|PACid:17644095;ppa004091m|PACid:17651856;ppa005370m|PACid:17660689;ppa000051m|PACid:17651064	K08332+K07198
Glycerolipid metabolism	5(0,42%)	94(0,32%)	0.2566385	ko00561	ppa004529m|PACid:17668351;ppa003936m|PACid:17647787;ppa008624m|PACid:17658662;ppa005016m|PACid:17647958;ppa009007m|PACid:17651965	K00901+K11155+K01080+K09480+K00002
Long-term potentiation	5(0,42%)	95(0,32%)	0.2635666	ko04720	ppa012594m|PACid:17663215;ppa007418m|PACid:17661537;ppa006416m|PACid:17668898;ppa005246m|PACid:17645471;ppa011848m|PACid:17660323	K02183+K04371+K04498+K04345+K06268
Inositol phosphate metabolism	5(0,42%)	96(0,32%)	0.2705371	ko00562	ppa000467m|PACid:17661235;ppa006014m|PACid:17650623;ppa005007m|PACid:17641860;ppa006178m|PACid:17664518;ppa004326m|PACid:17665938	K01099+K00889+K01114
Porphyrin and chlorophyll metabolism	5(0,42%)	102(0,34%)	0.3130845	ko00860	ppa004339m|PACid:17657942;ppa008299m|PACid:17650350;ppa003700m|PACid:17652183;ppa006345m|PACid:17652184;ppa008713m|PACid:17656936	K13606+K00218+K13071
Acute myeloid leukemia	4(0,33%)	41(0,14%)	0.06070935	ko05221	ppa000022m|PACid:17668739;ppa000023m|PACid:17668740;ppa000024m|PACid:17668741;ppa007418m|PACid:17661537	K07203+K04371
Type II diabetes mellitus	4(0,33%)	43(0,15%)	0.0699795	ko04930	ppa000022m|PACid:17668739;ppa000023m|PACid:17668740;ppa000024m|PACid:17668741;ppa007418m|PACid:17661537	K07203+K04371
Bacterial invasion of epithelial cells	4(0,33%)	49(0,17%)	0.1017912	ko05100	ppa011421m|PACid:17657506;ppa003029m|PACid:17642060;ppa012450m|PACid:17650989;ppa000132m|PACid:17665173	K04392+K01528+K05755+K04646
Adipocytokine signaling pathway	4(0,33%)	49(0,17%)	0.1017912	ko04920	ppa000022m|PACid:17668739;ppa000023m|PACid:17668740;ppa000024m|PACid:17668741;ppa005370m|PACid:17660689	K07203+K07198
ErbB signaling pathway	4(0,33%)	50(0,17%)	0.1076449	ko04012	ppa000022m|PACid:17668739;ppa000023m|PACid:17668740;ppa000024m|PACid:17668741;ppa007418m|PACid:17661537	K07203+K04371
Lysine degradation	4(0,33%)	54(0,18%)	0.1325013	ko00310	ppa000056m|PACid:17653502;ppa006371m|PACid:17661983;ppa001201m|PACid:17650263;ppa000179m|PACid:17644104	K11423+K11424+K11422+K00626+K11433
VEGF signaling pathway	4(0,33%)	60(0,20%)	0.1736362	ko04370	ppa004781m|PACid:17662693;ppa007418m|PACid:17661537;ppa011421m|PACid:17657506;ppa011848m|PACid:17660323	K04718+K04371+K04392+K06268
Adherens junction	4(0,33%)	61(0,21%)	0.1808821	ko04520	ppa007418m|PACid:17661537;ppa006416m|PACid:17668898;ppa011421m|PACid:17657506;ppa009433m|PACid:17654528	K04371+K04498+K04392+K03115
Colorectal cancer	4(0,33%)	62(0,21%)	0.1882267	ko05210	ppb024620m|PACid:17661629;ppa000560m|PACid:17662031;ppa007418m|PACid:17661537;ppa011421m|PACid:17657506	K08736+K04371+K04392
MAPK signaling pathway - yeast	4(0,33%)	63(0,21%)	0.1956651	ko04011	ppa002691m|PACid:17640912;ppa000011m|PACid:17653665;ppa002436m|PACid:17663497;ppa001650m|PACid:17647929	K09291+K11228
Axon guidance	4(0,33%)	64(0,22%)	0.2031924	ko04360	ppa007418m|PACid:17661537;ppa011421m|PACid:17657506;ppa011848m|PACid:17660323;ppa013105m|PACid:17651612	K04371+K04392+K06268+K05765
Thyroid cancer	4(0,33%)	72(0,24%)	0.2660245	ko05216	ppa002691m|PACid:17640912;ppa000011m|PACid:17653665;ppa007418m|PACid:17661537;ppa001650m|PACid:17647929	K09291+K04371
Propanoate metabolism	4(0,33%)	74(0,25%)	0.2822823	ko00640	ppa002029m|PACid:17665660;ppa006371m|PACid:17661983;ppa006210m|PACid:17646333;ppa007082m|PACid:17661074	K01895+K00626+K01900+K05605
Melanogenesis	4(0,33%)	81(0,27%)	0.3400983	ko04916	ppa012594m|PACid:17663215;ppa007418m|PACid:17661537;ppa006416m|PACid:17668898;ppa005246m|PACid:17645471	K02183+K04371+K04498+K04345
Nucleotide excision repair	4(0,33%)	107(0,36%)	0.5487249	ko03420	ppa001197m|PACid:17666757;ppa006300m|PACid:17668098;ppa011714m|PACid:17653292;ppa001433m|PACid:17667456	K10841+K02202+K02326+K10609
Calcium signaling pathway	4(0,33%)	110(0,37%)	0.5707161	ko04020	ppa012594m|PACid:17663215;ppa004781m|PACid:17662693;ppa005246m|PACid:17645471;ppa011848m|PACid:17660323	K02183+K04718+K04345+K06268
Cysteine and methionine metabolism	4(0,33%)	111(0,37%)	0.5779126	ko00270	ppa006916m|PACid:17665064;ppa007950m|PACid:17656849;ppa006362m|PACid:17668349;ppa020230m|PACid:17658184	K00789+K00797+K00815+K05933
Antigen processing and presentation	4(0,33%)	128(0,43%)	0.6890093	ko04612	ppa006634m|PACid:17655522;ppa012173m|PACid:17666161;ppa011714m|PACid:17653292;ppa008267m|PACid:17665304	K08064+K08065+K01365
Bile secretion	4(0,33%)	131(0,44%)	0.7062996	ko04976	ppa003627m|PACid:17647709;ppa005246m|PACid:17645471;ppa000226m|PACid:17654711;ppa017338m|PACid:17640854	K00021+K04345+K05681
Glycolysis / Gluconeogenesis	4(0,33%)	148(0,50%)	0.7911039	ko00010	ppa005312m|PACid:17641427;ppa002029m|PACid:17665660;ppa009007m|PACid:17651965;ppa004938m|PACid:17658526	K00627+K01895+K00002
Huntington's disease	4(0,33%)	170(0,57%)	0.8704428	ko05016	ppa006416m|PACid:17668898;ppa012276m|PACid:17654276;ppa008812m|PACid:17654201;ppa000132m|PACid:17665173	K04498+K03015+K03011+K04646
Cyanoamino acid metabolism	4(0,33%)	204(0,69%)	0.9420442	ko00460	ppa002642m|PACid:17651285;ppa021476m|PACid:17640334;ppa026252m|PACid:17641872;ppa016583m|PACid:17650421	K00681+K01188
Carbon fixation pathways in prokaryotes	3(0,25%)	27(0,09%)	0.07332323	ko00720	ppa002029m|PACid:17665660;ppa006371m|PACid:17661983;ppa001138m|PACid:17667049	K01895+K00626+K01681
Epithelial cell signaling in Helicobacter pylori infection	3(0,25%)	33(0,11%)	0.1169797	ko05120	ppa011421m|PACid:17657506;ppa012208m|PACid:17661302;ppa012241m|PACid:17661303	K04392+K02152
Amoebiasis	3(0,25%)	36(0,12%)	0.1416911	ko05146	ppa005246m|PACid:17645471;ppa006643m|PACid:17667200;ppa009206m|PACid:17649542	K04345+K06236+K07887
Hedgehog signaling pathway	3(0,25%)	36(0,12%)	0.1416911	ko04340	ppa005246m|PACid:17645471;ppa002206m|PACid:17641977;ppa003490m|PACid:17641978	K04345+K02218
Amyotrophic lateral sclerosis (ALS)	3(0,25%)	36(0,12%)	0.1416911	ko05014	ppa011421m|PACid:17657506;ppa011848m|PACid:17660323;ppa009206m|PACid:17649542	K04392+K06268+K07887
Phenylalanine, tyrosine and tryptophan biosynthesis	3(0,25%)	48(0,16%)	0.2532939	ko00400	ppa004515m|PACid:17652373;ppa009800m|PACid:17649667;ppa006362m|PACid:17668349	K13832+K01658+K00815
Systemic lupus erythematosus	3(0,25%)	50(0,17%)	0.2731019	ko05322	ppa013343m|PACid:17640491;ppa005151m|PACid:17662637;ppa013202m|PACid:17659779	K11253+K11090+K11251
Butanoate metabolism	3(0,25%)	50(0,17%)	0.2731019	ko00650	ppa008299m|PACid:17650350;ppa006371m|PACid:17661983;ppa008713m|PACid:17656936	K00100+K00626
Renal cell carcinoma	3(0,25%)	53(0,18%)	0.3030834	ko05211	ppa007418m|PACid:17661537;ppa006416m|PACid:17668898;ppa011421m|PACid:17657506	K04371+K04498+K04392
Natural killer cell mediated cytotoxicity	3(0,25%)	56(0,19%)	0.3332025	ko04650	ppa007418m|PACid:17661537;ppa011421m|PACid:17657506;ppa011848m|PACid:17660323	K04371+K04392+K06268
Chemokine signaling pathway	3(0,25%)	64(0,22%)	0.4128123	ko04062	ppa007418m|PACid:17661537;ppa011421m|PACid:17657506;ppa005246m|PACid:17645471	K04371+K04392+K04345
B cell receptor signaling pathway	3(0,25%)	65(0,22%)	0.4225869	ko04662	ppa007418m|PACid:17661537;ppa011421m|PACid:17657506;ppa011848m|PACid:17660323	K04371+K04392+K06268
Shigellosis	3(0,25%)	65(0,22%)	0.4225869	ko05131	ppa007418m|PACid:17661537;ppa011421m|PACid:17657506;ppa012450m|PACid:17650989	K04371+K04392+K05755
Fatty acid biosynthesis	3(0,25%)	70(0,24%)	0.4705378	ko00061	ppa012082m|PACid:17651108;ppa006328m|PACid:17662823;ppa006875m|PACid:17651039	K02372+K10781+K00208
Rheumatoid arthritis	3(0,25%)	70(0,24%)	0.4705378	ko05323	ppa012208m|PACid:17661302;ppa012241m|PACid:17661303;ppa008267m|PACid:17665304	K02152+K01365
Protein digestion and absorption	3(0,25%)	74(0,25%)	0.5075668	ko04974	ppa005504m|PACid:17641894;ppa005662m|PACid:17650731;ppa006643m|PACid:17667200	K01285+K14209+K06236
Vascular smooth muscle contraction	3(0,25%)	76(0,26%)	0.5255685	ko04270	ppa012594m|PACid:17663215;ppa007418m|PACid:17661537;ppa005246m|PACid:17645471	K02183+K04371+K04345
Carbon fixation in photosynthetic organisms	3(0,25%)	78(0,26%)	0.5432016	ko00710	ppa007722m|PACid:17653384;ppa005860m|PACid:17647209;ppa002714m|PACid:17668990	K00026+K00025+K00029
GnRH signaling pathway	3(0,25%)	79(0,27%)	0.5518746	ko04912	ppa012594m|PACid:17663215;ppa007418m|PACid:17661537;ppa005246m|PACid:17645471	K02183+K04371+K04345
Galactose metabolism	3(0,25%)	80(0,27%)	0.5604495	ko00052	ppa007962m|PACid:17645524;ppa002732m|PACid:17655891;ppa002727m|PACid:17655892	K01784+K01193
Focal adhesion	3(0,25%)	88(0,30%)	0.6253459	ko04510	ppa007418m|PACid:17661537;ppa011421m|PACid:17657506;ppa006643m|PACid:17667200	K04371+K04392+K06236
Progesterone-mediated oocyte maturation	3(0,25%)	105(0,35%)	0.7403235	ko04914	ppa007418m|PACid:17661537;ppa004731m|PACid:17640761;ppa005246m|PACid:17645471	K04371+K03364+K04345
Diterpenoid biosynthesis	3(0,25%)	106(0,36%)	0.7461214	ko00904	ppa026316m|PACid:17666307;ppa009067m|PACid:17657150;ppa008310m|PACid:17657706	K04124+K05282+K04125
Glycerophospholipid metabolism	3(0,25%)	121(0,41%)	0.8211758	ko00564	ppa004529m|PACid:17668351;ppa008624m|PACid:17658662;ppa004326m|PACid:17665938	K00901+K01080+K01114
Oxidative phosphorylation	3(0,25%)	133(0,45%)	0.8667982	ko00190	ppa003286m|PACid:17661399;ppa012208m|PACid:17661302;ppa012241m|PACid:17661303	K03885+K02152
Peroxisome	3(0,25%)	156(0,53%)	0.9264359	ko04146	ppa008363m|PACid:17664684;ppa010978m|PACid:17667666;ppa013739m|PACid:17644334	K06664+K13346+K13354
Alzheimer's disease	3(0,25%)	159(0,54%)	0.9320857	ko05010	ppa012594m|PACid:17663215;ppa007418m|PACid:17661537;ppa011848m|PACid:17660323	K02183+K04371+K06268
Type I diabetes mellitus	2(0,17%)	12(0,04%)	0.06842804	ko04940	ppa003391m|PACid:17655389;ppa003093m|PACid:17657308	K04077
Circadian rhythm - fly	2(0,17%)	19(0,06%)	0.1504645	ko04711	ppa002206m|PACid:17641977;ppa003490m|PACid:17641978	K02218
Photosynthesis - antenna proteins	2(0,17%)	20(0,07%)	0.1633624	ko00196	ppa010066m|PACid:17641455;ppa009110m|PACid:17643985	K08912+K08909
Fat digestion and absorption	2(0,17%)	22(0,07%)	0.1896869	ko04975	ppa003936m|PACid:17647787;ppa008624m|PACid:17658662	K11155+K01080
Collecting duct acid secretion	2(0,17%)	24(0,08%)	0.2165227	ko04966	ppa012208m|PACid:17661302;ppa012241m|PACid:17661303	K02152
Viral myocarditis	2(0,17%)	25(0,08%)	0.2300666	ko05416	ppa011421m|PACid:17657506;ppa001554m|PACid:17656842	K04392+K03260
Glycosylphosphatidylinositol(GPI)-anchor biosynthesis	2(0,17%)	26(0,09%)	0.2436629	ko00563	ppa000885m|PACid:17642508;ppa023426m|PACid:17652632	K05285
Other types of O-glycan biosynthesis	2(0,17%)	26(0,09%)	0.2436629	ko00514	ppa004159m|PACid:17655917;ppa003147m|PACid:17645622	K13667+K09667
Vasopressin-regulated water reabsorption	2(0,17%)	30(0,10%)	0.2981618	ko04962	ppa005246m|PACid:17645471;ppa009206m|PACid:17649542	K04345+K07887
Gastric acid secretion	2(0,17%)	31(0,10%)	0.3117243	ko04971	ppa012594m|PACid:17663215;ppa005246m|PACid:17645471	K02183+K04345
Olfactory transduction	2(0,17%)	31(0,10%)	0.3117243	ko04740	ppa012594m|PACid:17663215;ppa005246m|PACid:17645471	K02183+K04345
Isoquinoline alkaloid biosynthesis	2(0,17%)	33(0,11%)	0.3386657	ko00950	ppa003608m|PACid:17659190;ppa006362m|PACid:17668349	K00422+K00815
Salivary secretion	2(0,17%)	34(0,11%)	0.3520181	ko04970	ppa012594m|PACid:17663215;ppa005246m|PACid:17645471	K02183+K04345
Ether lipid metabolism	2(0,17%)	39(0,13%)	0.4171562	ko00565	ppa008624m|PACid:17658662;ppa004326m|PACid:17665938	K01080+K01114
Fc epsilon RI signaling pathway	2(0,17%)	43(0,15%)	0.4668108	ko04664	ppa007418m|PACid:17661537;ppa011421m|PACid:17657506	K04371+K04392
Linoleic acid metabolism	2(0,17%)	45(0,15%)	0.4906814	ko00591	ppa008299m|PACid:17650350;ppa008713m|PACid:17656936	K00100
beta-Alanine metabolism	2(0,17%)	45(0,15%)	0.4906814	ko00410	ppa007950m|PACid:17656849;ppa007082m|PACid:17661074	K00797+K05605
Osteoclast differentiation	2(0,17%)	46(0,16%)	0.5023621	ko04380	ppa007418m|PACid:17661537;ppa011421m|PACid:17657506	K04371+K04392
Chloroalkane and chloroalkene degradation	2(0,17%)	52(0,18%)	0.5687034	ko00625	ppa008299m|PACid:17650350;ppa008713m|PACid:17656936	K00100
Terpenoid backbone biosynthesis	2(0,17%)	54(0,18%)	0.5893507	ko00900	ppa003627m|PACid:17647709;ppa006371m|PACid:17661983	K00021+K00626
Pathogenic Escherichia coli infection	2(0,17%)	56(0,19%)	0.6092547	ko05130	ppa012450m|PACid:17650989;ppa001307m|PACid:17653543	K05755+K11294
Mismatch repair	2(0,17%)	60(0,20%)	0.646839	ko03430	ppb024620m|PACid:17661629;ppa000560m|PACid:17662031	K08736
Nitrogen metabolism	2(0,17%)	60(0,20%)	0.646839	ko00910	ppa013221m|PACid:17652354;ppa008903m|PACid:17644476	K00360+K01673
T cell receptor signaling pathway	2(0,17%)	61(0,21%)	0.6557759	ko04660	ppa007418m|PACid:17661537;ppa011848m|PACid:17660323	K04371+K06268
Gap junction	2(0,17%)	64(0,22%)	0.6815032	ko04540	ppa007418m|PACid:17661537;ppa005246m|PACid:17645471	K04371+K04345
RNA polymerase	2(0,17%)	64(0,22%)	0.6815032	ko03020	ppa012276m|PACid:17654276;ppa008812m|PACid:17654201	K03015+K03011
p53 signaling pathway	2(0,17%)	67(0,23%)	0.7056379	ko04115	ppa010978m|PACid:17667666;ppa008410m|PACid:17651794	K10143+K04506
Sphingolipid metabolism	2(0,17%)	68(0,23%)	0.7133372	ko00600	ppa004781m|PACid:17662693;ppa008624m|PACid:17658662	K04718+K01080
Valine, leucine and isoleucine degradation	2(0,17%)	69(0,23%)	0.7208672	ko00280	ppa006371m|PACid:17661983;ppa007082m|PACid:17661074	K00626+K05605
Pancreatic cancer	2(0,17%)	69(0,23%)	0.7208672	ko05212	ppa007418m|PACid:17661537;ppa011421m|PACid:17657506	K04371+K04392
Prion diseases	2(0,17%)	70(0,24%)	0.7282298	ko05020	ppa007418m|PACid:17661537;ppa005246m|PACid:17645471	K04371+K04345
DNA replication	2(0,17%)	71(0,24%)	0.7354273	ko03030	ppa011714m|PACid:17653292;ppa012447m|PACid:17644707	K02326+K10745
Tyrosine metabolism	2(0,17%)	74(0,25%)	0.7560518	ko00350	ppa003608m|PACid:17659190;ppa006362m|PACid:17668349	K00422+K00815
SNARE interactions in vesicular transport	2(0,17%)	78(0,26%)	0.7813811	ko04130	ppa006878m|PACid:17662519;ppa011188m|PACid:17666146	K08488+K08515
Homologous recombination	2(0,17%)	104(0,35%)	0.8962204	ko03440	ppa001197m|PACid:17666757;ppa000129m|PACid:17658410	K10875
Ascorbate and aldarate metabolism	2(0,17%)	116(0,39%)	0.9275256	ko00053	ppa005034m|PACid:17662051;ppa010097m|PACid:17651822	K00012+K14190
Parkinson's disease	2(0,17%)	117(0,39%)	0.9296869	ko05012	ppa012391m|PACid:17645771;ppa012420m|PACid:17664496	K10578+K10575
ABC transporters	2(0,17%)	128(0,43%)	0.9497652	ko02010	ppa000226m|PACid:17654711;ppa017338m|PACid:17640854	K05681
Carotenoid biosynthesis	2(0,17%)	179(0,60%)	0.9900615	ko00906	ppa005234m|PACid:17651481;ppa009001m|PACid:17662649	K09843+K02294
Lysosome	2(0,17%)	203(0,68%)	0.9954833	ko04142	ppa000132m|PACid:17665173;ppa008267m|PACid:17665304	K04646+K01365
Peptidoglycan biosynthesis	1(0,08%)	2(0,01%)	0.07139294	ko00550	ppa005855m|PACid:17643389	K02563
Biotin metabolism	1(0,08%)	4(0,01%)	0.1376979	ko00780	ppa007144m|PACid:17641473	K01012
ECM-receptor interaction	1(0,08%)	4(0,01%)	0.1376979	ko04512	ppa006643m|PACid:17667200	K06236
Synthesis and degradation of ketone bodies	1(0,08%)	6(0,02%)	0.1992767	ko00072	ppa006371m|PACid:17661983	K00626
Fluorobenzoate degradation	1(0,08%)	7(0,02%)	0.2283999	ko00364	ppa010552m|PACid:17664768	K01061
Toluene degradation	1(0,08%)	7(0,02%)	0.2283999	ko00623	ppa010552m|PACid:17664768	K01061
Benzoate degradation	1(0,08%)	8(0,03%)	0.2564658	ko00362	ppa006371m|PACid:17661983	K00626
Polyketide sugar unit biosynthesis	1(0,08%)	11(0,04%)	0.3346959	ko00523	ppa009264m|PACid:17650924	K12451
Proximal tubule bicarbonate reclamation	1(0,08%)	13(0,04%)	0.3822291	ko04964	ppa005860m|PACid:17647209	K00025
Novobiocin biosynthesis	1(0,08%)	13(0,04%)	0.3822291	ko00401	ppa006362m|PACid:17668349	K00815
Non-homologous end-joining	1(0,08%)	14(0,05%)	0.4047089	ko03450	ppa002852m|PACid:17641861	K10884
Taste transduction	1(0,08%)	14(0,05%)	0.4047089	ko04742	ppa005246m|PACid:17645471	K04345
Taurine and hypotaurine metabolism	1(0,08%)	16(0,05%)	0.4472486	ko00430	ppa002642m|PACid:17651285	K00681
Small cell lung cancer	1(0,08%)	16(0,05%)	0.4472486	ko05222	ppa005269m|PACid:17663654	K03875
Thiamine metabolism	1(0,08%)	17(0,06%)	0.4673666	ko00730	ppa003119m|PACid:17661311	K03707
Pancreatic secretion	1(0,08%)	17(0,06%)	0.4673666	ko04972	ppa011421m|PACid:17657506	K04392
Drug metabolism - other enzymes	1(0,08%)	18(0,06%)	0.4867537	ko00983	ppa002506m|PACid:17662244	K00876
Cell cycle - Caulobacter	1(0,08%)	18(0,06%)	0.4867537	ko04112	ppa005855m|PACid:17643389	K02563
Jak-STAT signaling pathway	1(0,08%)	18(0,06%)	0.4867537	ko04630	ppa006416m|PACid:17668898	K04498
Leukocyte transendothelial migration	1(0,08%)	19(0,06%)	0.5054364	ko04670	ppa011421m|PACid:17657506	K04392
Nicotinate and nicotinamide metabolism	1(0,08%)	20(0,07%)	0.5234403	ko00760	ppa008696m|PACid:17657944	K03787
Arachidonic acid metabolism	1(0,08%)	21(0,07%)	0.54079	ko00590	ppa002642m|PACid:17651285	K00681
Caprolactam degradation	1(0,08%)	22(0,07%)	0.5575092	ko00930	ppa009007m|PACid:17651965	K00002
Phototransduction	1(0,08%)	23(0,08%)	0.5736208	ko04744	ppa012594m|PACid:17663215	K02183
Dilated cardiomyopathy	1(0,08%)	23(0,08%)	0.5736208	ko05414	ppa005246m|PACid:17645471	K04345
Chlorocyclohexane and chlorobenzene degradation	1(0,08%)	23(0,08%)	0.5736208	ko00361	ppa010552m|PACid:17664768	K01061
Aldosterone-regulated sodium reabsorption	1(0,08%)	25(0,08%)	0.6041084	ko04960	ppa007418m|PACid:17661537	K04371
RIG-I-like receptor signaling pathway	1(0,08%)	28(0,09%)	0.6458085	ko04622	ppa004386m|PACid:17645781	K11594
Retinol metabolism	1(0,08%)	30(0,10%)	0.6711431	ko00830	ppa003936m|PACid:17647787	K11155
Two-component system	1(0,08%)	31(0,10%)	0.6831237	ko02020	ppa006371m|PACid:17661983	K00626
Phototransduction - fly	1(0,08%)	32(0,11%)	0.6946687	ko04745	ppa012594m|PACid:17663215	K02183
Vitamin B6 metabolism	1(0,08%)	32(0,11%)	0.6946687	ko00750	ppa008974m|PACid:17657114	K06215
Glycosaminoglycan biosynthesis - heparan sulfate	1(0,08%)	33(0,11%)	0.7057938	ko00534	ppa005437m|PACid:17656870	K02366
Notch signaling pathway	1(0,08%)	33(0,11%)	0.7057938	ko04330	ppa006416m|PACid:17668898	K04498
Dorso-ventral axis formation	1(0,08%)	34(0,11%)	0.7165142	ko04320	ppa007418m|PACid:17661537	K04371
Riboflavin metabolism	1(0,08%)	34(0,11%)	0.7165142	ko00740	ppa010350m|PACid:17651495	K00861
MAPK signaling pathway - fly	1(0,08%)	34(0,11%)	0.7165142	ko04013	ppa007418m|PACid:17661537	K04371
Bladder cancer	1(0,08%)	37(0,12%)	0.7463922	ko05219	ppa007418m|PACid:17661537	K04371
NOD-like receptor signaling pathway	1(0,08%)	38(0,13%)	0.7556359	ko04621	ppa007418m|PACid:17661537	K04371
Non-small cell lung cancer	1(0,08%)	40(0,13%)	0.7731265	ko05223	ppa007418m|PACid:17661537	K04371
Hypertrophic cardiomyopathy (HCM)	1(0,08%)	40(0,13%)	0.7731265	ko05410	ppa005370m|PACid:17660689	K07198
Melanoma	1(0,08%)	41(0,14%)	0.7813974	ko05218	ppa007418m|PACid:17661537	K04371
Chronic myeloid leukemia	1(0,08%)	41(0,14%)	0.7813974	ko05220	ppa007418m|PACid:17661537	K04371
Tropane, piperidine and pyridine alkaloid biosynthesis	1(0,08%)	43(0,15%)	0.7970473	ko00960	ppa006362m|PACid:17668349	K00815
Steroid biosynthesis	1(0,08%)	49(0,17%)	0.8375999	ko00100	ppa001810m|PACid:17648315	K01853
Endometrial cancer	1(0,08%)	49(0,17%)	0.8375999	ko05213	ppa007418m|PACid:17661537	K04371
Protein export	1(0,08%)	54(0,18%)	0.8651405	ko03060	ppa014425m|PACid:17654817	K07342
N-Glycan biosynthesis	1(0,08%)	57(0,19%)	0.8793729	ko00510	ppa006193m|PACid:17654543	K01001
Ubiquinone and other terpenoid-quinone biosynthesis	1(0,08%)	58(0,20%)	0.8837756	ko00130	ppa006362m|PACid:17668349	K00815
Base excision repair	1(0,08%)	71(0,24%)	0.9283406	ko03410	ppa011714m|PACid:17653292	K02326
Fatty acid metabolism	1(0,08%)	80(0,27%)	0.9487423	ko00071	ppa006371m|PACid:17661983	K00626
Arginine and proline metabolism	1(0,08%)	81(0,27%)	0.950616	ko00330	ppa007950m|PACid:17656849	K00797
Aminoacyl-tRNA biosynthesis	1(0,08%)	82(0,28%)	0.9524215	ko00970	ppa003076m|PACid:17669287	K01893
Alanine, aspartate and glutamate metabolism	1(0,08%)	83(0,28%)	0.954161	ko00250	ppa012322m|PACid:17640357	K01955
Metabolism of xenobiotics by cytochrome P450	1(0,08%)	89(0,30%)	0.9633433	ko00980	ppb016836m|PACid:17656603	K00799
Drug metabolism - cytochrome P450	1(0,08%)	100(0,34%)	0.9756743	ko00982	ppb016836m|PACid:17656603	K00799
Phenylalanine metabolism	1(0,08%)	141(0,48%)	0.994739	ko00360	ppa006362m|PACid:17668349	K00815
Methane metabolism	1(0,08%)	159(0,54%)	0.9973177	ko00680	ppa002029m|PACid:17665660	K01895

## Sheet: Pathway for RC
Pathway for RC library	Target genes with pathway annotation (563)	All genes of the species with pathway annotation (14578)	P-value	Pathway ID	Genes	KO identities
Plant-pathogen interaction	127(9,95%)	1687(5,73%)	5.58144	ko04626	ppa002125m|PACid:17654107;ppa018020m|PACid:17656373;ppa012594m|PACid:17663215;ppb024266m|PACid:17667129;ppa014805m|PACid:17654682;ppa002873m|PACid:17646454;ppa016819m|PACid:17665151;ppa1027175m|PACid:17654226;ppa016435m|PACid:17668357;ppa019519m|PACid:17661868;ppa025207m|PACid:17668203;ppa026334m|PACid:17660376;ppb000367m|PACid:17653109;ppa000373m|PACid:17640939;ppa001164m|PACid:17657318;ppa00307…	K13416+K13428+K13420+K13448+K02183+K13457+K13430+K13459+K13460+K13464+K13447+K13417+K13425+K13426+K13424+K13456+K13422+K13412
Metabolic pathways	106(8,31%)	3098(10,52%)	0.001468373	ko01100	ppa004781m|PACid:17662693;ppa003405m|PACid:17646705;ppa003986m|PACid:17658537;ppa005870m|PACid:17662402;ppa003578m|PACid:17653567;ppa006789m|PACid:17662247;ppa023454m|PACid:17658543;ppa004145m|PACid:17648954;ppa023989m|PACid:17667692;ppa008512m|PACid:17663441;ppa003608m|PACid:17659190;ppa006916m|PACid:17665064;ppa003474m|PACid:17646994;ppa001312m|PACid:17644921;ppa003739m|PACid:17667065;ppa010552…	K04718+K00490+K09837+K00850+K00517+K01051+K12448+K12639+K00873+K01955+K00547+K00422+K00789+K00700+K01061+K01113+K14606+K01859+K00901+K13421+K03013+K03504+K00001+K00228+K00705+K01114+K05285+K05277+K00475+K05280+K14153+K00627+K14190+K01681+K02366+K00021+K11155+K13606+K10781+K01895+K01638+K00012+K01784+K00100+K00218+K09753+K00861+K00759+K00696+K00889+K00660+K01012+K00797+K01080+K09840+K00088+K09458+…
Biosynthesis of secondary metabolites	55(4,31%)	1919(6,52%)	0.004370683	ko01110	ppa003405m|PACid:17646705;ppa003986m|PACid:17658537;ppa005870m|PACid:17662402;ppa023454m|PACid:17658543;ppa004145m|PACid:17648954;ppa026316m|PACid:17666307;ppa008512m|PACid:17663441;ppa003608m|PACid:17659190;ppa006916m|PACid:17665064;ppa003739m|PACid:17667065;ppa003318m|PACid:17661802;ppa011476m|PACid:17641245;ppa006426m|PACid:17668810;ppa019020m|PACid:17644780;ppa020320m|PACid:17657109;ppa006966…	K09837+K00850+K00517+K12639+K00873+K04124+K00547+K00422+K00789+K14606+K01859+K00001+K00228+K05277+K00475+K05280+K00627+K14190+K01681+K00021+K13606+K01895+K00012+K00218+K09753+K13071+K00660+K09840+K00088+K00815+K00626+K01853+K03787+K00939+K01757+K00026+K01900+K00025+K02294+K01658+K10206+K04123+K13065
Plant hormone signal transduction	46(3,61%)	1009(3,43%)	0.005361532	ko04075	ppa003070m|PACid:17669114;ppa001746m|PACid:17649234;ppa002125m|PACid:17654107;ppa002873m|PACid:17646454;ppa003078m|PACid:17659604;ppa019044m|PACid:17655472;ppb017944m|PACid:17640754;ppa011173m|PACid:17659923;ppa023099m|PACid:17648088;ppa003136m|PACid:17643333;ppa002082m|PACid:17645207;ppa002195m|PACid:17653376;ppa002710m|PACid:17657536;ppa008065m|PACid:17662475;ppa000438m|PACid:17649984;ppa001561…	K14485+K13415+K13416+K14500+K13464+K14491+K14486+K14494+K14484+K14503+K14497+K14509+K14504+K14492+K14493+K14432+K14488+K14508+K14489+K14510+K13422
RNA transport	32(2,51%)	479(1,63%)	0.01020192	ko03013	ppa015313m|PACid:17653536;ppa017433m|PACid:17649403;ppa022023m|PACid:17662758;ppa026003m|PACid:17641205;ppa021718m|PACid:17647832;ppa023828m|PACid:17649287;ppa001182m|PACid:17644336;ppb022444m|PACid:17664258;ppa026152m|PACid:17662938;ppa019704m|PACid:17642841;ppa007812m|PACid:17662041;ppa026328m|PACid:17658290;ppa002691m|PACid:17640912;ppa000011m|PACid:17653665;ppa001212m|PACid:17660869;ppa005975…	K01164+K03242+K14327+K14314+K09291+K14320+K03236+K03260+K13126+K14326+K14295+K12160
Ribosome biogenesis in eukaryotes	29(2,27%)	426(1,45%)	0.01206150	ko03008	ppa015313m|PACid:17653536;ppa017433m|PACid:17649403;ppa022023m|PACid:17662758;ppa026003m|PACid:17641205;ppa021718m|PACid:17647832;ppa023828m|PACid:17649287;ppa001182m|PACid:17644336;ppb022444m|PACid:17664258;ppa019704m|PACid:17642841;ppa003497m|PACid:17647499;ppa026328m|PACid:17658290;ppa001212m|PACid:17660869;ppa005139m|PACid:17657949;ppa026786m|PACid:17656332;ppa014481m|PACid:17660552;ppa010688…	K01164+K12619+K14570+K02218+K14566+K14560+K03115+K14555+K14553
Microbial metabolism in diverse environments	26(2,04%)	661(2,25%)	0.02106284	ko01120	ppa020705m|PACid:17652142;ppa003986m|PACid:17658537;ppa005870m|PACid:17662402;ppa004145m|PACid:17648954;ppa003739m|PACid:17667065;ppa010552m|PACid:17664768;ppa003722m|PACid:17641993;ppa004248m|PACid:17641994;ppa006426m|PACid:17668810;ppa019020m|PACid:17644780;ppa020320m|PACid:17657109;ppa004955m|PACid:17653696;ppa006335m|PACid:17653697;ppa019694m|PACid:17643533;ppa004938m|PACid:17658526;ppa001138…	K00599+K00850+K00517+K00873+K01061+K01113+K00001+K00627+K01681+K01895+K01638+K00100+K00626+K00026+K01900+K00025
Chagas disease (American trypanosomiasis)	21(1,65%)	328(1,11%)	0.02793696	ko05142	ppa001746m|PACid:17649234;ppa014805m|PACid:17654682;ppa001164m|PACid:17657318;ppa001409m|PACid:17643330;ppa019044m|PACid:17655472;ppa017059m|PACid:17649718;ppb017944m|PACid:17640754;ppa002027m|PACid:17648996;ppa019630m|PACid:17663538;ppa001594m|PACid:17658510;ppa004552m|PACid:17655549;ppa017683m|PACid:17665155;ppa003291m|PACid:17643962;ppa010350m|PACid:17651495;ppa003299m|PACid:17652986;ppa003280…	K04733+K03456+K04382+K04371
Starch and sucrose metabolism	19(1,49%)	426(1,45%)	0.02864346	ko00500	ppa003578m|PACid:17653567;ppa003474m|PACid:17646994;ppa001312m|PACid:17644921;ppa003327m|PACid:17640929;ppa003400m|PACid:17663891;ppa005034m|PACid:17662051;ppa000636m|PACid:17650705;ppa006839m|PACid:17644602;ppa006857m|PACid:17658300;ppa004196m|PACid:17653181;ppa007051m|PACid:17644511;ppa002732m|PACid:17655891;ppa002727m|PACid:17655892;ppa006628m|PACid:17664471;ppa007777m|PACid:17654710;ppa007216…	K01051+K00700+K00705+K00012+K00696+K01184+K00975+K00847+K01193+K13648
Neurotrophin signaling pathway	19(1,49%)	371(1,26%)	0.02864346	ko04722	ppa001746m|PACid:17649234;ppa012594m|PACid:17663215;ppa014805m|PACid:17654682;ppa001164m|PACid:17657318;ppa001409m|PACid:17643330;ppa019044m|PACid:17655472;ppa017059m|PACid:17649718;ppb017944m|PACid:17640754;ppa002027m|PACid:17648996;ppa019630m|PACid:17663538;ppa001594m|PACid:17658510;ppa004552m|PACid:17655549;ppa017683m|PACid:17665155;ppa006497m|PACid:17641133;ppa011421m|PACid:17657506;ppa007418…	K04733+K02183+K03083+K04392+K04371
Toll-like receptor signaling pathway	17(1,33%)	344(1,17%)	0.04269276	ko04620	ppa001746m|PACid:17649234;ppa014805m|PACid:17654682;ppa001164m|PACid:17657318;ppa001409m|PACid:17643330;ppa019044m|PACid:17655472;ppa017059m|PACid:17649718;ppb017944m|PACid:17640754;ppa002027m|PACid:17648996;ppa019630m|PACid:17663538;ppa001594m|PACid:17658510;ppa004552m|PACid:17655549;ppa017683m|PACid:17665155;ppa011421m|PACid:17657506;ppa007418m|PACid:17661537;ppa020949m|PACid:17664681;ppa022892…	K04733+K04392+K04371
mRNA surveillance pathway	17(1,33%)	327(1,11%)	0.04401261	ko03015	ppa016222m|PACid:17640567;ppa019704m|PACid:17642841;ppa026328m|PACid:17658290;ppa014481m|PACid:17660552;ppa003291m|PACid:17643962;ppa010350m|PACid:17651495;ppa003299m|PACid:17652986;ppa003280m|PACid:17652987;ppa005309m|PACid:17640429;ppa005903m|PACid:17667090;ppa001307m|PACid:17653543;ppa009298m|PACid:17653773;ppa009000m|PACid:17662373;ppa005661m|PACid:17648054;ppa009564m|PACid:17660450;ppa102714…	K14411+K14327+K03456+K13126+K04382+K14326+K11583
Toxoplasmosis	17(1,33%)	391(1,33%)	0.05668304	ko05145	ppa001746m|PACid:17649234;ppa014805m|PACid:17654682;ppa001164m|PACid:17657318;ppa001409m|PACid:17643330;ppa019044m|PACid:17655472;ppa017059m|PACid:17649718;ppb017944m|PACid:17640754;ppa002027m|PACid:17648996;ppa019630m|PACid:17663538;ppa001594m|PACid:17658510;ppa004552m|PACid:17655549;ppa017683m|PACid:17665155;ppa007418m|PACid:17661537;ppa020949m|PACid:17664681;ppa022892m|PACid:17648668;ppa001294…	K04733+K04371+K13412
Measles	17(1,33%)	361(1,23%)	0.05668304	ko05162	ppa001746m|PACid:17649234;ppa014805m|PACid:17654682;ppa001164m|PACid:17657318;ppa001409m|PACid:17643330;ppa019044m|PACid:17655472;ppa017059m|PACid:17649718;ppb017944m|PACid:17640754;ppa002027m|PACid:17648996;ppa019630m|PACid:17663538;ppa001594m|PACid:17658510;ppa004552m|PACid:17655549;ppa017683m|PACid:17665155;ppa006497m|PACid:17641133;ppa009433m|PACid:17654528;ppa020949m|PACid:17664681;ppa022892…	K04733+K03083+K03115
Apoptosis	17(1,33%)	326(1,11%)	0.05668304	ko04210	ppa001746m|PACid:17649234;ppa014805m|PACid:17654682;ppa001164m|PACid:17657318;ppa001409m|PACid:17643330;ppa019044m|PACid:17655472;ppa017059m|PACid:17649718;ppb017944m|PACid:17640754;ppa002027m|PACid:17648996;ppa019630m|PACid:17663538;ppa001594m|PACid:17658510;ppa004552m|PACid:17655549;ppa017683m|PACid:17665155;ppa003679m|PACid:17662231;ppa011848m|PACid:17660323;ppa020949m|PACid:17664681;ppa022892…	K04733+K01173+K06268
Spliceosome	16(1,25%)	464(1,58%)	0.06573899	ko03040	ppa013211m|PACid:17655878;ppa002351m|PACid:17655395;ppa017081m|PACid:17654789;ppa016222m|PACid:17640567;ppa002329m|PACid:17656919;ppa015893m|PACid:17665674;ppa007812m|PACid:17662041;ppa017338m|PACid:17640854;ppa002833m|PACid:17661921;ppa000212m|PACid:17648698;ppa003484m|PACid:17647186;ppa004386m|PACid:17645781;ppa013424m|PACid:17662581;ppa009564m|PACid:17660450;ppa013707m|PACid:17640587;ppa000478…	K11097+K12843+K12741+K12822+K06063+K12857+K12886+K12858+K11099+K11096
Leishmaniasis	16(1,25%)	313(1,06%)	0.06694232	ko05140	ppa001746m|PACid:17649234;ppa014805m|PACid:17654682;ppa001164m|PACid:17657318;ppa001409m|PACid:17643330;ppa019044m|PACid:17655472;ppa017059m|PACid:17649718;ppb017944m|PACid:17640754;ppa002027m|PACid:17648996;ppa019630m|PACid:17663538;ppa001594m|PACid:17658510;ppa004552m|PACid:17655549;ppa017683m|PACid:17665155;ppa007418m|PACid:17661537;ppa020949m|PACid:17664681;ppa022892m|PACid:17648668;ppa001294…	K04733+K04371
Cell cycle - yeast	15(1,18%)	311(1,06%)	0.07969923	ko04111	ppa022091m|PACid:17654712;ppa1027179m|PACid:17658650;ppa002329m|PACid:17656919;ppa000996m|PACid:17657769;ppa007424m|PACid:17667328;ppa003291m|PACid:17643962;ppa004731m|PACid:17640761;ppa010350m|PACid:17651495;ppa003299m|PACid:17652986;ppa003280m|PACid:17652987;ppa011295m|PACid:17641223;ppa009000m|PACid:17662373;ppa023271m|PACid:17642914;ppa1027137m|PACid:17664444;ppa001383m|PACid:17656113	K06685+K06675+K02540+K03363+K03456+K03364+K02603+K04382+K02212
Protein processing in endoplasmic reticulum	14(1,10%)	425(1,44%)	0.07974969	ko04141	ppa015790m|PACid:17656910;ppa008320m|PACid:17653469;ppa000091m|PACid:17646118;ppa007787m|PACid:17652905;ppa006953m|PACid:17642034;ppa012391m|PACid:17645771;ppa014425m|PACid:17654817;ppa007951m|PACid:17658381;ppa011156m|PACid:17662422;ppa011161m|PACid:17653520;ppa013697m|PACid:17660183;ppa012420m|PACid:17664496;ppa006364m|PACid:17646626;ppa005231m|PACid:17653761	K13525+K11863+K10666+K10601+K10578+K07342+K09518+K13993+K14009+K09481+K10575+K09503
Fc gamma R-mediated phagocytosis	13(1,02%)	115(0,39%)	0.09251623	ko04666	ppa004781m|PACid:17662693;ppa000858m|PACid:17648618;ppa000857m|PACid:17648619;ppa000893m|PACid:17648620;ppa003029m|PACid:17642060;ppa011421m|PACid:17657506;ppa006014m|PACid:17650623;ppa008624m|PACid:17658662;ppa012450m|PACid:17650989;ppa013034m|PACid:17643454;ppa005007m|PACid:17641860;ppa013105m|PACid:17651612;ppa007418m|PACid:17661537	K04718+K05768+K01528+K04392+K00889+K01080+K05755+K05765+K04371
Purine metabolism	12(0,94%)	189(0,64%)	0.09252535	ko00230	ppa004145m|PACid:17648954;ppa003739m|PACid:17667065;ppa010980m|PACid:17644257;ppa003898m|PACid:17666325;ppa012146m|PACid:17667873;ppa012694m|PACid:17667874;ppa004597m|PACid:17669303;ppa008696m|PACid:17657944;ppa011531m|PACid:17646456;ppa013142m|PACid:17655288;ppa008812m|PACid:17654201;ppa1027221m|PACid:17661006	K00873+K03013+K03504+K00759+K00088+K03787+K00939+K03012+K03011+K00942
Pyruvate metabolism	12(0,94%)	115(0,39%)	0.101976	ko00620	ppa004127m|PACid:17663486;ppa025579m|PACid:17660725;ppa004145m|PACid:17648954;ppa003739m|PACid:17667065;ppa004938m|PACid:17658526;ppa002029m|PACid:17665660;ppa003648m|PACid:17665116;ppa008497m|PACid:17645432;ppa006371m|PACid:17661983;ppa007722m|PACid:17653384;ppa005312m|PACid:17641427;ppa005860m|PACid:17647209	K00102+K00873+K00627+K01895+K01638+K01069+K00626+K00026+K00025
Wnt signaling pathway	12(0,94%)	163(0,55%)	0.1026890	ko04310	ppa006497m|PACid:17641133;ppa003291m|PACid:17643962;ppa006416m|PACid:17668898;ppa010350m|PACid:17651495;ppa011421m|PACid:17657506;ppa003299m|PACid:17652986;ppa003280m|PACid:17652987;ppa011848m|PACid:17660323;ppa009000m|PACid:17662373;ppa009433m|PACid:17654528;ppa000478m|PACid:17669277;ppa002269m|PACid:17642550	K03083+K03456+K04498+K04392+K06268+K04382+K03115+K04508+K08960
Ubiquitin mediated proteolysis	12(0,94%)	299(1,02%)	0.1067062	ko04120	ppa012829m|PACid:17654037;ppa006953m|PACid:17642034;ppa007424m|PACid:17667328;ppa009965m|PACid:17660224;ppa012610m|PACid:17655175;ppa004731m|PACid:17640761;ppa012391m|PACid:17645771;ppa004118m|PACid:17651895;ppa010978m|PACid:17667666;ppa004091m|PACid:17651856;ppa012420m|PACid:17664496;ppa005231m|PACid:17653761	K10573+K10601+K03363+K10583+K10688+K03364+K10578+K10590+K10143+K10575
Amino sugar and nucleotide sugar metabolism	10(0,78%)	161(0,55%)	0.1080848	ko00520	ppa006789m|PACid:17662247;ppa005034m|PACid:17662051;ppa007962m|PACid:17645524;ppa009264m|PACid:17650924;ppa004196m|PACid:17653181;ppa007051m|PACid:17644511;ppa006628m|PACid:17664471;ppa007777m|PACid:17654710;ppa007216m|PACid:17668167;ppa002418m|PACid:17651315	K12448+K00012+K01784+K12451+K00975+K00847+K13648
Regulation of actin cytoskeleton	10(0,78%)	119(0,40%)	0.1195634	ko04810	ppa000858m|PACid:17648618;ppa000857m|PACid:17648619;ppa000893m|PACid:17648620;ppa011421m|PACid:17657506;ppa006014m|PACid:17650623;ppa012450m|PACid:17650989;ppa013034m|PACid:17643454;ppa005007m|PACid:17641860;ppa013105m|PACid:17651612;ppa007418m|PACid:17661537	K05768+K04392+K00889+K05755+K05765+K04371
Cell cycle	10(0,78%)	214(0,73%)	0.1195634	ko04110	ppa000996m|PACid:17657769;ppa006497m|PACid:17641133;ppa007424m|PACid:17667328;ppa004731m|PACid:17640761;ppa006300m|PACid:17668098;ppa006416m|PACid:17668898;ppa011295m|PACid:17641223;ppa005578m|PACid:17651880;ppa018837m|PACid:17649395;ppa001383m|PACid:17656113	K02540+K03083+K03363+K03364+K02202+K04498+K02603+K06640+K02212
RNA degradation	10(0,78%)	362(1,23%)	0.1220097	ko03018	ppa019704m|PACid:17642841;ppa026328m|PACid:17658290;ppa014481m|PACid:17660552;ppa005903m|PACid:17667090;ppa001307m|PACid:17653543;ppa009298m|PACid:17653773;ppa006654m|PACid:17651730;ppa005661m|PACid:17648054;ppa009848m|PACid:17652661;ppb017081m|PACid:17648252	K12619+K13126+K10643+K12581
Ribosome	9(0,71%)	335(1,14%)	0.1248238	ko03010	ppa009932m|PACid:17656206;ppa009332m|PACid:17665631;ppa020178m|PACid:17663235;ppa012026m|PACid:17647707;ppa006953m|PACid:17642034;ppa013193m|PACid:17653277;ppa013411m|PACid:17642089;ppa010527m|PACid:17650607;ppa012109m|PACid:17658346	K02985+K02872+K02936+K02933+K02979+K02937+K02947
Glycolysis / Gluconeogenesis	9(0,71%)	148(0,50%)	0.1298850	ko00010	ppa003986m|PACid:17658537;ppa004145m|PACid:17648954;ppa003739m|PACid:17667065;ppa006426m|PACid:17668810;ppa019020m|PACid:17644780;ppa020320m|PACid:17657109;ppa004938m|PACid:17658526;ppa002029m|PACid:17665660;ppa005312m|PACid:17641427	K00850+K00873+K00001+K00627+K01895
Meiosis - yeast	9(0,71%)	132(0,45%)	0.1442278	ko04113	ppa000996m|PACid:17657769;ppa007424m|PACid:17667328;ppa003291m|PACid:17643962;ppa010350m|PACid:17651495;ppa003299m|PACid:17652986;ppa003280m|PACid:17652987;ppa011295m|PACid:17641223;ppa009000m|PACid:17662373;ppa001383m|PACid:17656113	K02540+K03363+K03456+K02603+K04382+K02212
Proteasome	9(0,71%)	145(0,49%)	0.1469827	ko03050	ppa015790m|PACid:17656910;ppa005826m|PACid:17667280;ppa011112m|PACid:17657156;ppa013914m|PACid:17667182;ppb023670m|PACid:17659850;ppa010628m|PACid:17641224;ppa010641m|PACid:17641225;ppa010636m|PACid:17664500;ppa011126m|PACid:17664501	K03064+K03035+K02732+K03036+K02736
Oocyte meiosis	9(0,71%)	202(0,69%)	0.1583065	ko04114	ppa012594m|PACid:17663215;ppa007424m|PACid:17667328;ppa003291m|PACid:17643962;ppa010350m|PACid:17651495;ppa003299m|PACid:17652986;ppa003280m|PACid:17652987;ppa011848m|PACid:17660323;ppa009000m|PACid:17662373;ppa007418m|PACid:17661537	K02183+K03363+K03456+K06268+K04382+K04371
Flavonoid biosynthesis	8(0,63%)	325(1,10%)	0.1707098	ko00941	ppa011476m|PACid:17641245;ppa007291m|PACid:17642778;ppa019415m|PACid:17651801;ppa022381m|PACid:17646171;ppa019694m|PACid:17643533;ppa006888m|PACid:17658940;ppa004569m|PACid:17641732;ppa026934m|PACid:17647065	K01859+K05277+K00475+K05280+K00660+K13065
Aminobenzoate degradation	8(0,63%)	222(0,75%)	0.1741363	ko00627	ppa005870m|PACid:17662402;ppa003722m|PACid:17641993;ppa004248m|PACid:17641994;ppa004955m|PACid:17653696;ppa006335m|PACid:17653697;ppa019694m|PACid:17643533;ppa006416m|PACid:17668898;ppa004569m|PACid:17641732	K00517+K01113
Pentose and glucuronate interconversions	8(0,63%)	199(0,68%)	0.1752012	ko00040	ppa003578m|PACid:17653567;ppa003474m|PACid:17646994;ppa003400m|PACid:17663891;ppa005034m|PACid:17662051;ppa005761m|PACid:17649058;ppa006839m|PACid:17644602;ppa006857m|PACid:17658300;ppa023784m|PACid:17669139	K01051+K00012+K01728+K01184
Pyrimidine metabolism	8(0,63%)	188(0,64%)	0.1865327	ko00240	ppa023989m|PACid:17667692;ppa004992m|PACid:17644515;ppa010980m|PACid:17644257;ppa003898m|PACid:17666325;ppa012322m|PACid:17640357;ppa008696m|PACid:17657944;ppa013142m|PACid:17655288;ppa008812m|PACid:17654201	K01955+K13421+K03013+K03504+K03787+K03012+K03011
Hepatitis C	7(0,55%)	49(0,17%)	0.1928757	ko05160	ppa006497m|PACid:17641133;ppa003291m|PACid:17643962;ppa010350m|PACid:17651495;ppa003299m|PACid:17652986;ppa003280m|PACid:17652987;ppa009000m|PACid:17662373;ppa007418m|PACid:17661537	K03083+K03456+K04382+K04371
Endocytosis	7(0,55%)	152(0,52%)	0.1948393	ko04144	ppa002514m|PACid:17655630;ppa003029m|PACid:17642060;ppa003357m|PACid:17664517;ppa006014m|PACid:17650623;ppa007358m|PACid:17644063;ppa005007m|PACid:17641860;ppa009206m|PACid:17649542	K12479+K01528+K12471+K00889+K11247+K07887
Phagosome	7(0,55%)	163(0,55%)	0.1950697	ko04145	ppa014955m|PACid:17651959;ppa008267m|PACid:17665304;ppa006878m|PACid:17662519;ppa011421m|PACid:17657506;ppa014425m|PACid:17654817;ppa013697m|PACid:17660183;ppa009206m|PACid:17649542	K01365+K08488+K04392+K07342+K09481+K07887
Tight junction	7(0,55%)	73(0,25%)	0.2056224	ko04530	ppa003291m|PACid:17643962;ppa010350m|PACid:17651495;ppa003299m|PACid:17652986;ppa003280m|PACid:17652987;ppa009000m|PACid:17662373;ppa009433m|PACid:17654528;ppa001625m|PACid:17652165	K03456+K04382+K03115+K04424
TGF-beta signaling pathway	7(0,55%)	78(0,26%)	0.2222484	ko04350	ppa003291m|PACid:17643962;ppa006416m|PACid:17668898;ppa010350m|PACid:17651495;ppa003299m|PACid:17652986;ppa003280m|PACid:17652987;ppa009000m|PACid:17662373;ppa007418m|PACid:17661537	K03456+K04498+K04382+K04371
Diterpenoid biosynthesis	7(0,55%)	106(0,36%)	0.2222484	ko00904	ppa026316m|PACid:17666307;ppa008310m|PACid:17657706;ppa004901m|PACid:17666877;ppa004910m|PACid:17660794;ppa005937m|PACid:17656111;ppa026558m|PACid:17659467;ppa027023m|PACid:17664163	K04124+K04125+K04123
Axon guidance	6(0,47%)	64(0,22%)	0.2235454	ko04360	ppa006497m|PACid:17641133;ppa011421m|PACid:17657506;ppa013034m|PACid:17643454;ppa011848m|PACid:17660323;ppa013105m|PACid:17651612;ppa007418m|PACid:17661537	K03083+K04392+K05765+K06268+K04371
Phosphatidylinositol signaling system	6(0,47%)	93(0,32%)	0.227279	ko04070	ppa012594m|PACid:17663215;ppa004529m|PACid:17668351;ppa006014m|PACid:17650623;ppa005007m|PACid:17641860;ppa003223m|PACid:17667618;ppa004419m|PACid:17667619	K02183+K00901+K00889+K05857
Pathways in cancer	6(0,47%)	170(0,58%)	0.2283674	ko05200	ppa002691m|PACid:17640912;ppa000011m|PACid:17653665;ppa006497m|PACid:17641133;ppa006416m|PACid:17668898;ppa011421m|PACid:17657506;ppa007418m|PACid:17661537	K09291+K03083+K04498+K04392+K04371
Circadian rhythm - plant	6(0,47%)	146(0,50%)	0.2311020	ko04712	ppa008085m|PACid:17652272;ppa007919m|PACid:17658896;ppa006888m|PACid:17658940;ppa010704m|PACid:17656641;ppa008172m|PACid:17668197;ppa009433m|PACid:17654528	K12126+K00660+K12135+K03115
Tyrosine metabolism	6(0,47%)	74(0,25%)	0.2317211	ko00350	ppa020705m|PACid:17652142;ppa003608m|PACid:17659190;ppa006426m|PACid:17668810;ppa019020m|PACid:17644780;ppa020320m|PACid:17657109;ppa006362m|PACid:17668349	K00599+K00422+K00001+K00815
MAPK signaling pathway	6(0,47%)	151(0,51%)	0.2350321	ko04010	ppa024160m|PACid:17659622;ppa011421m|PACid:17657506;ppa004916m|PACid:17653572;ppa011848m|PACid:17660323;ppa007418m|PACid:17661537;ppa001625m|PACid:17652165	K04460+K04392+K06268+K04371+K04424
Inositol phosphate metabolism	6(0,47%)	96(0,33%)	0.2375252	ko00562	ppa004282m|PACid:17643684;ppa006014m|PACid:17650623;ppa005007m|PACid:17641860;ppa003223m|PACid:17667618;ppa004419m|PACid:17667619;ppa004326m|PACid:17665938	K01114+K00889+K05857
Long-term depression	6(0,47%)	45(0,15%)	0.2409515	ko04730	ppa003291m|PACid:17643962;ppa010350m|PACid:17651495;ppa003299m|PACid:17652986;ppa003280m|PACid:17652987;ppa009000m|PACid:17662373;ppa007418m|PACid:17661537	K03456+K04382+K04371
Citrate cycle (TCA cycle)	6(0,47%)	56(0,19%)	0.2470542	ko00020	ppa004938m|PACid:17658526;ppa001138m|PACid:17667049;ppa007722m|PACid:17653384;ppa005312m|PACid:17641427;ppa006210m|PACid:17646333;ppa005860m|PACid:17647209	K00627+K01681+K00026+K01900+K00025
Polycyclic aromatic hydrocarbon degradation	5(0,39%)	204(0,69%)	0.2470542	ko00624	ppa020705m|PACid:17652142;ppa005870m|PACid:17662402;ppa019694m|PACid:17643533;ppa006416m|PACid:17668898;ppa004569m|PACid:17641732	K00599+K00517
Porphyrin and chlorophyll metabolism	5(0,39%)	102(0,35%)	0.2470542	ko00860	ppa006966m|PACid:17645483;ppa004339m|PACid:17657942;ppa008299m|PACid:17650350;ppa003700m|PACid:17652183;ppa006345m|PACid:17652184	K00228+K13606+K00218+K13071
Bile secretion	5(0,39%)	131(0,44%)	0.2507661	ko04976	ppa002351m|PACid:17655395;ppa017081m|PACid:17654789;ppa017338m|PACid:17640854;ppa000212m|PACid:17648698;ppa003627m|PACid:17647709	K05681+K00021
Calcium signaling pathway	5(0,39%)	110(0,37%)	0.2589891	ko04020	ppa012594m|PACid:17663215;ppa004781m|PACid:17662693;ppa011848m|PACid:17660323;ppa003223m|PACid:17667618;ppa004419m|PACid:17667619	K02183+K04718+K06268+K05857
Cysteine and methionine metabolism	5(0,39%)	111(0,38%)	0.2683902	ko00270	ppa008512m|PACid:17663441;ppa006916m|PACid:17665064;ppa007950m|PACid:17656849;ppa004202m|PACid:17652575;ppa006362m|PACid:17668349	K00547+K00789+K00797+K09880+K00815
Hedgehog signaling pathway	5(0,39%)	36(0,12%)	0.2749174	ko04340	ppa005139m|PACid:17657949;ppa006497m|PACid:17641133;ppa002206m|PACid:17641977;ppa003490m|PACid:17641978;ppa002269m|PACid:17642550	K02218+K03083+K08960
Stilbenoid, diarylheptanoid and gingerol biosynthesis	5(0,39%)	267(0,91%)	0.2749174	ko00945	ppa005870m|PACid:17662402;ppa019694m|PACid:17643533;ppa006416m|PACid:17668898;ppa004569m|PACid:17641732;ppa026934m|PACid:17647065	K00517+K13065
Two-component system	5(0,39%)	31(0,11%)	0.2772358	ko02020	ppa003722m|PACid:17641993;ppa004248m|PACid:17641994;ppa004955m|PACid:17653696;ppa006335m|PACid:17653697;ppa006371m|PACid:17661983	K01113+K00626
Homologous recombination	5(0,39%)	104(0,35%)	0.2775317	ko03440	ppa000435m|PACid:17668087;ppa003898m|PACid:17666325;ppa001197m|PACid:17666757;ppa000129m|PACid:17658410;ppa010901m|PACid:17643795	K03165+K03504+K10875+K03111
Glyoxylate and dicarboxylate metabolism	5(0,39%)	49(0,17%)	0.2797700	ko00630	ppa001138m|PACid:17667049;ppa003648m|PACid:17665116;ppa006371m|PACid:17661983;ppa007722m|PACid:17653384;ppa005860m|PACid:17647209	K01681+K01638+K00626+K00026+K00025
Insulin signaling pathway	5(0,39%)	164(0,56%)	0.2868320	ko04910	ppa012594m|PACid:17663215;ppa002390m|PACid:17664813;ppa006497m|PACid:17641133;ppa002633m|PACid:17660559;ppa007418m|PACid:17661537	K02183+K07195+K03083+K04371
Circadian rhythm - fly	5(0,39%)	19(0,06%)	0.2909685	ko04711	ppa005139m|PACid:17657949;ppa006497m|PACid:17641133;ppa002206m|PACid:17641977;ppa003490m|PACid:17641978;ppa002269m|PACid:17642550	K02218+K03083
Carotenoid biosynthesis	5(0,39%)	179(0,61%)	0.3141050	ko00906	ppa003405m|PACid:17646705;ppa003318m|PACid:17661802;ppa005234m|PACid:17651481;ppa002804m|PACid:17666216;ppa009001m|PACid:17662649	K09837+K14606+K09843+K09840+K02294
Bisphenol degradation	5(0,39%)	205(0,70%)	0.3182122	ko00363	ppa005870m|PACid:17662402;ppa019694m|PACid:17643533;ppa006416m|PACid:17668898;ppa008299m|PACid:17650350;ppa004569m|PACid:17641732	K00517+K00100
Phenylpropanoid biosynthesis	5(0,39%)	475(1,61%)	0.3184854	ko00940	ppa026108m|PACid:17664638;ppa009107m|PACid:17659088;ppa004555m|PACid:17659130;ppa015845m|PACid:17661838;ppa026934m|PACid:17647065	K12356+K09753+K12355+K13065
DNA replication	5(0,39%)	71(0,24%)	0.3327145	ko03030	ppa003898m|PACid:17666325;ppa000996m|PACid:17657769;ppa012447m|PACid:17644707;ppa010901m|PACid:17643795;ppa001383m|PACid:17656113	K03504+K02540+K10745+K03111+K02212
Fructose and mannose metabolism	5(0,39%)	91(0,31%)	0.3339778	ko00051	ppa003986m|PACid:17658537;ppa002571m|PACid:17659822;ppa008299m|PACid:17650350;ppa007051m|PACid:17644511;ppa006628m|PACid:17664471	K00850+K00895+K00100+K00847
Fatty acid biosynthesis	4(0,31%)	70(0,24%)	0.3349797	ko00061	ppa006328m|PACid:17662823;ppa005228m|PACid:17641859;ppa006875m|PACid:17651039;ppa007110m|PACid:17649865	K10781+K09458+K00208+K10782
Limonene and pinene degradation	4(0,31%)	188(0,64%)	0.3384193	ko00903	ppa005870m|PACid:17662402;ppa019694m|PACid:17643533;ppa006416m|PACid:17668898;ppa004569m|PACid:17641732	K00517
Melanogenesis	4(0,31%)	81(0,28%)	0.3507476	ko04916	ppa012594m|PACid:17663215;ppa006497m|PACid:17641133;ppa006416m|PACid:17668898;ppa007418m|PACid:17661537	K02183+K03083+K04498+K04371
Basal transcription factors	4(0,31%)	72(0,24%)	0.3507476	ko03022	ppa000092m|PACid:17654523;ppa002833m|PACid:17661921;ppa006300m|PACid:17668098;ppa005578m|PACid:17651880	K03125+K03130+K02202
Metabolism of xenobiotics by cytochrome P450	4(0,31%)	89(0,30%)	0.3513882	ko00980	ppa006426m|PACid:17668810;ppa019020m|PACid:17644780;ppa020320m|PACid:17657109;ppb016836m|PACid:17656603	K00001+K00799
Glutathione metabolism	4(0,31%)	133(0,45%)	0.3517365	ko00480	ppb016836m|PACid:17656603;ppa004673m|PACid:17644253;ppa004670m|PACid:17644254;ppa007950m|PACid:17656849	K00799+K00383+K00797
Nucleotide excision repair	4(0,31%)	107(0,36%)	0.3517365	ko03420	ppa003898m|PACid:17666325;ppa001197m|PACid:17666757;ppa006300m|PACid:17668098;ppa005578m|PACid:17651880	K03504+K10841+K02202
Galactose metabolism	4(0,31%)	80(0,27%)	0.3551777	ko00052	ppa003986m|PACid:17658537;ppa007962m|PACid:17645524;ppa002732m|PACid:17655891;ppa002727m|PACid:17655892	K00850+K01784+K01193
Glycerophospholipid metabolism	4(0,31%)	121(0,41%)	0.3822139	ko00564	ppa004529m|PACid:17668351;ppa004282m|PACid:17643684;ppa008624m|PACid:17658662;ppa004326m|PACid:17665938	K00901+K01114+K01080
Retinol metabolism	4(0,31%)	30(0,10%)	0.3897294	ko00830	ppa006426m|PACid:17668810;ppa019020m|PACid:17644780;ppa020320m|PACid:17657109;ppa003936m|PACid:17647787	K00001+K11155
B cell receptor signaling pathway	4(0,31%)	65(0,22%)	0.3958619	ko04662	ppa006497m|PACid:17641133;ppa011421m|PACid:17657506;ppa011848m|PACid:17660323;ppa007418m|PACid:17661537	K03083+K04392+K06268+K04371
Drug metabolism - cytochrome P450	4(0,31%)	100(0,34%)	0.3958619	ko00982	ppa006426m|PACid:17668810;ppa019020m|PACid:17644780;ppa020320m|PACid:17657109;ppb016836m|PACid:17656603	K00001+K00799
ABC transporters	4(0,31%)	128(0,43%)	0.4183243	ko02010	ppa002351m|PACid:17655395;ppa017081m|PACid:17654789;ppa017338m|PACid:17640854;ppa000212m|PACid:17648698	K05681+K05663
Huntington's disease	4(0,31%)	170(0,58%)	0.4238842	ko05016	ppa010980m|PACid:17644257;ppa006416m|PACid:17668898;ppa013142m|PACid:17655288;ppa008812m|PACid:17654201	K03013+K04498+K03012+K03011
Chloroalkane and chloroalkene degradation	4(0,31%)	52(0,18%)	0.4291877	ko00625	ppa006426m|PACid:17668810;ppa019020m|PACid:17644780;ppa020320m|PACid:17657109;ppa008299m|PACid:17650350	K00001+K00100
Fatty acid metabolism	4(0,31%)	80(0,27%)	0.4435996	ko00071	ppa006426m|PACid:17668810;ppa019020m|PACid:17644780;ppa020320m|PACid:17657109;ppa006371m|PACid:17661983	K00001+K00626
Folate biosynthesis	4(0,31%)	31(0,11%)	0.4437922	ko00790	ppa003722m|PACid:17641993;ppa004248m|PACid:17641994;ppa004955m|PACid:17653696;ppa006335m|PACid:17653697	K01113
Alzheimer's disease	4(0,31%)	159(0,54%)	0.4505232	ko05010	ppa012594m|PACid:17663215;ppa006497m|PACid:17641133;ppa011848m|PACid:17660323;ppa007418m|PACid:17661537	K02183+K03083+K06268+K04371
VEGF signaling pathway	4(0,31%)	60(0,20%)	0.4535888	ko04370	ppa004781m|PACid:17662693;ppa011421m|PACid:17657506;ppa011848m|PACid:17660323;ppa007418m|PACid:17661537	K04718+K04392+K06268+K04371
Glycerolipid metabolism	4(0,31%)	94(0,32%)	0.4561564	ko00561	ppa004529m|PACid:17668351;ppa003936m|PACid:17647787;ppa008624m|PACid:17658662;ppa005016m|PACid:17647958	K00901+K11155+K01080+K09480
Long-term potentiation	4(0,31%)	95(0,32%)	0.4653983	ko04720	ppa012594m|PACid:17663215;ppa006416m|PACid:17668898;ppa011848m|PACid:17660323;ppa007418m|PACid:17661537	K02183+K04498+K06268+K04371
Carbon fixation in photosynthetic organisms	4(0,31%)	78(0,26%)	0.4673314	ko00710	ppa004145m|PACid:17648954;ppa003739m|PACid:17667065;ppa007722m|PACid:17653384;ppa005860m|PACid:17647209	K00873+K00026+K00025
Antigen processing and presentation	4(0,31%)	128(0,43%)	0.4673314	ko04612	ppa014955m|PACid:17651959;ppa006634m|PACid:17655522;ppa012173m|PACid:17666161;ppa008267m|PACid:17665304	K01365+K08064
Adherens junction	4(0,31%)	61(0,21%)	0.4673314	ko04520	ppa006416m|PACid:17668898;ppa011421m|PACid:17657506;ppa009433m|PACid:17654528;ppa007418m|PACid:17661537	K04498+K04392+K03115+K04371
Natural killer cell mediated cytotoxicity	3(0,24%)	56(0,19%)	0.4811707	ko04650	ppa011421m|PACid:17657506;ppa011848m|PACid:17660323;ppa007418m|PACid:17661537	K04392+K06268+K04371
Renal cell carcinoma	3(0,24%)	53(0,18%)	0.4829487	ko05211	ppa006416m|PACid:17668898;ppa011421m|PACid:17657506;ppa007418m|PACid:17661537	K04498+K04392+K04371
Systemic lupus erythematosus	3(0,24%)	50(0,17%)	0.4839795	ko05322	ppa005151m|PACid:17662637;ppa013202m|PACid:17659779;ppb020290m|PACid:17656424	K11090+K11251+K11253
Bacterial invasion of epithelial cells	3(0,24%)	49(0,17%)	0.488931	ko05100	ppa003029m|PACid:17642060;ppa011421m|PACid:17657506;ppa012450m|PACid:17650989	K01528+K04392+K05755
Chemokine signaling pathway	3(0,24%)	64(0,22%)	0.4898308	ko04062	ppa006497m|PACid:17641133;ppa011421m|PACid:17657506;ppa007418m|PACid:17661537	K03083+K04392+K04371
Propanoate metabolism	3(0,24%)	74(0,25%)	0.4971431	ko00640	ppa002029m|PACid:17665660;ppa006371m|PACid:17661983;ppa006210m|PACid:17646333	K01895+K00626+K01900
Focal adhesion	3(0,24%)	88(0,30%)	0.4971431	ko04510	ppa006497m|PACid:17641133;ppa011421m|PACid:17657506;ppa007418m|PACid:17661537	K03083+K04392+K04371
Vibrio cholerae infection	3(0,24%)	66(0,22%)	0.5000243	ko05110	ppa014425m|PACid:17654817;ppa013697m|PACid:17660183;ppa009911m|PACid:17664138	K07342+K09481+K10949
Naphthalene degradation	3(0,24%)	22(0,07%)	0.5204919	ko00626	ppa006426m|PACid:17668810;ppa019020m|PACid:17644780;ppa020320m|PACid:17657109	K00001
Regulation of autophagy	3(0,24%)	91(0,31%)	0.525937	ko04140	ppa001073m|PACid:17644095;ppa004118m|PACid:17651895;ppa004091m|PACid:17651856	K08332
Thyroid cancer	3(0,24%)	72(0,24%)	0.5311539	ko05216	ppa002691m|PACid:17640912;ppa000011m|PACid:17653665;ppa007418m|PACid:17661537	K09291+K04371
Prostate cancer	3(0,24%)	71(0,24%)	0.5332588	ko05215	ppa006497m|PACid:17641133;ppa006416m|PACid:17668898;ppa007418m|PACid:17661537	K03083+K04498+K04371
Mismatch repair	3(0,24%)	60(0,20%)	0.5595702	ko03430	ppa000456m|PACid:17646694;ppa003898m|PACid:17666325;ppa010901m|PACid:17643795	K08739+K03504+K03111
Lysine degradation	3(0,24%)	54(0,18%)	0.5595702	ko00310	ppa000056m|PACid:17653502;ppa006371m|PACid:17661983;ppa000179m|PACid:17644104	K11423+K11424+K11422+K00626+K11433
Colorectal cancer	3(0,24%)	62(0,21%)	0.5649449	ko05210	ppa006497m|PACid:17641133;ppa011421m|PACid:17657506;ppa007418m|PACid:17661537	K03083+K04392+K04371
Ether lipid metabolism	3(0,24%)	39(0,13%)	0.5649449	ko00565	ppa004282m|PACid:17643684;ppa008624m|PACid:17658662;ppa004326m|PACid:17665938	K01114+K01080
Shigellosis	3(0,24%)	65(0,22%)	0.5722895	ko05131	ppa011421m|PACid:17657506;ppa012450m|PACid:17650989;ppa007418m|PACid:17661537	K04392+K05755+K04371
Type II diabetes mellitus	3(0,24%)	43(0,15%)	0.5751519	ko04930	ppa004145m|PACid:17648954;ppa003739m|PACid:17667065;ppa007418m|PACid:17661537	K00873+K04371
T cell receptor signaling pathway	3(0,24%)	61(0,21%)	0.5751519	ko04660	ppa006497m|PACid:17641133;ppa011848m|PACid:17660323;ppa007418m|PACid:17661537	K03083+K06268+K04371
RNA polymerase	3(0,24%)	64(0,22%)	0.5798073	ko03020	ppa010980m|PACid:17644257;ppa013142m|PACid:17655288;ppa008812m|PACid:17654201	K03013+K03012+K03011
Carbon fixation pathways in prokaryotes	3(0,24%)	27(0,09%)	0.5836723	ko00720	ppa001138m|PACid:17667049;ppa002029m|PACid:17665660;ppa006371m|PACid:17661983	K01681+K01895+K00626
Amyotrophic lateral sclerosis (ALS)	3(0,24%)	36(0,12%)	0.59505	ko05014	ppa011421m|PACid:17657506;ppa011848m|PACid:17660323;ppa009206m|PACid:17649542	K04392+K06268+K07887
ErbB signaling pathway	2(0,16%)	50(0,17%)	0.59505	ko04012	ppa006497m|PACid:17641133;ppa007418m|PACid:17661537	K03083+K04371
Linoleic acid metabolism	2(0,16%)	45(0,15%)	0.5989868	ko00591	ppa008299m|PACid:17650350;ppa026489m|PACid:17656330	K00100+K00454
Drug metabolism - other enzymes	2(0,16%)	18(0,06%)	0.603443	ko00983	ppa004992m|PACid:17644515;ppa004597m|PACid:17669303	K13421+K00088
Osteoclast differentiation	2(0,16%)	46(0,16%)	0.6046121	ko04380	ppa011421m|PACid:17657506;ppa007418m|PACid:17661537	K04392+K04371
Methane metabolism	2(0,16%)	159(0,54%)	0.6060153	ko00680	ppa003986m|PACid:17658537;ppa002029m|PACid:17665660	K00850+K01895
Protein export	2(0,16%)	54(0,18%)	0.6066884	ko03060	ppa014425m|PACid:17654817;ppa013697m|PACid:17660183	K07342+K09481
Vascular smooth muscle contraction	2(0,16%)	76(0,26%)	0.6142718	ko04270	ppa012594m|PACid:17663215;ppa007418m|PACid:17661537	K02183+K04371
Sphingolipid metabolism	2(0,16%)	68(0,23%)	0.6182366	ko00600	ppa004781m|PACid:17662693;ppa008624m|PACid:17658662	K04718+K01080
Isoquinoline alkaloid biosynthesis	2(0,16%)	33(0,11%)	0.622879	ko00950	ppa003608m|PACid:17659190;ppa006362m|PACid:17668349	K00422+K00815
Fc epsilon RI signaling pathway	2(0,16%)	43(0,15%)	0.6235645	ko04664	ppa011421m|PACid:17657506;ppa007418m|PACid:17661537	K04392+K04371
p53 signaling pathway	2(0,16%)	67(0,23%)	0.6386809	ko04115	ppa010978m|PACid:17667666;ppa018837m|PACid:17649395	K10143+K06640
Endometrial cancer	2(0,16%)	49(0,17%)	0.6474664	ko05213	ppa006497m|PACid:17641133;ppa007418m|PACid:17661537	K03083+K04371
Glycosylphosphatidylinositol(GPI)-anchor biosynthesis	2(0,16%)	26(0,09%)	0.6474664	ko00563	ppa000885m|PACid:17642508;ppa023426m|PACid:17652632	K05285
Parkinson's disease	2(0,16%)	117(0,40%)	0.6509645	ko05012	ppa012391m|PACid:17645771;ppa012420m|PACid:17664496	K10578+K10575
Viral myocarditis	2(0,16%)	25(0,08%)	0.654082	ko05416	ppa001554m|PACid:17656842;ppa011421m|PACid:17657506	K03260+K04392
GnRH signaling pathway	2(0,16%)	79(0,27%)	0.6593663	ko04912	ppa012594m|PACid:17663215;ppa007418m|PACid:17661537	K02183+K04371
Terpenoid backbone biosynthesis	2(0,16%)	54(0,18%)	0.6628527	ko00900	ppa003627m|PACid:17647709;ppa006371m|PACid:17661983	K00021+K00626
MAPK signaling pathway - yeast	2(0,16%)	63(0,21%)	0.6634303	ko04011	ppa002691m|PACid:17640912;ppa000011m|PACid:17653665	K09291
Phenylalanine, tyrosine and tryptophan biosynthesis	2(0,16%)	48(0,16%)	0.6690719	ko00400	ppa006362m|PACid:17668349;ppa009800m|PACid:17649667	K00815+K01658
Butanoate metabolism	2(0,16%)	50(0,17%)	0.6690719	ko00650	ppa008299m|PACid:17650350;ppa006371m|PACid:17661983	K00100+K00626
Ascorbate and aldarate metabolism	2(0,16%)	116(0,39%)	0.6747715	ko00053	ppa010097m|PACid:17651822;ppa005034m|PACid:17662051	K14190+K00012
Nitrogen metabolism	2(0,16%)	60(0,20%)	0.6918922	ko00910	ppa013221m|PACid:17652354;ppa008903m|PACid:17644476	K00360+K01673
Flavone and flavonol biosynthesis	2(0,16%)	123(0,42%)	0.6928595	ko00944	ppa019694m|PACid:17643533;ppa004569m|PACid:17641732	K05280
Progesterone-mediated oocyte maturation	2(0,16%)	105(0,36%)	0.694433	ko04914	ppa004731m|PACid:17640761;ppa007418m|PACid:17661537	K03364+K04371
Notch signaling pathway	2(0,16%)	33(0,11%)	0.708165	ko04330	ppa015893m|PACid:17665674;ppa006416m|PACid:17668898	K06063+K04498
Thiamine metabolism	2(0,16%)	17(0,06%)	0.7221021	ko00730	ppa003609m|PACid:17657199;ppa003119m|PACid:17661311	K14153+K03707
Fat digestion and absorption	2(0,16%)	22(0,07%)	0.7276729	ko04975	ppa003936m|PACid:17647787;ppa008624m|PACid:17658662	K11155+K01080
Alanine, aspartate and glutamate metabolism	2(0,16%)	83(0,28%)	0.7276729	ko00250	ppa023989m|PACid:17667692;ppa012322m|PACid:17640357	K01955
Rheumatoid arthritis	2(0,16%)	70(0,24%)	0.7276729	ko05323	ppa014955m|PACid:17651959;ppa008267m|PACid:17665304	K01365
Pathogenic Escherichia coli infection	2(0,16%)	56(0,19%)	0.7457903	ko05130	ppa012450m|PACid:17650989;ppa001307m|PACid:17653543	K05755+K11294
Lysosome	2(0,16%)	203(0,69%)	0.750287	ko04142	ppa014955m|PACid:17651959;ppa008267m|PACid:17665304	K01365
Glioma	2(0,16%)	64(0,22%)	0.7513084	ko05214	ppa012594m|PACid:17663215;ppa007418m|PACid:17661537	K02183+K04371
Vitamin B6 metabolism	2(0,16%)	32(0,11%)	0.7513084	ko00750	ppa009029m|PACid:17657144;ppa008974m|PACid:17657114	K06215
Pancreatic cancer	2(0,16%)	69(0,23%)	0.7550545	ko05212	ppa011421m|PACid:17657506;ppa007418m|PACid:17661537	K04392+K04371
Melanoma	1(0,08%)	41(0,14%)	0.755661	ko05218	ppa007418m|PACid:17661537	K04371
Fluorobenzoate degradation	1(0,08%)	7(0,02%)	0.7626343	ko00364	ppa010552m|PACid:17664768	K01061
Peroxisome	1(0,08%)	156(0,53%)	0.7632319	ko04146	ppa010978m|PACid:17667666	K13346
Gap junction	1(0,08%)	64(0,22%)	0.7690907	ko04540	ppa007418m|PACid:17661537	K04371
Circadian rhythm - mammal	1(0,08%)	35(0,12%)	0.7735875	ko04710	ppa002269m|PACid:17642550	K08960
Non-small cell lung cancer	1(0,08%)	40(0,14%)	0.7787151	ko05223	ppa007418m|PACid:17661537	K04371
Amoebiasis	1(0,08%)	36(0,12%)	0.7807743	ko05146	ppa009206m|PACid:17649542	K07887
Photosynthesis - antenna proteins	1(0,08%)	20(0,07%)	0.7807743	ko00196	ppa010066m|PACid:17641455	K08912
Cytosolic DNA-sensing pathway	1(0,08%)	32(0,11%)	0.7884241	ko04623	ppa010980m|PACid:17644257	K03013
Leukocyte transendothelial migration	1(0,08%)	19(0,06%)	0.7979329	ko04670	ppa011421m|PACid:17657506	K04392
Histidine metabolism	1(0,08%)	28(0,10%)	0.7999028	ko00340	ppa020705m|PACid:17652142	K00599
Biosynthesis of unsaturated fatty acids	1(0,08%)	114(0,39%)	0.803308	ko01040	ppa009010m|PACid:17650974	K10258
NOD-like receptor signaling pathway	1(0,08%)	38(0,13%)	0.8120284	ko04621	ppa007418m|PACid:17661537	K04371
Protein digestion and absorption	1(0,08%)	74(0,25%)	0.8160576	ko04974	ppa005662m|PACid:17650731	K14209
Brassinosteroid biosynthesis	1(0,08%)	16(0,05%)	0.8216693	ko00905	ppa023454m|PACid:17658543	K12639
Acute myeloid leukemia	1(0,08%)	41(0,14%)	0.825087	ko05221	ppa007418m|PACid:17661537	K04371
Tryptophan metabolism	1(0,08%)	67(0,23%)	0.8264287	ko00380	ppa006371m|PACid:17661983	K00626
Dorso-ventral axis formation	1(0,08%)	34(0,12%)	0.8284972	ko04320	ppa007418m|PACid:17661537	K04371
Polyketide sugar unit biosynthesis	1(0,08%)	11(0,04%)	0.8403996	ko00523	ppa009264m|PACid:17650924	K12451
Lysine biosynthesis	1(0,08%)	28(0,10%)	0.8421619	ko00300	ppa005426m|PACid:17660617	K10206
Steroid biosynthesis	1(0,08%)	49(0,17%)	0.8421619	ko00100	ppa001810m|PACid:17648315	K01853
Valine, leucine and isoleucine degradation	1(0,08%)	69(0,23%)	0.8421619	ko00280	ppa006371m|PACid:17661983	K00626
RIG-I-like receptor signaling pathway	1(0,08%)	28(0,10%)	0.8497362	ko04622	ppa004386m|PACid:17645781	K11594
Phototransduction	1(0,08%)	23(0,08%)	0.8502834	ko04744	ppa012594m|PACid:17663215	K02183
Riboflavin metabolism	1(0,08%)	34(0,12%)	0.8512215	ko00740	ppa010350m|PACid:17651495	K00861
Gastric acid secretion	1(0,08%)	31(0,11%)	0.8545881	ko04971	ppa012594m|PACid:17663215	K02183
beta-Alanine metabolism	1(0,08%)	45(0,15%)	0.854831	ko00410	ppa007950m|PACid:17656849	K00797
Base excision repair	1(0,08%)	71(0,24%)	0.854831	ko03410	ppa003898m|PACid:17666325	K03504
Aldosterone-regulated sodium reabsorption	1(0,08%)	25(0,08%)	0.8553647	ko04960	ppa007418m|PACid:17661537	K04371
Pentose phosphate pathway	1(0,08%)	56(0,19%)	0.8583593	ko00030	ppa003986m|PACid:17658537	K00850
Benzoate degradation	1(0,08%)	8(0,03%)	0.8596436	ko00362	ppa006371m|PACid:17661983	K00626
mTOR signaling pathway	1(0,08%)	73(0,25%)	0.8612585	ko04150	ppa007418m|PACid:17661537	K04371
Salivary secretion	1(0,08%)	34(0,12%)	0.8617244	ko04970	ppa012594m|PACid:17663215	K02183
alpha-Linolenic acid metabolism	1(0,08%)	131(0,44%)	0.8640709	ko00592	ppa026489m|PACid:17656330	K00454
Tropane, piperidine and pyridine alkaloid biosynthesis	1(0,08%)	43(0,15%)	0.8668032	ko00960	ppa006362m|PACid:17668349	K00815
Arachidonic acid metabolism	1(0,08%)	21(0,07%)	0.8856565	ko00590	ppa003405m|PACid:17646705	K00490
Toluene degradation	1(0,08%)	7(0,02%)	0.8874569	ko00623	ppa010552m|PACid:17664768	K01061
Jak-STAT signaling pathway	1(0,08%)	18(0,06%)	0.88763	ko04630	ppa006416m|PACid:17668898	K04498
Epithelial cell signaling in Helicobacter pylori infection	1(0,08%)	33(0,11%)	0.8967258	ko05120	ppa011421m|PACid:17657506	K04392
Bladder cancer	1(0,08%)	37(0,13%)	0.8967258	ko05219	ppa007418m|PACid:17661537	K04371
Glycosaminoglycan biosynthesis - heparan sulfate	1(0,08%)	33(0,11%)	0.8974144	ko00534	ppa005437m|PACid:17656870	K02366
Vasopressin-regulated water reabsorption	1(0,08%)	30(0,10%)	0.8993717	ko04962	ppa009206m|PACid:17649542	K07887
Indole alkaloid biosynthesis	1(0,08%)	26(0,09%)	0.900457	ko00901	ppa006884m|PACid:17664564	K01757
Arginine and proline metabolism	1(0,08%)	81(0,28%)	0.9058908	ko00330	ppa007950m|PACid:17656849	K00797
Prion diseases	1(0,08%)	70(0,24%)	0.907964	ko05020	ppa007418m|PACid:17661537	K04371
Phenylalanine metabolism	1(0,08%)	141(0,48%)	0.907964	ko00360	ppa006362m|PACid:17668349	K00815
Non-homologous end-joining	1(0,08%)	14(0,05%)	0.9174294	ko03450	ppa002852m|PACid:17641861	K10884
Synthesis and degradation of ketone bodies	1(0,08%)	6(0,02%)	0.9174294	ko00072	ppa006371m|PACid:17661983	K00626
Chlorocyclohexane and chlorobenzene degradation	1(0,08%)	23(0,08%)	0.9174294	ko00361	ppa010552m|PACid:17664768	K01061
Ubiquinone and other terpenoid-quinone biosynthesis	1(0,08%)	58(0,20%)	0.9179902	ko00130	ppa006362m|PACid:17668349	K00815
Nicotinate and nicotinamide metabolism	1(0,08%)	20(0,07%)	0.9204345	ko00760	ppa008696m|PACid:17657944	K03787
Phototransduction - fly	1(0,08%)	32(0,11%)	0.9235018	ko04745	ppa012594m|PACid:17663215	K02183
Basal cell carcinoma	1(0,08%)	12(0,04%)	0.928678	ko05217	ppa006497m|PACid:17641133	K03083
Biotin metabolism	1(0,08%)	4(0,01%)	0.9309308	ko00780	ppa007144m|PACid:17641473	K01012
Proximal tubule bicarbonate reclamation	1(0,08%)	13(0,04%)	0.9441508	ko04964	ppa005860m|PACid:17647209	K00025
SNARE interactions in vesicular transport	1(0,08%)	78(0,26%)	0.9465112	ko04130	ppa006878m|PACid:17662519	K08488
MAPK signaling pathway - fly	1(0,08%)	34(0,12%)	0.957982	ko04013	ppa007418m|PACid:17661537	K04371
Novobiocin biosynthesis	1(0,08%)	13(0,04%)	0.9625998	ko00401	ppa006362m|PACid:17668349	K00815
Olfactory transduction	1(0,08%)	31(0,11%)	0.9633586	ko04740	ppa012594m|PACid:17663215	K02183
Pancreatic secretion	1(0,08%)	17(0,06%)	0.963575	ko04972	ppa011421m|PACid:17657506	K04392
Chronic myeloid leukemia	1(0,08%)	41(0,14%)	0.963575	ko05220	ppa007418m|PACid:17661537	K04371

## Sheet: Pathway for RS
Pathway for RS library	Target genes with pathway annotation (597)	All genes of the species with pathway annotation (14578)	P-value	Pathway ID	Genes	KO identities	Sütun1	Sütun2	Sütun3	Sütun4	Sütun5	Sütun6	Sütun7	Sütun8	Sütun9	Sütun10	Sütun11	Sütun12	Sütun13	Sütun14	Sütun15	Sütun16	Sütun17	Sütun18	Sütun19	Sütun20	Sütun21	Sütun22	Sütun23	Sütun24	Sütun25	Sütun26	Sütun27	Sütun28	Sütun29	Sütun30	Sütun31	Sütun32	Sütun33	Sütun34	Sütun35	Sütun36	Sütun37	Sütun38	Sütun39	Sütun40	Sütun41	Sütun42	Sütun43
Plant-pathogen interaction	110(8,23%)	1687(5,55%)	0.372	ko04626	ppa001920m|PACid:17668714;ppa015313m|PACid:17653536;ppa025931m|PACid:17641814;ppa017433m|PACid:17649403;ppa022023m|PACid:17662758;ppa026003m|PACid:17641205;ppb014730m|PACid:17641227;ppa020719m|PACid:17658044;ppa000953m|PACid:17660995;ppa026111m|PACid:17662995;ppa019385m|PACid:17654769;ppa001090m|PACid:17658188;ppa016819m|PACid:17665151;ppa021718m|PACid:17647832;ppa014763m|PACid:17662144;ppa018842…	K13430+K13457+K13459+K13460+K13420+K13464+K13425+K13424+K13447+K13416+K13417+K13426+K13422+K13412+K13414+K13456+K02358
Metabolic pathways	103(7,70%)	3098(10,20%)	0.9944827	ko01100	ppa004796m|PACid:17666972;ppa004411m|PACid:17652599;ppa001519m|PACid:17650319;ppa003697m|PACid:17643450;ppa020979m|PACid:17651121;ppa003376m|PACid:17640837;ppa003608m|PACid:17659190;ppa006916m|PACid:17665064;ppa003474m|PACid:17646994;ppa001312m|PACid:17644921;ppa003739m|PACid:17667065;ppa010552m|PACid:17664768;ppa019548m|PACid:17643327;ppa004433m|PACid:17668474;ppa003722m|PACid:17641993;ppa004248…	K01580+K10158+K01115+K01051+K00514+K00717+K00422+K00789+K00700+K00873+K01061+K01568+K05280+K01113+K00517+K05278+K03006+K00423+K00228+K00705+K12639+K05277+K11752+K00627+K00058+K00002+K14190+K01681+K02366+K00021+K11155+K13606+K10781+K01895+K01638+K00012+K01784+K00100+K00218+K09753+K00861+K00759+K00696+K00889+K00660+K01012+K00797+K01080+K01658+K00815+K00626+K01184+K02326+K03015+K01955+K01853+K00975+…
Biosynthesis of secondary metabolites	56(4,19%)	1919(6,32%)	0.9985113	ko01110	ppa004796m|PACid:17666972;ppa004523m|PACid:17669375;ppa020979m|PACid:17651121;ppa003608m|PACid:17659190;ppa006916m|PACid:17665064;ppa003739m|PACid:17667065;ppa019548m|PACid:17643327;ppa004433m|PACid:17668474;ppa017311m|PACid:17656555;ppa017120m|PACid:17664964;ppa021625m|PACid:17652528;ppa024900m|PACid:17645133;ppa021476m|PACid:17640334;ppa026252m|PACid:17641872;ppa006966m|PACid:17645483;ppa023454…	K01580+K05350+K00514+K00422+K00789+K00873+K01568+K05280+K00517+K04124+K05278+K01188+K00228+K12639+K05277+K00627+K00002+K13071+K14190+K01681+K00021+K13606+K01895+K00012+K00218+K09753+K00660+K01658+K00815+K00626+K01853+K03787+K00939+K00026+K01900+K00025+K02294+K01689+K09840+K00088+K01757+K00787+K10206+K05933+K10717
Plant hormone signal transduction	44(3,29%)	1009(3,32%)	0.352851	ko04075	ppa001561m|PACid:17644415;ppa001781m|PACid:17656366;ppa016935m|PACid:17647108;ppa011173m|PACid:17659923;ppa023099m|PACid:17648088;ppa004886m|PACid:17641806;ppa004959m|PACid:17641807;ppa025690m|PACid:17652218;ppa018374m|PACid:17646769;ppa003136m|PACid:17643333;ppa002082m|PACid:17645207;ppa002195m|PACid:17653376;ppa002710m|PACid:17657536;ppa022757m|PACid:17655313;ppa008594m|PACid:17660949;ppa008637…	K14494+K13415+K13464+K14491+K13416+K14486+K14497+K14503+K13422+K14504+K14492+K14500+K14484+K14493+K14432+K14498+K14509+K14489+K14512+K14488
RNA transport	32(2,39%)	479(1,58%)	0.004567776	ko03013	ppa017316m|PACid:17642285;ppa001259m|PACid:17646475;ppa015313m|PACid:17653536;ppa017433m|PACid:17649403;ppa022023m|PACid:17662758;ppa026003m|PACid:17641205;ppa021718m|PACid:17647832;ppa023828m|PACid:17649287;ppa001182m|PACid:17644336;ppb022444m|PACid:17664258;ppa022768m|PACid:17663062;ppa019704m|PACid:17642841;ppa007812m|PACid:17662041;ppa002691m|PACid:17640912;ppa001212m|PACid:17660869;ppa005975…	K14327+K14293+K01164+K14314+K09291+K14320+K14525+K03260+K03250+K03257+K13126+K03243+K14306+K03254+K14326
Ribosome biogenesis in eukaryotes	26(1,94%)	426(1,40%)	0.02797823	ko03008	ppa017316m|PACid:17642285;ppa015313m|PACid:17653536;ppa017433m|PACid:17649403;ppa022023m|PACid:17662758;ppa026003m|PACid:17641205;ppa021718m|PACid:17647832;ppa023828m|PACid:17649287;ppa001182m|PACid:17644336;ppb022444m|PACid:17664258;ppa022768m|PACid:17663062;ppa019704m|PACid:17642841;ppa003497m|PACid:17647499;ppa001212m|PACid:17660869;ppa005139m|PACid:17657949;ppa014481m|PACid:17660552;ppa010494…	K12619+K01164+K14570+K02218+K14525+K14566+K12845+K14560+K03115+K14555+K14553
Microbial metabolism in diverse environments	23(1,72%)	661(2,18%)	0.819679	ko01120	ppa003739m|PACid:17667065;ppa010552m|PACid:17664768;ppa003722m|PACid:17641993;ppa004248m|PACid:17641994;ppa017311m|PACid:17656555;ppa004727m|PACid:17669334;ppa002769m|PACid:17668075;ppa009007m|PACid:17651965;ppa004938m|PACid:17658526;ppa001138m|PACid:17667049;ppa002029m|PACid:17665660;ppa003648m|PACid:17665116;ppa006416m|PACid:17668898;ppa008299m|PACid:17650350;ppa006371m|PACid:17661983;ppa007722…	K00873+K01061+K01113+K00517+K00627+K00058+K00002+K01681+K01895+K01638+K00100+K00626+K00026+K01900+K00025+K01689+K13811+K01500
Chagas disease (American trypanosomiasis)	20(1,50%)	328(1,08%)	0.04983489	ko05142	ppa001920m|PACid:17668714;ppa003291m|PACid:17643962;ppa024135m|PACid:17643175;ppa025690m|PACid:17652218;ppa018374m|PACid:17646769;ppa019630m|PACid:17663538;ppa001409m|PACid:17643330;ppa001594m|PACid:17658510;ppa026351m|PACid:17649173;ppa002291m|PACid:17659234;ppa018572m|PACid:17664583;ppa007418m|PACid:17661537;ppa010350m|PACid:17651495;ppa003299m|PACid:17652986;ppa003280m|PACid:17652987;ppa009000…	K04733+K03456+K04371+K04382
mRNA surveillance pathway	19(1,42%)	327(1,08%)	0.07979655	ko03015	ppa017316m|PACid:17642285;ppa022768m|PACid:17663062;ppa016222m|PACid:17640567;ppa019704m|PACid:17642841;ppa003291m|PACid:17643962;ppa014481m|PACid:17660552;ppa010350m|PACid:17651495;ppa003299m|PACid:17652986;ppa003280m|PACid:17652987;ppa005903m|PACid:17667090;ppa001307m|PACid:17653543;ppa009298m|PACid:17653773;ppa003942m|PACid:17668672;ppa009000m|PACid:17662373;ppa005661m|PACid:17648054;ppa009564…	K14327+K14411+K03456+K13126+K11583+K04382+K14326+K14398+K14407
Apoptosis	18(1,35%)	326(1,07%)	0.1226453	ko04210	ppa001920m|PACid:17668714;ppa024135m|PACid:17643175;ppa025690m|PACid:17652218;ppa018374m|PACid:17646769;ppa019630m|PACid:17663538;ppa001409m|PACid:17643330;ppa001594m|PACid:17658510;ppa026351m|PACid:17649173;ppa002291m|PACid:17659234;ppa018572m|PACid:17664583;ppa003679m|PACid:17662231;ppa005246m|PACid:17645471;ppa011848m|PACid:17660323;ppa011040m|PACid:17660025;ppa011020m|PACid:17660026;ppa019762…	K04733+K01173+K04345+K06268
Neurotrophin signaling pathway	17(1,27%)	371(1,22%)	0.3517817	ko04722	ppa001920m|PACid:17668714;ppa024135m|PACid:17643175;ppa025690m|PACid:17652218;ppa018374m|PACid:17646769;ppa019630m|PACid:17663538;ppa001409m|PACid:17643330;ppa001594m|PACid:17658510;ppa026351m|PACid:17649173;ppa002291m|PACid:17659234;ppa018572m|PACid:17664583;ppa007418m|PACid:17661537;ppa011421m|PACid:17657506;ppa010148m|PACid:17669204;ppa003651m|PACid:17659118;ppa019762m|PACid:17642784;ppa022892…	K04733+K04371+K04392+K06630
Starch and sucrose metabolism	17(1,27%)	426(1,40%)	0.5793546	ko00500	ppa004523m|PACid:17669375;ppa003697m|PACid:17643450;ppa003474m|PACid:17646994;ppa001312m|PACid:17644921;ppa021476m|PACid:17640334;ppa026252m|PACid:17641872;ppa003327m|PACid:17640929;ppa005034m|PACid:17662051;ppa000636m|PACid:17650705;ppa006839m|PACid:17644602;ppa006857m|PACid:17658300;ppa004196m|PACid:17653181;ppa007051m|PACid:17644511;ppa002732m|PACid:17655891;ppa002727m|PACid:17655892;ppa006628…	K05350+K01051+K00700+K01188+K00705+K00012+K00696+K01184+K00975+K00847+K01193
Ubiquitin mediated proteolysis	16(1,20%)	299(0,98%)	0.1671405	ko04120	ppa012074m|PACid:17646023;ppa000705m|PACid:17663131;ppa006953m|PACid:17642034;ppa007424m|PACid:17667328;ppa009965m|PACid:17660224;ppa004731m|PACid:17640761;ppa012391m|PACid:17645771;ppa004118m|PACid:17651895;ppa010978m|PACid:17667666;ppa004091m|PACid:17651856;ppa002704m|PACid:17664856;ppa005269m|PACid:17663654;ppa012420m|PACid:17664496;ppa012610m|PACid:17655175;ppa012813m|PACid:17661979;ppa012930…	K10576+K10597+K10601+K03363+K10583+K03364+K10578+K10590+K10143+K10685+K03875+K10575+K10688+K10580+K06689
Toll-like receptor signaling pathway	16(1,20%)	344(1,13%)	0.3362269	ko04620	ppa001920m|PACid:17668714;ppa024135m|PACid:17643175;ppa025690m|PACid:17652218;ppa018374m|PACid:17646769;ppa019630m|PACid:17663538;ppa001409m|PACid:17643330;ppa001594m|PACid:17658510;ppa026351m|PACid:17649173;ppa002291m|PACid:17659234;ppa018572m|PACid:17664583;ppa007418m|PACid:17661537;ppa011421m|PACid:17657506;ppa003651m|PACid:17659118;ppa019762m|PACid:17642784;ppa022892m|PACid:17648668;ppa001294…	K04733+K04371+K04392
Toxoplasmosis	16(1,20%)	391(1,29%)	0.5379174	ko05145	ppa001920m|PACid:17668714;ppa024135m|PACid:17643175;ppa025690m|PACid:17652218;ppa018374m|PACid:17646769;ppa019630m|PACid:17663538;ppa001409m|PACid:17643330;ppa001594m|PACid:17658510;ppa026351m|PACid:17649173;ppa002291m|PACid:17659234;ppa018572m|PACid:17664583;ppa004069m|PACid:17658666;ppa007418m|PACid:17661537;ppa003651m|PACid:17659118;ppa019762m|PACid:17642784;ppa022892m|PACid:17648668;ppa001294…	K04733+K13412+K04371
Fc gamma R-mediated phagocytosis	15(1,12%)	115(0,38%)	69.3	ko04666	ppa001519m|PACid:17650319;ppa000858m|PACid:17648618;ppa000857m|PACid:17648619;ppa000893m|PACid:17648620;ppa007418m|PACid:17661537;ppa003029m|PACid:17642060;ppa006014m|PACid:17650623;ppa008624m|PACid:17658662;ppa012450m|PACid:17650989;ppa005007m|PACid:17641860;ppa013105m|PACid:17651612;ppa011421m|PACid:17657506;ppa013034m|PACid:17643454;ppa003651m|PACid:17659118;ppa000537m|PACid:17645786	K01115+K05768+K04371+K01528+K00889+K01080+K05755+K05765+K04392
Leishmaniasis	15(1,12%)	313(1,03%)	0.3025364	ko05140	ppa001920m|PACid:17668714;ppa024135m|PACid:17643175;ppa025690m|PACid:17652218;ppa018374m|PACid:17646769;ppa019630m|PACid:17663538;ppa001409m|PACid:17643330;ppa001594m|PACid:17658510;ppa026351m|PACid:17649173;ppa002291m|PACid:17659234;ppa018572m|PACid:17664583;ppa007418m|PACid:17661537;ppa003651m|PACid:17659118;ppa019762m|PACid:17642784;ppa022892m|PACid:17648668;ppa001294m|PACid:17668631	K04733+K04371
Wnt signaling pathway	14(1,05%)	163(0,54%)	0.007143698	ko04310	ppa003291m|PACid:17643962;ppa006416m|PACid:17668898;ppa010350m|PACid:17651495;ppa003299m|PACid:17652986;ppa003280m|PACid:17652987;ppa005246m|PACid:17645471;ppa011848m|PACid:17660323;ppa009000m|PACid:17662373;ppa009433m|PACid:17654528;ppa011421m|PACid:17657506;ppa002269m|PACid:17642550;ppa011040m|PACid:17660025;ppa011020m|PACid:17660026;ppa000478m|PACid:17669277	K03456+K04498+K04345+K06268+K04382+K03115+K04392+K08960+K04508
Purine metabolism	14(1,05%)	189(0,62%)	0.02360235	ko00230	ppa001790m|PACid:17658763;ppa003739m|PACid:17667065;ppa001857m|PACid:17666189;ppa012146m|PACid:17667873;ppa012694m|PACid:17667874;ppa011714m|PACid:17653292;ppa012276m|PACid:17654276;ppa008696m|PACid:17657944;ppa011531m|PACid:17646456;ppa008812m|PACid:17654201;ppa004597m|PACid:17669303;ppa013142m|PACid:17655288;ppa012182m|PACid:17655511;ppa004963m|PACid:17650112	K01510+K00873+K03006+K00759+K02326+K03015+K03787+K00939+K03011+K00088+K03012+K13811
Measles	14(1,05%)	361(1,19%)	0.6216872	ko05162	ppa001920m|PACid:17668714;ppa024135m|PACid:17643175;ppa025690m|PACid:17652218;ppa018374m|PACid:17646769;ppa019630m|PACid:17663538;ppa001409m|PACid:17643330;ppa001594m|PACid:17658510;ppa026351m|PACid:17649173;ppa002291m|PACid:17659234;ppa018572m|PACid:17664583;ppa009433m|PACid:17654528;ppa019762m|PACid:17642784;ppa022892m|PACid:17648668;ppa001294m|PACid:17668631	K04733+K03115
Protein processing in endoplasmic reticulum	14(1,05%)	425(1,40%)	0.833839	ko04141	ppa001857m|PACid:17666189;ppa000989m|PACid:17666677;ppa000705m|PACid:17663131;ppa006953m|PACid:17642034;ppa012391m|PACid:17645771;ppa014425m|PACid:17654817;ppa007951m|PACid:17658381;ppa011156m|PACid:17662422;ppa005813m|PACid:17663424;ppa006364m|PACid:17646626;ppa012420m|PACid:17664496;ppa011062m|PACid:17646027;ppa013697m|PACid:17660183;ppa012930m|PACid:17650352	K14007+K04523+K10597+K10601+K10578+K07342+K09518+K13993+K08852+K09503+K10575+K10666+K09481+K06689
Oocyte meiosis	13(0,97%)	202(0,67%)	0.07214673	ko04114	ppa003291m|PACid:17643962;ppa007418m|PACid:17661537;ppa007424m|PACid:17667328;ppa010350m|PACid:17651495;ppa003299m|PACid:17652986;ppa003280m|PACid:17652987;ppa005246m|PACid:17645471;ppa011848m|PACid:17660323;ppa009000m|PACid:17662373;ppa010148m|PACid:17669204;ppa003651m|PACid:17659118;ppa011040m|PACid:17660025;ppa011020m|PACid:17660026	K03456+K04371+K03363+K04345+K06268+K04382+K06630
Regulation of actin cytoskeleton	12(0,90%)	119(0,39%)	0.003490415	ko04810	ppa004926m|PACid:17648238;ppa000858m|PACid:17648618;ppa000857m|PACid:17648619;ppa000893m|PACid:17648620;ppa007418m|PACid:17661537;ppa006014m|PACid:17650623;ppa012450m|PACid:17650989;ppa005007m|PACid:17641860;ppa013105m|PACid:17651612;ppa011421m|PACid:17657506;ppa013034m|PACid:17643454;ppa003651m|PACid:17659118	K00921+K05768+K04371+K00889+K05755+K05765+K04392
Cell cycle - yeast	12(0,90%)	311(1,02%)	0.6253356	ko04111	ppa022091m|PACid:17654712;ppa1027179m|PACid:17658650;ppa000996m|PACid:17657769;ppa003291m|PACid:17643962;ppa007424m|PACid:17667328;ppa004731m|PACid:17640761;ppa010350m|PACid:17651495;ppa003299m|PACid:17652986;ppa003280m|PACid:17652987;ppa009000m|PACid:17662373;ppa023271m|PACid:17642914;ppa011295m|PACid:17641223	K06685+K02540+K03456+K03363+K03364+K04382+K02603
RNA degradation	12(0,90%)	362(1,19%)	0.8122057	ko03018	ppa017316m|PACid:17642285;ppa022768m|PACid:17663062;ppa019704m|PACid:17642841;ppa014481m|PACid:17660552;ppa005903m|PACid:17667090;ppa001307m|PACid:17653543;ppa009298m|PACid:17653773;ppa006654m|PACid:17651730;ppa005661m|PACid:17648054;ppa005779m|PACid:17663029;ppa006170m|PACid:17651318;ppa004633m|PACid:17668405	K12619+K13126+K10643+K01689+K12614
Pyruvate metabolism	11(0,82%)	115(0,38%)	0.007496572	ko00620	ppa003739m|PACid:17667065;ppa003765m|PACid:17653935;ppa004727m|PACid:17669334;ppa004938m|PACid:17658526;ppa002029m|PACid:17665660;ppa003648m|PACid:17665116;ppa006371m|PACid:17661983;ppa007722m|PACid:17653384;ppa005860m|PACid:17647209;ppa008497m|PACid:17645432;ppa005312m|PACid:17641427	K00873+K00102+K00627+K01895+K01638+K00626+K00026+K00025+K01069
Pyrimidine metabolism	11(0,82%)	188(0,62%)	0.1495759	ko00240	ppa001790m|PACid:17658763;ppa001857m|PACid:17666189;ppa011714m|PACid:17653292;ppa012276m|PACid:17654276;ppa012322m|PACid:17640357;ppa008696m|PACid:17657944;ppa008812m|PACid:17654201;ppa002621m|PACid:17660444;ppa005329m|PACid:17660445;ppa013142m|PACid:17655288;ppa012182m|PACid:17655511	K01510+K03006+K02326+K03015+K01955+K03787+K03011+K01937+K03012
Meiosis - yeast	10(0,75%)	132(0,43%)	0.04463133	ko04113	ppa000996m|PACid:17657769;ppa003291m|PACid:17643962;ppa007424m|PACid:17667328;ppa010350m|PACid:17651495;ppa003299m|PACid:17652986;ppa003280m|PACid:17652987;ppa005246m|PACid:17645471;ppa009000m|PACid:17662373;ppa008151m|PACid:17665953;ppa011295m|PACid:17641223	K02540+K03456+K03363+K04345+K04382+K10872+K02603
Endocytosis	10(0,75%)	152(0,50%)	0.09469575	ko04144	ppa011621m|PACid:17668661;ppa001519m|PACid:17650319;ppa002514m|PACid:17655630;ppa003029m|PACid:17642060;ppa003357m|PACid:17664517;ppa006014m|PACid:17650623;ppa007358m|PACid:17644063;ppa010873m|PACid:17660339;ppa005007m|PACid:17641860;ppa000537m|PACid:17645786	K12197+K01115+K12479+K01528+K12471+K00889+K11247+K12192+K12191
Pathways in cancer	10(0,75%)	170(0,56%)	0.1601151	ko05200	ppa006437m|PACid:17658745;ppa000022m|PACid:17668739;ppa000023m|PACid:17668740;ppa000024m|PACid:17668741;ppa002691m|PACid:17640912;ppa007418m|PACid:17661537;ppa006416m|PACid:17668898;ppa005269m|PACid:17663654;ppa011421m|PACid:17657506;ppa003651m|PACid:17659118	K01110+K07203+K09291+K04371+K04498+K03875+K04392
Spliceosome	10(0,75%)	464(1,53%)	0.9928597	ko03040	ppa013211m|PACid:17655878;ppa016222m|PACid:17640567;ppa015893m|PACid:17665674;ppa007812m|PACid:17662041;ppa013424m|PACid:17662581;ppa013346m|PACid:17643176;ppa009564m|PACid:17660450;ppa013707m|PACid:17640587;ppa006170m|PACid:17651318;ppa000478m|PACid:17669277	K11097+K12741+K06063+K11099+K12845+K11096+K12831+K12857
Circadian rhythm - plant	9(0,67%)	146(0,48%)	0.1451664	ko04712	ppa004756m|PACid:17645083;ppa018578m|PACid:17661242;ppa007919m|PACid:17658896;ppa001963m|PACid:17645437;ppa006888m|PACid:17658940;ppa010704m|PACid:17656641;ppa008172m|PACid:17668197;ppa009433m|PACid:17654528;ppa005254m|PACid:17669228	K12135+K12129+K12130+K12128+K12126+K12132+K00660+K03115
Glycolysis / Gluconeogenesis	9(0,67%)	148(0,49%)	0.1537368	ko00010	ppa003739m|PACid:17667065;ppa019548m|PACid:17643327;ppa003458m|PACid:17654369;ppa004727m|PACid:17669334;ppa009007m|PACid:17651965;ppa004938m|PACid:17658526;ppa002029m|PACid:17665660;ppa005779m|PACid:17663029;ppa005312m|PACid:17641427	K00873+K01568+K00627+K00002+K01895+K01689
MAPK signaling pathway	9(0,67%)	151(0,50%)	0.1670454	ko04010	ppa024160m|PACid:17659622;ppa007418m|PACid:17661537;ppa004916m|PACid:17653572;ppa005246m|PACid:17645471;ppa011848m|PACid:17660323;ppa011421m|PACid:17657506;ppa003651m|PACid:17659118;ppa011040m|PACid:17660025;ppa011020m|PACid:17660026	K04460+K04371+K04345+K06268+K04392
Insulin signaling pathway	9(0,67%)	164(0,54%)	0.2303870	ko04910	ppa000022m|PACid:17668739;ppa000023m|PACid:17668740;ppa000024m|PACid:17668741;ppa007418m|PACid:17661537;ppa002633m|PACid:17660559;ppa005246m|PACid:17645471;ppa005370m|PACid:17660689;ppa005175m|PACid:17643651;ppa003651m|PACid:17659118	K07203+K04371+K07195+K04345+K07198+K06276
Hepatitis C	8(0,60%)	49(0,16%)	0.0007709532	ko05160	ppa003291m|PACid:17643962;ppa005923m|PACid:17642324;ppa007418m|PACid:17661537;ppa010350m|PACid:17651495;ppa003299m|PACid:17652986;ppa003280m|PACid:17652987;ppa009000m|PACid:17662373;ppa003651m|PACid:17659118	K03456+K03250+K04371+K04382
Axon guidance	8(0,60%)	64(0,21%)	0.004426956	ko04360	ppa007418m|PACid:17661537;ppa011848m|PACid:17660323;ppa013105m|PACid:17651612;ppa011421m|PACid:17657506;ppa013034m|PACid:17643454;ppa003651m|PACid:17659118;ppa011040m|PACid:17660025;ppa011020m|PACid:17660026	K04371+K06268+K05765+K04392
Prostate cancer	8(0,60%)	71(0,23%)	0.00829993	ko05215	ppa006437m|PACid:17658745;ppa000022m|PACid:17668739;ppa000023m|PACid:17668740;ppa000024m|PACid:17668741;ppa007418m|PACid:17661537;ppa006416m|PACid:17668898;ppa005175m|PACid:17643651;ppa003651m|PACid:17659118	K01110+K07203+K04371+K04498+K06276
mTOR signaling pathway	8(0,60%)	73(0,24%)	0.009770016	ko04150	ppa000022m|PACid:17668739;ppa000023m|PACid:17668740;ppa000024m|PACid:17668741;ppa009555m|PACid:17655429;ppa007418m|PACid:17661537;ppa005370m|PACid:17660689;ppa005175m|PACid:17643651;ppa003651m|PACid:17659118	K07203+K08269+K04371+K07198+K06276
TGF-beta signaling pathway	8(0,60%)	78(0,26%)	0.01428367	ko04350	ppa003291m|PACid:17643962;ppa007418m|PACid:17661537;ppa006416m|PACid:17668898;ppa010350m|PACid:17651495;ppa003299m|PACid:17652986;ppa003280m|PACid:17652987;ppa009000m|PACid:17662373;ppa003651m|PACid:17659118	K03456+K04371+K04498+K04382
Proteasome	8(0,60%)	145(0,48%)	0.2436984	ko03050	ppa013929m|PACid:17658907;ppa013866m|PACid:17648439;ppa005826m|PACid:17667280;ppa011112m|PACid:17657156;ppa010628m|PACid:17641224;ppa010641m|PACid:17641225;ppa010636m|PACid:17664500;ppa011126m|PACid:17664501	K03036+K03035+K02732+K02736
Amino sugar and nucleotide sugar metabolism	8(0,60%)	161(0,53%)	0.3392676	ko00520	ppa005034m|PACid:17662051;ppa007962m|PACid:17645524;ppa009264m|PACid:17650924;ppa004196m|PACid:17653181;ppa007051m|PACid:17644511;ppa006628m|PACid:17664471;ppa018340m|PACid:17651161;ppa017872m|PACid:17665647	K00012+K01784+K12451+K00975+K00847+K01183
Phagosome	8(0,60%)	163(0,54%)	0.351664	ko04145	ppa004926m|PACid:17648238;ppa022642m|PACid:17644825;ppa006878m|PACid:17662519;ppa014425m|PACid:17654817;ppa012208m|PACid:17661302;ppa012241m|PACid:17661303;ppa011421m|PACid:17657506;ppa013697m|PACid:17660183	K00921+K01365+K08488+K07342+K02152+K04392+K09481
Cell cycle	8(0,60%)	214(0,70%)	0.6538705	ko04110	ppa000996m|PACid:17657769;ppa007424m|PACid:17667328;ppa004731m|PACid:17640761;ppa006300m|PACid:17668098;ppa006416m|PACid:17668898;ppa005269m|PACid:17663654;ppa010148m|PACid:17669204;ppa011295m|PACid:17641223	K02540+K03363+K03364+K02202+K04498+K03875+K06630+K02603
Long-term depression	7(0,52%)	45(0,15%)	0.002183614	ko04730	ppa003291m|PACid:17643962;ppa007418m|PACid:17661537;ppa010350m|PACid:17651495;ppa003299m|PACid:17652986;ppa003280m|PACid:17652987;ppa009000m|PACid:17662373;ppa003651m|PACid:17659118	K03456+K04371+K04382
Citrate cycle (TCA cycle)	7(0,52%)	56(0,18%)	0.00758455	ko00020	ppa004727m|PACid:17669334;ppa004938m|PACid:17658526;ppa001138m|PACid:17667049;ppa007722m|PACid:17653384;ppa006210m|PACid:17646333;ppa005860m|PACid:17647209;ppa005312m|PACid:17641427	K00627+K01681+K00026+K01900+K00025
Tight junction	7(0,52%)	73(0,24%)	0.02952887	ko04530	ppa006437m|PACid:17658745;ppa003291m|PACid:17643962;ppa010350m|PACid:17651495;ppa003299m|PACid:17652986;ppa003280m|PACid:17652987;ppa009000m|PACid:17662373;ppa009433m|PACid:17654528	K01110+K03456+K04382+K03115
Long-term potentiation	7(0,52%)	95(0,31%)	0.09452974	ko04720	ppa007418m|PACid:17661537;ppa006416m|PACid:17668898;ppa005246m|PACid:17645471;ppa011848m|PACid:17660323;ppa003651m|PACid:17659118;ppa011040m|PACid:17660025;ppa011020m|PACid:17660026	K04371+K04498+K04345+K06268
Pentose and glucuronate interconversions	7(0,52%)	199(0,66%)	0.7115558	ko00040	ppa003697m|PACid:17643450;ppa003474m|PACid:17646994;ppa005034m|PACid:17662051;ppa005761m|PACid:17649058;ppa006839m|PACid:17644602;ppa006857m|PACid:17658300;ppa025917m|PACid:17643277	K01051+K00012+K01728+K01184
Flavonoid biosynthesis	7(0,52%)	325(1,07%)	0.9812982	ko00941	ppa004433m|PACid:17668474;ppa017120m|PACid:17664964;ppa024900m|PACid:17645133;ppb011375m|PACid:17660983;ppa006888m|PACid:17658940;ppa004569m|PACid:17641732;ppa020230m|PACid:17658184	K05280+K05278+K05277+K00660
Ribosome	7(0,52%)	335(1,10%)	0.985547	ko03010	ppa016173m|PACid:17645324;ppb018112m|PACid:17649113;ppa006953m|PACid:17642034;ppa013411m|PACid:17642089;ppa010527m|PACid:17650607;ppa013193m|PACid:17653277;ppb023915m|PACid:17648765	K02866+K02942+K02936+K02979+K02937+K02933+K02903
Type II diabetes mellitus	6(0,45%)	43(0,14%)	0.007718762	ko04930	ppa000022m|PACid:17668739;ppa000023m|PACid:17668740;ppa000024m|PACid:17668741;ppa003739m|PACid:17667065;ppa007418m|PACid:17661537;ppa003651m|PACid:17659118	K07203+K00873+K04371
Natural killer cell mediated cytotoxicity	6(0,45%)	56(0,18%)	0.02637892	ko04650	ppa007418m|PACid:17661537;ppa011848m|PACid:17660323;ppa011421m|PACid:17657506;ppa003651m|PACid:17659118;ppa011040m|PACid:17660025;ppa011020m|PACid:17660026	K04371+K06268+K04392
VEGF signaling pathway	6(0,45%)	60(0,20%)	0.03552617	ko04370	ppa007418m|PACid:17661537;ppa011848m|PACid:17660323;ppa011421m|PACid:17657506;ppa003651m|PACid:17659118;ppa011040m|PACid:17660025;ppa011020m|PACid:17660026	K04371+K06268+K04392
Glioma	6(0,45%)	64(0,21%)	0.04649632	ko05214	ppa006437m|PACid:17658745;ppa000022m|PACid:17668739;ppa000023m|PACid:17668740;ppa000024m|PACid:17668741;ppa007418m|PACid:17661537;ppa003651m|PACid:17659118	K01110+K07203+K04371
B cell receptor signaling pathway	6(0,45%)	65(0,21%)	0.04953256	ko04662	ppa007418m|PACid:17661537;ppa011848m|PACid:17660323;ppa011421m|PACid:17657506;ppa003651m|PACid:17659118;ppa011040m|PACid:17660025;ppa011020m|PACid:17660026	K04371+K06268+K04392
Vibrio cholerae infection	6(0,45%)	66(0,22%)	0.05268787	ko05110	ppa014425m|PACid:17654817;ppa005246m|PACid:17645471;ppa012208m|PACid:17661302;ppa012241m|PACid:17661303;ppa009911m|PACid:17664138;ppa013697m|PACid:17660183	K07342+K04345+K02152+K10949+K09481
Porphyrin and chlorophyll metabolism	6(0,45%)	102(0,34%)	0.2397747	ko00860	ppa006966m|PACid:17645483;ppa019738m|PACid:17661225;ppa004339m|PACid:17657942;ppa008299m|PACid:17650350;ppa003700m|PACid:17652183;ppa006345m|PACid:17652184	K00228+K13071+K13606+K00218
Bile secretion	6(0,45%)	131(0,43%)	0.4493335	ko04976	ppa000315m|PACid:17649053;ppa015389m|PACid:17653496;ppa017251m|PACid:17654251;ppa018252m|PACid:17656642;ppa003627m|PACid:17647709;ppa005246m|PACid:17645471	K05658+K00021+K04345
Alzheimer's disease	6(0,45%)	159(0,52%)	0.6383965	ko05010	ppa007418m|PACid:17661537;ppa011848m|PACid:17660323;ppa005813m|PACid:17663424;ppa003651m|PACid:17659118;ppa011040m|PACid:17660025;ppa011020m|PACid:17660026	K04371+K06268+K08852
Huntington's disease	6(0,45%)	170(0,56%)	0.7011727	ko05016	ppa001857m|PACid:17666189;ppa006416m|PACid:17668898;ppa012276m|PACid:17654276;ppa009821m|PACid:17660586;ppa008812m|PACid:17654201;ppa013142m|PACid:17655288	K03006+K04498+K03015+K05862+K03011+K03012
Hedgehog signaling pathway	5(0,37%)	36(0,12%)	0.01493651	ko04340	ppa005139m|PACid:17657949;ppa005246m|PACid:17645471;ppa002206m|PACid:17641977;ppa003490m|PACid:17641978;ppa002269m|PACid:17642550	K02218+K04345+K08960
Acute myeloid leukemia	5(0,37%)	41(0,13%)	0.02514904	ko05221	ppa000022m|PACid:17668739;ppa000023m|PACid:17668740;ppa000024m|PACid:17668741;ppa007418m|PACid:17661537;ppa003651m|PACid:17659118	K07203+K04371
Glyoxylate and dicarboxylate metabolism	5(0,37%)	49(0,16%)	0.04917357	ko00630	ppa001138m|PACid:17667049;ppa003648m|PACid:17665116;ppa006371m|PACid:17661983;ppa007722m|PACid:17653384;ppa005860m|PACid:17647209	K01681+K01638+K00626+K00026+K00025
ErbB signaling pathway	5(0,37%)	50(0,16%)	0.05287811	ko04012	ppa000022m|PACid:17668739;ppa000023m|PACid:17668740;ppa000024m|PACid:17668741;ppa007418m|PACid:17661537;ppa003651m|PACid:17659118	K07203+K04371
T cell receptor signaling pathway	5(0,37%)	61(0,20%)	0.1039046	ko04660	ppa007418m|PACid:17661537;ppa011848m|PACid:17660323;ppa003651m|PACid:17659118;ppa011040m|PACid:17660025;ppa011020m|PACid:17660026	K04371+K06268
Adherens junction	5(0,37%)	61(0,20%)	0.1039046	ko04520	ppa007418m|PACid:17661537;ppa006416m|PACid:17668898;ppa009433m|PACid:17654528;ppa011421m|PACid:17657506;ppa003651m|PACid:17659118	K04371+K04498+K03115+K04392
GnRH signaling pathway	5(0,37%)	79(0,26%)	0.2223561	ko04912	ppa001519m|PACid:17650319;ppa007418m|PACid:17661537;ppa005246m|PACid:17645471;ppa003651m|PACid:17659118;ppa000537m|PACid:17645786	K01115+K04371+K04345
Focal adhesion	5(0,37%)	88(0,29%)	0.2923949	ko04510	ppa006437m|PACid:17658745;ppa007418m|PACid:17661537;ppa005175m|PACid:17643651;ppa011421m|PACid:17657506;ppa003651m|PACid:17659118	K01110+K04371+K06276+K04392
Calcium signaling pathway	5(0,37%)	110(0,36%)	0.4711315	ko04020	ppa005246m|PACid:17645471;ppa011848m|PACid:17660323;ppa009821m|PACid:17660586;ppa011040m|PACid:17660025;ppa011020m|PACid:17660026	K04345+K06268+K05862
Cysteine and methionine metabolism	5(0,37%)	111(0,37%)	0.4790676	ko00270	ppa006916m|PACid:17665064;ppa007950m|PACid:17656849;ppa006362m|PACid:17668349;ppa004202m|PACid:17652575;ppa020230m|PACid:17658184	K00789+K00797+K00815+K09880+K05933
Antigen processing and presentation	5(0,37%)	128(0,42%)	0.606105	ko04612	ppa006634m|PACid:17655522;ppa012173m|PACid:17666161;ppa022642m|PACid:17644825;ppa011714m|PACid:17653292;ppa012182m|PACid:17655511	K08064+K01365+K08065
Aminobenzoate degradation	5(0,37%)	222(0,73%)	0.9525784	ko00627	ppa003722m|PACid:17641993;ppa004248m|PACid:17641994;ppa017311m|PACid:17656555;ppa006416m|PACid:17668898;ppa004569m|PACid:17641732	K01113+K00517
Circadian rhythm - fly	4(0,30%)	19(0,06%)	0.006604632	ko04711	ppa005139m|PACid:17657949;ppa002206m|PACid:17641977;ppa003490m|PACid:17641978;ppa002269m|PACid:17642550	K02218
Amyotrophic lateral sclerosis (ALS)	4(0,30%)	36(0,12%)	0.05830141	ko05014	ppa011848m|PACid:17660323;ppa011421m|PACid:17657506;ppa011040m|PACid:17660025;ppa011020m|PACid:17660026	K06268+K04392
Endometrial cancer	4(0,30%)	49(0,16%)	0.1399379	ko05213	ppa006437m|PACid:17658745;ppa007418m|PACid:17661537;ppa005175m|PACid:17643651;ppa003651m|PACid:17659118	K01110+K04371+K06276
Adipocytokine signaling pathway	4(0,30%)	49(0,16%)	0.1399379	ko04920	ppa000022m|PACid:17668739;ppa000023m|PACid:17668740;ppa000024m|PACid:17668741;ppa005370m|PACid:17660689	K07203+K07198
Renal cell carcinoma	4(0,30%)	53(0,17%)	0.1711194	ko05211	ppa007418m|PACid:17661537;ppa006416m|PACid:17668898;ppa011421m|PACid:17657506;ppa003651m|PACid:17659118	K04371+K04498+K04392
Terpenoid backbone biosynthesis	4(0,30%)	54(0,18%)	0.1792671	ko00900	ppa003627m|PACid:17647709;ppa006371m|PACid:17661983;ppa008174m|PACid:17643944;ppa009864m|PACid:17643945	K00021+K00626+K00787
Chemokine signaling pathway	4(0,30%)	64(0,21%)	0.2665707	ko04062	ppa007418m|PACid:17661537;ppa005246m|PACid:17645471;ppa011421m|PACid:17657506;ppa003651m|PACid:17659118	K04371+K04345+K04392
RNA polymerase	4(0,30%)	64(0,21%)	0.2665707	ko03020	ppa001857m|PACid:17666189;ppa012276m|PACid:17654276;ppa008812m|PACid:17654201;ppa013142m|PACid:17655288	K03006+K03015+K03011+K03012
Shigellosis	4(0,30%)	65(0,21%)	0.2757304	ko05131	ppa007418m|PACid:17661537;ppa012450m|PACid:17650989;ppa011421m|PACid:17657506;ppa003651m|PACid:17659118	K04371+K05755+K04392
DNA replication	4(0,30%)	71(0,23%)	0.3315315	ko03030	ppa000996m|PACid:17657769;ppa011714m|PACid:17653292;ppa012182m|PACid:17655511;ppa012447m|PACid:17644707	K02540+K02326+K10745
Melanogenesis	4(0,30%)	81(0,27%)	0.4250622	ko04916	ppa007418m|PACid:17661537;ppa006416m|PACid:17668898;ppa005246m|PACid:17645471;ppa003651m|PACid:17659118	K04371+K04498+K04345
Regulation of autophagy	4(0,30%)	91(0,30%)	0.515006	ko04140	ppa009555m|PACid:17655429;ppa004118m|PACid:17651895;ppa004091m|PACid:17651856;ppa005370m|PACid:17660689	K08269+K08332+K07198
Fructose and mannose metabolism	4(0,30%)	91(0,30%)	0.515006	ko00051	ppa002571m|PACid:17659822;ppa008299m|PACid:17650350;ppa007051m|PACid:17644511;ppa006628m|PACid:17664471	K00895+K00100+K00847
Phosphatidylinositol signaling system	4(0,30%)	93(0,31%)	0.5322313	ko04070	ppa006437m|PACid:17658745;ppa004926m|PACid:17648238;ppa006014m|PACid:17650623;ppa005007m|PACid:17641860	K01110+K00921+K00889
Glycerolipid metabolism	4(0,30%)	94(0,31%)	0.5407297	ko00561	ppa009007m|PACid:17651965;ppa003936m|PACid:17647787;ppa008624m|PACid:17658662;ppa005016m|PACid:17647958	K00002+K11155+K01080+K09480
Inositol phosphate metabolism	4(0,30%)	96(0,32%)	0.5574868	ko00562	ppa006437m|PACid:17658745;ppa004926m|PACid:17648238;ppa006014m|PACid:17650623;ppa005007m|PACid:17641860	K01110+K00921+K00889
Progesterone-mediated oocyte maturation	4(0,30%)	105(0,35%)	0.6285696	ko04914	ppa007418m|PACid:17661537;ppa004731m|PACid:17640761;ppa005246m|PACid:17645471;ppa003651m|PACid:17659118	K04371+K03364+K04345
Diterpenoid biosynthesis	4(0,30%)	106(0,35%)	0.6360022	ko00904	ppa017120m|PACid:17664964;ppa021625m|PACid:17652528;ppa024900m|PACid:17645133;ppa008310m|PACid:17657706	K04124+K04125
ABC transporters	4(0,30%)	128(0,42%)	0.7744785	ko02010	ppa000315m|PACid:17649053;ppa015389m|PACid:17653496;ppa017251m|PACid:17654251;ppa018252m|PACid:17656642	K05658
Glutathione metabolism	4(0,30%)	133(0,44%)	0.79938	ko00480	ppa011268m|PACid:17652627;ppa004673m|PACid:17644253;ppa004670m|PACid:17644254;ppa007950m|PACid:17656849	K00799+K00383+K00797
Carotenoid biosynthesis	4(0,30%)	179(0,59%)	0.9388458	ko00906	ppa020979m|PACid:17651121;ppa009001m|PACid:17662649;ppa006109m|PACid:17652437;ppa002804m|PACid:17666216	K00514+K02294+K09840
Bisphenol degradation	4(0,30%)	205(0,67%)	0.9708794	ko00363	ppa017311m|PACid:17656555;ppa006416m|PACid:17668898;ppa008299m|PACid:17650350;ppa004569m|PACid:17641732	K00517+K00100
Phenylpropanoid biosynthesis	4(0,30%)	475(1,56%)	0.999997	ko00940	ppa004523m|PACid:17669375;ppa021476m|PACid:17640334;ppa026252m|PACid:17641872;ppa009107m|PACid:17659088	K05350+K01188+K09753
Aldosterone-regulated sodium reabsorption	3(0,22%)	25(0,08%)	0.08065895	ko04960	ppa007418m|PACid:17661537;ppa005175m|PACid:17643651;ppa003651m|PACid:17659118	K04371+K06276
Carbon fixation pathways in prokaryotes	3(0,22%)	27(0,09%)	0.0967046	ko00720	ppa001138m|PACid:17667049;ppa002029m|PACid:17665660;ppa006371m|PACid:17661983	K01681+K01895+K00626
Two-component system	3(0,22%)	31(0,10%)	0.1322019	ko02020	ppa003722m|PACid:17641993;ppa004248m|PACid:17641994;ppa006371m|PACid:17661983	K01113+K00626
Epithelial cell signaling in Helicobacter pylori infection	3(0,22%)	33(0,11%)	0.1514174	ko05120	ppa012208m|PACid:17661302;ppa012241m|PACid:17661303;ppa011421m|PACid:17657506	K02152+K04392
Notch signaling pathway	3(0,22%)	33(0,11%)	0.1514174	ko04330	ppa015893m|PACid:17665674;ppa003935m|PACid:17651803;ppa006416m|PACid:17668898	K06063+K06062+K04498
Riboflavin metabolism	3(0,22%)	34(0,11%)	0.1613393	ko00740	ppa020208m|PACid:17663974;ppa010350m|PACid:17651495;ppa000186m|PACid:17658925	K11752+K00861
Ether lipid metabolism	3(0,22%)	39(0,13%)	0.2135000	ko00565	ppa001519m|PACid:17650319;ppa008624m|PACid:17658662;ppa000537m|PACid:17645786	K01115+K01080
Non-small cell lung cancer	3(0,22%)	40(0,13%)	0.2243419	ko05223	ppa007418m|PACid:17661537;ppa005175m|PACid:17643651;ppa003651m|PACid:17659118	K04371+K06276
Melanoma	3(0,22%)	41(0,13%)	0.2352881	ko05218	ppa006437m|PACid:17658745;ppa007418m|PACid:17661537;ppa003651m|PACid:17659118	K01110+K04371
Fc epsilon RI signaling pathway	3(0,22%)	43(0,14%)	0.2574411	ko04664	ppa007418m|PACid:17661537;ppa011421m|PACid:17657506;ppa003651m|PACid:17659118	K04371+K04392
beta-Alanine metabolism	3(0,22%)	45(0,15%)	0.2798577	ko00410	ppa004796m|PACid:17666972;ppa005268m|PACid:17655371;ppa007950m|PACid:17656849	K01580+K13367+K00797
Osteoclast differentiation	3(0,22%)	46(0,15%)	0.2911348	ko04380	ppa007418m|PACid:17661537;ppa011421m|PACid:17657506;ppa003651m|PACid:17659118	K04371+K04392
Bacterial invasion of epithelial cells	3(0,22%)	49(0,16%)	0.3251071	ko05100	ppa003029m|PACid:17642060;ppa012450m|PACid:17650989;ppa011421m|PACid:17657506	K01528+K05755+K04392
Butanoate metabolism	3(0,22%)	50(0,16%)	0.3364432	ko00650	ppa004796m|PACid:17666972;ppa008299m|PACid:17650350;ppa006371m|PACid:17661983	K01580+K00100+K00626
Lysine degradation	3(0,22%)	54(0,18%)	0.3815924	ko00310	ppa000056m|PACid:17653502;ppa006371m|PACid:17661983;ppa000179m|PACid:17644104	K11423+K11424+K11422+K00626+K11433
Colorectal cancer	3(0,22%)	62(0,20%)	0.4692987	ko05210	ppa007418m|PACid:17661537;ppa011421m|PACid:17657506;ppa003651m|PACid:17659118	K04371+K04392
Gap junction	3(0,22%)	64(0,21%)	0.4903813	ko04540	ppa007418m|PACid:17661537;ppa005246m|PACid:17645471;ppa003651m|PACid:17659118	K04371+K04345
Pancreatic cancer	3(0,22%)	69(0,23%)	0.541188	ko05212	ppa007418m|PACid:17661537;ppa011421m|PACid:17657506;ppa003651m|PACid:17659118	K04371+K04392
Prion diseases	3(0,22%)	70(0,23%)	0.5509951	ko05020	ppa007418m|PACid:17661537;ppa005246m|PACid:17645471;ppa003651m|PACid:17659118	K04371+K04345
Rheumatoid arthritis	3(0,22%)	70(0,23%)	0.5509951	ko05323	ppa022642m|PACid:17644825;ppa012208m|PACid:17661302;ppa012241m|PACid:17661303	K01365+K02152
Thyroid cancer	3(0,22%)	72(0,24%)	0.5702323	ko05216	ppa002691m|PACid:17640912;ppa007418m|PACid:17661537;ppa003651m|PACid:17659118	K09291+K04371
Propanoate metabolism	3(0,22%)	74(0,24%)	0.5889519	ko00640	ppa002029m|PACid:17665660;ppa006371m|PACid:17661983;ppa006210m|PACid:17646333	K01895+K00626+K01900
Tyrosine metabolism	3(0,22%)	74(0,24%)	0.5889519	ko00350	ppa003608m|PACid:17659190;ppa006362m|PACid:17668349;ppa013632m|PACid:17667710	K00422+K00815+K07253
Vascular smooth muscle contraction	3(0,22%)	76(0,25%)	0.6071396	ko04270	ppa007418m|PACid:17661537;ppa005246m|PACid:17645471;ppa003651m|PACid:17659118	K04371+K04345
Carbon fixation in photosynthetic organisms	3(0,22%)	78(0,26%)	0.6247844	ko00710	ppa003739m|PACid:17667065;ppa007722m|PACid:17653384;ppa005860m|PACid:17647209	K00873+K00026+K00025
Galactose metabolism	3(0,22%)	80(0,26%)	0.6418788	ko00052	ppa007962m|PACid:17645524;ppa002732m|PACid:17655891;ppa002727m|PACid:17655892	K01784+K01193
PPAR signaling pathway	3(0,22%)	106(0,35%)	0.8147269	ko03320	ppa005175m|PACid:17643651;ppa007117m|PACid:17650831;ppa004414m|PACid:17645874	K06276+K08770+K00232
Nucleotide excision repair	3(0,22%)	107(0,35%)	0.8196708	ko03420	ppa006300m|PACid:17668098;ppa011714m|PACid:17653292;ppa012182m|PACid:17655511	K02202+K02326
Ascorbate and aldarate metabolism	3(0,22%)	116(0,38%)	0.8593064	ko00053	ppa003715m|PACid:17661111;ppa010097m|PACid:17651822;ppa005034m|PACid:17662051	K00423+K14190+K00012
Parkinson's disease	3(0,22%)	117(0,39%)	0.8632026	ko05012	ppa012391m|PACid:17645771;ppa009821m|PACid:17660586;ppa012420m|PACid:17664496	K10578+K05862+K10575
Glycerophospholipid metabolism	3(0,22%)	121(0,40%)	0.8778544	ko00564	ppa001519m|PACid:17650319;ppa008624m|PACid:17658662;ppa000537m|PACid:17645786	K01115+K01080
Oxidative phosphorylation	3(0,22%)	133(0,44%)	0.9137879	ko00190	ppa012208m|PACid:17661302;ppa012241m|PACid:17661303;ppa003286m|PACid:17661399	K02152+K03885
Peroxisome	3(0,22%)	156(0,51%)	0.9571306	ko04146	ppa008363m|PACid:17664684;ppa010978m|PACid:17667666;ppa004414m|PACid:17645874	K06664+K13346+K00232
Methane metabolism	3(0,22%)	159(0,52%)	0.9609663	ko00680	ppa002769m|PACid:17668075;ppa002029m|PACid:17665660;ppa005779m|PACid:17663029	K00058+K01895+K01689
Limonene and pinene degradation	3(0,22%)	188(0,62%)	0.9846285	ko00903	ppa017311m|PACid:17656555;ppa006416m|PACid:17668898;ppa004569m|PACid:17641732	K00517
Polycyclic aromatic hydrocarbon degradation	3(0,22%)	204(0,67%)	0.990966	ko00624	ppa017311m|PACid:17656555;ppa006416m|PACid:17668898;ppa004569m|PACid:17641732	K00517
Cyanoamino acid metabolism	3(0,22%)	204(0,67%)	0.990966	ko00460	ppa004523m|PACid:17669375;ppa021476m|PACid:17640334;ppa026252m|PACid:17641872	K05350+K01188
Stilbenoid, diarylheptanoid and gingerol biosynthesis	3(0,22%)	267(0,88%)	0.9989824	ko00945	ppa017311m|PACid:17656555;ppa006416m|PACid:17668898;ppa004569m|PACid:17641732	K00517
Small cell lung cancer	2(0,15%)	16(0,05%)	0.1377758	ko05222	ppa006437m|PACid:17658745;ppa005269m|PACid:17663654	K01110+K03875
Thiamine metabolism	2(0,15%)	17(0,06%)	0.1521088	ko00730	ppa003119m|PACid:17661311;ppa002096m|PACid:17653628	K03707+K14153
Fat digestion and absorption	2(0,15%)	22(0,07%)	0.2269992	ko04975	ppa003936m|PACid:17647787;ppa008624m|PACid:17658662	K11155+K01080
Collecting duct acid secretion	2(0,15%)	24(0,08%)	0.2577267	ko04966	ppa012208m|PACid:17661302;ppa012241m|PACid:17661303	K02152
Viral myocarditis	2(0,15%)	25(0,08%)	0.2731239	ko05416	ppa001554m|PACid:17656842;ppa011421m|PACid:17657506	K03260+K04392
Other types of O-glycan biosynthesis	2(0,15%)	26(0,09%)	0.2885069	ko00514	ppa004159m|PACid:17655917;ppa003147m|PACid:17645622	K13667+K09667
Folate biosynthesis	2(0,15%)	31(0,10%)	0.3644159	ko00790	ppa003722m|PACid:17641993;ppa004248m|PACid:17641994	K01113
Vitamin B6 metabolism	2(0,15%)	32(0,11%)	0.3792636	ko00750	ppa008974m|PACid:17657114;ppa009029m|PACid:17657144	K06215
Isoquinoline alkaloid biosynthesis	2(0,15%)	33(0,11%)	0.3939634	ko00950	ppa003608m|PACid:17659190;ppa006362m|PACid:17668349	K00422+K00815
Glycosaminoglycan biosynthesis - heparan sulfate	2(0,15%)	33(0,11%)	0.3939634	ko00534	ppa004411m|PACid:17652599;ppa005437m|PACid:17656870	K10158+K02366
Dorso-ventral axis formation	2(0,15%)	34(0,11%)	0.4085024	ko04320	ppa007418m|PACid:17661537;ppa003651m|PACid:17659118	K04371
MAPK signaling pathway - fly	2(0,15%)	34(0,11%)	0.4085024	ko04013	ppa007418m|PACid:17661537;ppa003651m|PACid:17659118	K04371
Bladder cancer	2(0,15%)	37(0,12%)	0.4510459	ko05219	ppa007418m|PACid:17661537;ppa003651m|PACid:17659118	K04371
NOD-like receptor signaling pathway	2(0,15%)	38(0,13%)	0.4648387	ko04621	ppa007418m|PACid:17661537;ppa003651m|PACid:17659118	K04371
Chronic myeloid leukemia	2(0,15%)	41(0,13%)	0.5049517	ko05220	ppa007418m|PACid:17661537;ppa003651m|PACid:17659118	K04371
Phenylalanine, tyrosine and tryptophan biosynthesis	2(0,15%)	48(0,16%)	0.590619	ko00400	ppa009800m|PACid:17649667;ppa006362m|PACid:17668349	K01658+K00815
Systemic lupus erythematosus	2(0,15%)	50(0,16%)	0.6129789	ko05322	ppa005151m|PACid:17662637;ppa013202m|PACid:17659779	K11090+K11251
Protein export	2(0,15%)	54(0,18%)	0.6548688	ko03060	ppa014425m|PACid:17654817;ppa013697m|PACid:17660183	K07342+K09481
Pathogenic Escherichia coli infection	2(0,15%)	56(0,18%)	0.674419	ko05130	ppa012450m|PACid:17650989;ppa001307m|PACid:17653543	K05755+K11294
Nitrogen metabolism	2(0,15%)	60(0,20%)	0.7108114	ko00910	ppa013221m|PACid:17652354;ppa008903m|PACid:17644476	K00360+K01673
MAPK signaling pathway - yeast	2(0,15%)	63(0,21%)	0.7358208	ko04011	ppa002691m|PACid:17640912;ppa002436m|PACid:17663497	K09291+K11228
p53 signaling pathway	2(0,15%)	67(0,22%)	0.7662797	ko04115	ppa006437m|PACid:17658745;ppa010978m|PACid:17667666	K01110+K10143
Sphingolipid metabolism	2(0,15%)	68(0,22%)	0.7734016	ko00600	ppa008624m|PACid:17658662;ppa004859m|PACid:17662059	K01080+K00654
Fatty acid biosynthesis	2(0,15%)	70(0,23%)	0.7870786	ko00061	ppa006328m|PACid:17662823;ppa006875m|PACid:17651039	K10781+K00208
Base excision repair	2(0,15%)	71(0,23%)	0.793641	ko03410	ppa011714m|PACid:17653292;ppa012182m|PACid:17655511	K02326
Basal transcription factors	2(0,15%)	72(0,24%)	0.800024	ko03022	ppa006300m|PACid:17668098;ppa006992m|PACid:17669097	K02202+K03122
Protein digestion and absorption	2(0,15%)	74(0,24%)	0.812267	ko04974	ppa005504m|PACid:17641894;ppa005662m|PACid:17650731	K01285+K14209
SNARE interactions in vesicular transport	2(0,15%)	78(0,26%)	0.8347624	ko04130	ppa006878m|PACid:17662519;ppa011188m|PACid:17666146	K08488+K08515
Fatty acid metabolism	2(0,15%)	80(0,26%)	0.8450724	ko00071	ppa006371m|PACid:17661983;ppa004414m|PACid:17645874	K00626+K00232
Alanine, aspartate and glutamate metabolism	2(0,15%)	83(0,27%)	0.859445	ko00250	ppa004796m|PACid:17666972;ppa012322m|PACid:17640357	K01580+K01955
Flavone and flavonol biosynthesis	2(0,15%)	123(0,40%)	0.964026	ko00944	ppa004433m|PACid:17668474;ppa004569m|PACid:17641732	K05280
Phenylalanine metabolism	2(0,15%)	141(0,46%)	0.9810774	ko00360	ppa006362m|PACid:17668349;ppa013632m|PACid:17667710	K00815+K07253
Lysosome	2(0,15%)	203(0,67%)	0.9981021	ko04142	ppa001231m|PACid:17666351;ppa022642m|PACid:17644825	K12391+K01365
Glycosaminoglycan biosynthesis - keratan sulfate	1(0,07%)	1(0,00%)	0.04095212	ko00533	ppa003376m|PACid:17640837	K00717
Biotin metabolism	1(0,07%)	4(0,01%)	0.1540328	ko00780	ppa007144m|PACid:17641473	K01012
Atrazine degradation	1(0,07%)	5(0,02%)	0.1886865	ko00791	ppa000186m|PACid:17658925	K01500
Synthesis and degradation of ketone bodies	1(0,07%)	6(0,02%)	0.2219229	ko00072	ppa006371m|PACid:17661983	K00626
Fluorobenzoate degradation	1(0,07%)	7(0,02%)	0.2537999	ko00364	ppa010552m|PACid:17664768	K01061
Toluene degradation	1(0,07%)	7(0,02%)	0.2537999	ko00623	ppa010552m|PACid:17664768	K01061
Benzoate degradation	1(0,07%)	8(0,03%)	0.2843731	ko00362	ppa006371m|PACid:17661983	K00626
Polyketide sugar unit biosynthesis	1(0,07%)	11(0,04%)	0.368791	ko00523	ppa009264m|PACid:17650924	K12451
Anthocyanin biosynthesis	1(0,07%)	12(0,04%)	0.3946599	ko00942	ppa005161m|PACid:17666503	K12338
Type I diabetes mellitus	1(0,07%)	12(0,04%)	0.3946599	ko04940	ppa004796m|PACid:17666972	K01580
Proximal tubule bicarbonate reclamation	1(0,07%)	13(0,04%)	0.4194702	ko04964	ppa005860m|PACid:17647209	K00025
Novobiocin biosynthesis	1(0,07%)	13(0,04%)	0.4194702	ko00401	ppa006362m|PACid:17668349	K00815
Glycosaminoglycan biosynthesis - chondroitin sulfate	1(0,07%)	14(0,05%)	0.4432654	ko00532	ppa004411m|PACid:17652599	K10158
Non-homologous end-joining	1(0,07%)	14(0,05%)	0.4432654	ko03450	ppa002852m|PACid:17641861	K10884
Taste transduction	1(0,07%)	14(0,05%)	0.4432654	ko04742	ppa005246m|PACid:17645471	K04345
Taurine and hypotaurine metabolism	1(0,07%)	16(0,05%)	0.4879742	ko00430	ppa004796m|PACid:17666972	K01580
Brassinosteroid biosynthesis	1(0,07%)	16(0,05%)	0.4879742	ko00905	ppa023454m|PACid:17658543	K12639
Pancreatic secretion	1(0,07%)	17(0,06%)	0.5089657	ko04972	ppa011421m|PACid:17657506	K04392
Drug metabolism - other enzymes	1(0,07%)	18(0,06%)	0.5290981	ko00983	ppa004597m|PACid:17669303	K00088
Jak-STAT signaling pathway	1(0,07%)	18(0,06%)	0.5290981	ko04630	ppa006416m|PACid:17668898	K04498
Leukocyte transendothelial migration	1(0,07%)	19(0,06%)	0.5484064	ko04670	ppa011421m|PACid:17657506	K04392
Photosynthesis - antenna proteins	1(0,07%)	20(0,07%)	0.5669242	ko00196	ppa010066m|PACid:17641455	K08912
Nicotinate and nicotinamide metabolism	1(0,07%)	20(0,07%)	0.5669242	ko00760	ppa008696m|PACid:17657944	K03787
Caprolactam degradation	1(0,07%)	22(0,07%)	0.6017166	ko00930	ppa009007m|PACid:17651965	K00002
Dilated cardiomyopathy	1(0,07%)	23(0,08%)	0.6180518	ko05414	ppa005246m|PACid:17645471	K04345
Chlorocyclohexane and chlorobenzene degradation	1(0,07%)	23(0,08%)	0.6180518	ko00361	ppa010552m|PACid:17664768	K01061
Selenocompound metabolism	1(0,07%)	24(0,08%)	0.6337181	ko00450	ppa004963m|PACid:17650112	K13811
Indole alkaloid biosynthesis	1(0,07%)	26(0,09%)	0.6631523	ko00901	ppa006884m|PACid:17664564	K01757
Lysine biosynthesis	1(0,07%)	28(0,09%)	0.6902248	ko00300	ppa005426m|PACid:17660617	K10206
RIG-I-like receptor signaling pathway	1(0,07%)	28(0,09%)	0.6902248	ko04622	ppa006332m|PACid:17667383	K09578
Retinol metabolism	1(0,07%)	30(0,10%)	0.7151249	ko00830	ppa003936m|PACid:17647787	K11155
Vasopressin-regulated water reabsorption	1(0,07%)	30(0,10%)	0.7151249	ko04962	ppa005246m|PACid:17645471	K04345
Gastric acid secretion	1(0,07%)	31(0,10%)	0.7268151	ko04971	ppa005246m|PACid:17645471	K04345
Sulfur metabolism	1(0,07%)	31(0,10%)	0.7268151	ko00920	ppa004963m|PACid:17650112	K13811
Olfactory transduction	1(0,07%)	31(0,10%)	0.7268151	ko04740	ppa005246m|PACid:17645471	K04345
Salivary secretion	1(0,07%)	34(0,11%)	0.7590899	ko04970	ppa005246m|PACid:17645471	K04345
Circadian rhythm - mammal	1(0,07%)	35(0,12%)	0.7689787	ko04710	ppa002269m|PACid:17642550	K08960
Amoebiasis	1(0,07%)	36(0,12%)	0.7784623	ko05146	ppa005246m|PACid:17645471	K04345
Hypertrophic cardiomyopathy (HCM)	1(0,07%)	40(0,13%)	0.8126656	ko05410	ppa005370m|PACid:17660689	K07198
Tropane, piperidine and pyridine alkaloid biosynthesis	1(0,07%)	43(0,14%)	0.8348109	ko00960	ppa006362m|PACid:17668349	K00815
Linoleic acid metabolism	1(0,07%)	45(0,15%)	0.8481024	ko00591	ppa008299m|PACid:17650350	K00100
Steroid biosynthesis	1(0,07%)	49(0,16%)	0.8715675	ko00100	ppa001810m|PACid:17648315	K01853
Chloroalkane and chloroalkene degradation	1(0,07%)	52(0,17%)	0.8867589	ko00625	ppa008299m|PACid:17650350	K00100
Various types of N-glycan biosynthesis	1(0,07%)	53(0,17%)	0.891413	ko00513	ppa003376m|PACid:17640837	K00717
N-Glycan biosynthesis	1(0,07%)	57(0,19%)	0.9081962	ko00510	ppa003376m|PACid:17640837	K00717
Ubiquinone and other terpenoid-quinone biosynthesis	1(0,07%)	58(0,19%)	0.9119705	ko00130	ppa006362m|PACid:17668349	K00815
Mismatch repair	1(0,07%)	60(0,20%)	0.9190607	ko03430	ppa000456m|PACid:17646694	K08739
Tryptophan metabolism	1(0,07%)	67(0,22%)	0.9396777	ko00380	ppa006371m|PACid:17661983	K00626
Valine, leucine and isoleucine degradation	1(0,07%)	69(0,23%)	0.9445392	ko00280	ppa006371m|PACid:17661983	K00626
Arginine and proline metabolism	1(0,07%)	81(0,27%)	0.9665091	ko00330	ppa007950m|PACid:17656849	K00797
Aminoacyl-tRNA biosynthesis	1(0,07%)	82(0,27%)	0.9678883	ko00970	ppa024270m|PACid:17660819	K01876
Metabolism of xenobiotics by cytochrome P450	1(0,07%)	89(0,29%)	0.9760788	ko00980	ppa011268m|PACid:17652627	K00799
Drug metabolism - cytochrome P450	1(0,07%)	100(0,33%)	0.9849442	ko00982	ppa011268m|PACid:17652627	K00799
Glycine, serine and threonine metabolism	1(0,07%)	101(0,33%)	0.985565	ko00260	ppa002769m|PACid:17668075	K00058
Homologous recombination	1(0,07%)	104(0,34%)	0.9872783	ko03440	ppa000129m|PACid:17658410	K10875
Biosynthesis of unsaturated fatty acids	1(0,07%)	114(0,38%)	0.9916525	ko01040	ppa004414m|PACid:17645874	K00232
Zeatin biosynthesis	1(0,07%)	120(0,40%)	0.9935181	ko00908	ppa004414m|PACid:17645874	K10717
alpha-Linolenic acid metabolism	1(0,07%)	131(0,43%)	0.9959245	ko00592	ppa004414m|PACid:17645874	K00232
[truncated: 5,000 more columns]
